# Supplementary material for: Sustainable integrative cell biology: CENP-C is guilty by association
Source: Chromosome Res. 2025 Nov 25;33(1):27. doi: 10.1007/s10577-025-09784-0 (PMC12647219; doi:10.1007/s10577-025-09784-0)
Supplement: Supplementary file 1 — Supplementary file1 All correlations for centromeric proteins presented in Fig. 3. Cohesin and cohesin-related proteins are highlighted in yellow. The ranking was performed for CENP-C but could be changed for any presented protein accordingly (XLSX 6945 KB) [file 10577_2025_9784_MOESM1_ESM.xlsx]

## Sheet: Goncalves et al
P07199.CENPB_HUMAN	Q03188.CENPC_HUMAN	Q02224.CENPE_HUMAN	Q9H3R5.CENPH_HUMAN	Q9BS16.CENPK_HUMAN	Q9NSP4.CENPM_HUMAN	Q6IPU0.CENPP_HUMAN	Q7L2Z9.CENPQ_HUMAN	Q71F23.CENPU_HUMAN	Q8N2Z9.CENPS_HUMAN	A8MT69.CENPX_HUMAN	Q7Z7K6.CENPV_HUMAN	O14777.NDC80_HUMAN	Q9BZD4.NUF2_HUMAN	Q8NBT2.SPC24_HUMAN	Q9HBM1.SPC25_HUMAN	IDs
0.0699487	1	-0.0897722	0.196617	0.134231	0.105415	0.213844	0.232906	0.267633	0.0524647	0.127137	0.254732	0.0396502	0.0119651	0.0542137	0.0780335	Q03188.CENPC_HUMAN
0.0545781	0.468817	-0.0190718	0.227591	0.206468	0.118636	0.30236	0.310484	0.250828	0.108354	0.16725	0.264056	0.0133471	0.0123401	0.00542047	0.0722866	P20700.LMNB1_HUMAN
0.0710839	0.454368	-0.109991	0.220688	0.0941064	0.190153	0.280664	0.202464	0.263632	0.113073	0.222565	0.334936	0.144424	0.0036666	0.17717	0.172844	P49711.CTCF_HUMAN
0.0105934	0.454011	-0.0214683	0.205165	0.155976	0.0629692	0.276954	0.308131	0.271896	0.110382	0.184723	0.420407	-0.0296808	-0.0495472	-0.0563098	0.0246196	Q9UKV3.ACINU_HUMAN
-0.0484843	0.440067	-0.0762324	0.177823	0.119961	0.0956956	0.193934	0.199275	0.236004	0.110771	0.127891	0.249568	0.0885268	0.0247755	0.090197	0.109075	Q6UN15.FIP1_HUMAN
0.152642	0.419402	0.107452	0.13126	0.0855752	0.0598877	0.300667	0.282621	0.268473	0.0141184	0.143814	0.388932	-0.129796	-0.0729526	-0.227791	-0.0796337	O00422.SAP18_HUMAN
0.1938	0.412692	0.147686	0.150414	0.0831294	0.109375	0.245219	0.173034	0.233983	0.0527682	0.148081	0.262873	0.00343325	0.0102118	-0.00346356	0.0399911	Q14980.NUMA1_HUMAN
-0.123246	0.412438	-0.164292	0.258105	0.210295	0.148092	0.213543	0.28523	0.240205	0.185728	0.141491	0.31915	0.154537	0.0522596	0.249361	0.283631	Q14103.HNRPD_HUMAN
0.0695138	0.410922	-0.0481992	0.240271	0.186747	0.0721396	0.251806	0.278882	0.287994	0.120909	0.237335	0.375224	0.129869	0.0445482	0.0732702	0.109367	Q13573.SNW1_HUMAN
0.318654	0.410611	-0.0238523	0.0687553	0.0201203	0.163879	0.263248	0.0519949	0.184387	-0.0755437	0.172281	0.278096	0.0548212	0.0118274	0.00469448	0.00958528	Q5TAA0.TTC22_HUMAN
0.109298	0.41041	-0.0429574	0.130684	0.11182	0.0165285	0.236024	0.202619	0.211162	0.119786	0.136016	0.40577	0.00876134	-0.0422748	-0.00780009	0.0745934	Q15424.SAFB1_HUMAN
0.106095	0.410044	-0.00287633	0.284739	0.195477	0.159551	0.345287	0.293739	0.324398	0.128023	0.223172	0.342653	0.135154	0.0434245	0.152235	0.178547	O60216.RAD21_HUMAN
0.0696385	0.40681	-0.184931	0.220911	0.121538	0.204687	0.249011	0.171192	0.259327	0.13801	0.238584	0.250336	0.264976	0.0820828	0.325579	0.26331	Q969G3.SMCE1_HUMAN
0.0573342	0.400394	-0.12043	0.321657	0.243615	0.220604	0.380165	0.315891	0.338991	0.176467	0.261669	0.350519	0.212953	0.0582056	0.285979	0.28614	Q14683.SMC1A_HUMAN
0.101525	0.39812	-0.12359	0.312323	0.234745	0.196275	0.361662	0.326716	0.32565	0.177373	0.239505	0.342138	0.216997	0.0706609	0.259708	0.291467	Q9UQE7.SMC3_HUMAN
0.0430504	0.393851	-0.0951525	0.25762	0.21273	0.160405	0.279603	0.224718	0.26953	0.144461	0.251778	0.376741	0.15558	0.0382105	0.137077	0.149504	Q9HAF1.EAF6_HUMAN
0.160364	0.392675	0.118295	0.105701	0.0672133	-0.016212	0.189479	0.185177	0.194598	0.0093343	0.0810388	0.281677	-0.109671	-0.0723881	-0.200131	-0.068281	Q86U42.PABP2_HUMAN
-0.0224685	0.389438	-0.211753	0.259976	0.143053	0.190281	0.234658	0.202747	0.231597	0.118665	0.144061	0.325185	0.203606	0.0563381	0.21619	0.210427	Q96JM3.CHAP1_HUMAN
0.119944	0.385749	0.0251407	0.145687	0.0956878	0.0740055	0.272633	0.232403	0.166701	0.019402	0.156895	0.319915	-0.0386738	-0.0418409	-0.108216	0.000955563	P55081.MFAP1_HUMAN
-0.0348246	0.384516	-0.0982804	0.288549	0.234197	0.18155	0.254095	0.284142	0.285028	0.176466	0.210897	0.34329	0.187972	0.048565	0.239449	0.270405	P42166.LAP2A_HUMAN
0.0860141	0.380812	0.0698106	0.207624	0.17234	0.0762606	0.356515	0.30668	0.312483	0.104732	0.207163	0.401913	0.00459015	-0.0266871	-0.081597	0.0227437	Q9H307.PININ_HUMAN
-0.0181927	0.375987	-0.184701	0.24111	0.222065	0.0974583	0.219627	0.280373	0.271906	0.178178	0.171613	0.342988	0.160834	0.0674657	0.197998	0.224852	Q07666.KHDR1_HUMAN
0.16662	0.375853	0.032791	0.0909082	0.0389718	0.0529549	0.237301	0.186898	0.165391	0.0574298	0.135362	0.309109	-0.0340125	0.00310629	-0.0145755	0.085518	Q92522.H1X_HUMAN
0.227971	0.374784	0.0791295	0.124992	0.117731	-0.00861407	0.245173	0.239488	0.201635	0.0760979	0.070848	0.278046	-0.0957844	-0.0425154	-0.169806	-0.0311382	P22626.ROA2_HUMAN
0.0140952	0.372599	-0.113575	0.294295	0.179823	0.157783	0.282699	0.276202	0.280591	0.158404	0.21553	0.379418	0.139122	0.0539296	0.167031	0.206791	Q86V81.THOC4_HUMAN
0.111125	0.366691	0.0377864	0.100005	0.0203179	0.066406	0.0800899	0.0608235	0.158541	0.00534722	0.106145	0.202915	0.106212	0.0199034	0.09931	0.0692497	Q9H0E3.SP130_HUMAN
-0.084356	0.365556	-0.0768634	0.225958	0.121002	0.0436065	0.151551	0.189986	0.252923	0.132036	0.212446	0.269516	0.138688	0.0274375	0.140228	0.145397	Q7RTV0.PHF5A_HUMAN
0.0110289	0.361551	0.0335594	0.150959	0.127641	-0.0302684	0.207432	0.236643	0.230945	0.0659675	0.089802	0.345955	-0.0827582	-0.0924317	-0.154686	-0.0676094	P07910.HNRPC_HUMAN
-0.040039	0.361276	-0.159645	0.252266	0.14287	0.0692782	0.147846	0.197069	0.272899	0.161988	0.146364	0.340105	0.142142	0.0368971	0.18233	0.207095	Q15007.FL2D_HUMAN
0.0522108	0.358947	-0.129231	0.193195	0.16263	0.0602129	0.281532	0.26684	0.274436	0.131185	0.127161	0.389203	0.0993842	-0.00264116	0.0736905	0.117454	P52272.HNRPM_HUMAN
0.0467592	0.358812	-0.0783148	0.202929	0.143183	0.104901	0.232203	0.27837	0.205503	0.121317	0.100039	0.287686	-0.00579306	0.00704168	0.0253595	0.119097	P10412.H14_HUMAN
0.173912	0.354624	0.083085	0.187526	0.0899622	0.00870876	0.196786	0.185384	0.19822	0.0526637	0.117613	0.313518	-0.0053241	-0.013792	-0.0327031	0.030754	Q96T23.RSF1_HUMAN
0.13857	0.352802	0.0247135	0.0932734	0.0418271	0.133125	0.244331	0.16777	0.184719	0.018606	0.108279	0.240132	-0.0346833	-0.00960764	-0.0598652	0.010764	Q8IUE6.H2A2B_HUMAN
-0.041937	0.352599	-0.202321	0.289782	0.190957	0.216626	0.232606	0.245945	0.262278	0.131907	0.148705	0.362566	0.205291	0.0622835	0.301731	0.311936	P45973.CBX5_HUMAN
0.10478	0.351478	-0.177308	0.215116	0.104868	0.0973162	0.265418	0.219024	0.242533	0.109133	0.13788	0.351875	0.168083	0.0459812	0.146587	0.154165	O14979.HNRDL_HUMAN
0.056448	0.350376	-0.224876	0.211762	0.159646	0.192037	0.228578	0.139743	0.197374	0.075643	0.194521	0.364286	0.248709	0.0693589	0.305423	0.251194	Q6SPF0.SAMD1_HUMAN
0.171599	0.345346	0.0540159	0.119013	0.0565787	0.0593201	0.193352	0.171603	0.177721	0.0154718	0.122648	0.300527	0.0106764	0.0214449	-0.0300271	-0.0150098	P49750.YLPM1_HUMAN
0.167852	0.345001	0.00521225	0.186745	0.140119	0.0560524	0.323809	0.327373	0.241608	0.106482	0.0995203	0.368811	-0.0337134	-0.0187352	-0.112615	0.0202405	P14866.HNRPL_HUMAN
0.103278	0.343876	-0.000810965	0.177324	0.0711989	0.135411	0.23109	0.179445	0.199993	0.107285	0.18497	0.267844	0.179186	0.0469789	0.142272	0.155881	Q96ST3.SIN3A_HUMAN
0.104723	0.343652	-0.105937	0.217011	0.161126	0.119925	0.288633	0.289784	0.284678	0.101182	0.102975	0.46496	0.0575697	0.00337408	0.0295535	0.121719	Q13151.ROA0_HUMAN
0.159965	0.342831	0.141075	0.0290343	0.0230848	-0.088696	0.149942	0.153306	0.116702	-0.00921628	0.0629664	0.259634	-0.161113	-0.101185	-0.277432	-0.169471	Q9NWH9.SLTM_HUMAN
0.116958	0.342503	-0.0316921	0.229114	0.175266	0.0506642	0.286365	0.264418	0.32608	0.128035	0.203735	0.30932	0.159132	0.0715661	0.0646097	0.116833	O75934.SPF27_HUMAN
0.167407	0.341116	-0.066137	0.0959545	0.0391589	0.109535	0.175217	0.0713359	0.128085	0.0386175	0.0990454	0.144287	0.039838	0.0744183	0.0446195	0.0254477	Q9UIS9.MBD1_HUMAN
0.0774489	0.339962	-0.102099	0.221968	0.151645	0.167676	0.236467	0.214546	0.224198	0.0550961	0.113405	0.161769	0.143674	0.0531952	0.163319	0.192608	Q9NTI5.PDS5B_HUMAN
0.0275395	0.338904	0.0107743	0.188281	0.105747	0.0325652	0.120176	0.194687	0.191249	-0.0111426	0.0314178	0.206218	-0.0867639	-0.00629535	-0.040428	0.0489251	Q9GZN6.S6A16_HUMAN
0.119976	0.337503	0.0102651	0.14347	0.0349421	0.154724	0.152216	0.0980396	0.14605	0.0480757	0.109316	0.110013	0.0922605	0.01625	0.141532	0.111905	Q8TAQ2.SMRC2_HUMAN
0.290483	0.33715	0.0897892	0.0719393	0.0148954	0.0892376	0.320421	0.163252	0.181887	-0.00935252	0.165864	0.322454	-0.0638717	-0.0406364	-0.200697	-0.112643	O75494.SRS10_HUMAN
-0.226276	0.33548	-0.31614	0.308604	0.251118	0.223748	0.18505	0.268197	0.287409	0.217933	0.207188	0.238807	0.309485	0.121155	0.433786	0.427307	Q09028.RBBP4_HUMAN
0.0111037	0.335385	-0.179186	0.190381	0.0790919	0.110217	0.121302	0.160869	0.205219	0.102946	0.139862	0.253226	0.153717	0.0539823	0.214697	0.220874	Q5T200.ZC3HD_HUMAN
0.217009	0.334889	-0.0246815	0.0332125	0.0586319	0.0744631	0.190441	0.147794	0.0657672	0.0299006	0.0370609	0.181422	-0.110592	-0.027491	-0.152667	-0.0982434	Q5SSJ5.HP1B3_HUMAN
0.0287747	0.334802	-0.129087	0.188036	0.0710474	0.125451	0.135042	0.170937	0.191723	0.107641	0.131791	0.174583	0.240344	0.0869909	0.243289	0.210059	Q92785.REQU_HUMAN
0.110191	0.33305	0.0450003	0.0866221	0.10388	0.028751	0.222784	0.198034	0.16959	0.0886625	0.139114	0.210125	-0.0814865	-0.0353792	-0.168046	-0.065972	Q9Y2W1.TR150_HUMAN
0.186515	0.33199	0.0425149	0.105772	0.0373813	-0.0017455	0.185789	0.13702	0.209375	0.0557778	0.165715	0.289963	-0.0580493	-0.000678257	-0.103827	-0.081093	Q9NP66.HM20A_HUMAN
-0.0384347	0.331583	-0.23378	0.254043	0.16926	0.219991	0.299033	0.218311	0.28496	0.161064	0.22984	0.298881	0.268048	0.0682975	0.323756	0.329362	Q14839.CHD4_HUMAN
-0.164554	0.331557	-0.218115	0.258994	0.160947	0.134567	0.098518	0.186421	0.225099	0.143926	0.198247	0.289439	0.244568	0.0866055	0.329464	0.338209	O75940.SPF30_HUMAN
0.0628014	0.3308	0.00141535	0.186448	0.155826	0.0957607	0.243343	0.208416	0.191324	0.0997088	0.157863	0.337585	0.0310617	-0.00937121	0.0231472	0.117993	O95251.KAT7_HUMAN
0.312696	0.330415	0.0723531	0.0813915	0.0311753	0.0262041	0.294747	0.21319	0.16913	-0.00332066	0.0596021	0.367948	-0.120351	-0.0655889	-0.258143	-0.116393	P38159.RBMX_HUMAN
-0.0710109	0.329924	-0.187293	0.273561	0.183613	0.128951	0.0998496	0.15938	0.252679	0.151111	0.173132	0.148749	0.30116	0.0802221	0.395209	0.344115	O60885.BRD4_HUMAN
-0.0315133	0.329799	-0.0864646	0.205883	0.20582	0.162913	0.185103	0.204778	0.217913	0.140607	0.127011	0.219903	0.0664419	0.0503214	0.113596	0.100647	P16401.H15_HUMAN
-0.0944617	0.329284	-0.121473	0.244963	0.177839	0.033223	0.22684	0.310015	0.248891	0.186198	0.173728	0.332869	0.159884	0.0248032	0.159153	0.20696	Q9Y5S9.RBM8A_HUMAN
0.0894738	0.328508	-0.146248	0.134108	0.0718792	0.117588	0.18158	0.114324	0.156174	0.0272367	0.0663062	0.261761	0.0872023	0.0170276	0.0934733	0.107916	Q96ME7.ZN512_HUMAN
0.0943983	0.327763	-0.211674	0.208842	0.0899884	0.178087	0.268246	0.185932	0.239451	0.0833905	0.143815	0.337826	0.170936	0.0417939	0.19081	0.170218	Q7Z3K3.POGZ_HUMAN
0.111456	0.32745	-0.000409938	0.125373	0.0963971	0.00445598	0.183855	0.248224	0.158812	0.0858922	-0.00304543	0.272743	-0.0472956	-0.0294034	-0.0814795	0.037085	P51991.ROA3_HUMAN
-0.0434503	0.327359	-0.316463	0.299963	0.212973	0.170414	0.250165	0.261358	0.270981	0.160404	0.145008	0.391877	0.251728	0.0716856	0.312667	0.334528	O75475.PSIP1_HUMAN
0.0370395	0.32682	-0.0740143	0.0948692	0.0115021	0.0725575	0.058924	0.102271	0.121218	0.0224553	0.087841	0.206354	0.132171	0.0413024	0.197136	0.151296	Q5VT52.RPRD2_HUMAN
0.269936	0.325825	-0.0352779	0.06328	-0.0310578	0.129987	0.180094	0.0535117	0.12138	-0.028016	0.127924	0.225431	0.0826789	0.0179717	0.0613469	0.0578362	Q8NI08.NCOA7_HUMAN
-0.0775937	0.324814	-0.254778	0.215627	0.142021	0.21884	0.218502	0.161376	0.216534	0.114384	0.227246	0.229501	0.307914	0.129651	0.397284	0.3441	Q8WXI9.P66B_HUMAN
0.207176	0.324269	0.0153165	0.198831	0.135981	0.0532278	0.332189	0.299113	0.308972	0.099848	0.196191	0.308809	0.1215	0.0571749	-0.00221144	0.0597144	Q99459.CDC5L_HUMAN
0.0351515	0.324262	-0.0435247	0.153238	0.0978355	0.151899	0.307108	0.260135	0.236616	0.0960401	0.182128	0.396586	0.146423	0.0569146	0.133265	0.182735	P84103.SRSF3_HUMAN
-0.108763	0.323237	0.117146	0.1326	0.131157	0.0530636	0.100063	0.140455	0.111752	0.116245	0.0643992	0.188448	-0.0974354	-0.00628675	-0.0123628	0.060627	P05114.HMGN1_HUMAN
-0.00580839	0.322838	0.109018	0.0610239	0.0817748	-0.0290544	0.18765	0.234838	0.142639	0.0412837	0.0383379	0.22357	-0.215607	-0.108427	-0.29459	-0.154856	Q9NX24.NHP2_HUMAN
0.201895	0.321987	0.0274772	0.08307	-0.000902908	-0.0497652	0.123301	0.142049	0.150095	0.0202212	0.0808506	0.321095	-0.0162244	-0.00394282	-0.0759081	-0.0227733	Q14966.ZN638_HUMAN
0.0523766	0.321605	-0.0843569	0.178963	0.132448	0.141823	0.102306	0.162848	0.196554	0.086974	0.175713	0.143845	0.132772	0.0582668	0.159879	0.161868	P05204.HMGN2_HUMAN
0.00731326	0.319632	-0.221987	0.159694	0.140222	0.134933	0.237246	0.175088	0.158013	0.13033	0.112866	0.154821	0.118959	0.0267604	0.156716	0.182905	P17026.ZNF22_HUMAN
0.0732633	0.318961	0.017329	0.130605	0.0538914	0.0837716	0.105634	0.0764786	0.155595	-0.0279748	0.0755486	0.174417	0.0382746	-0.0184967	0.0160339	0.0672929	P16104.H2AX_HUMAN
0.079463	0.317399	-0.0819055	0.123114	0.118338	0.122033	0.154628	0.129951	0.177277	0.101291	0.143715	0.271891	0.107085	0.00262561	0.155367	0.099406	O94842.TOX4_HUMAN
0.2463	0.315953	0.0328715	0.105915	0.0158885	0.136814	0.262571	0.121941	0.192476	-0.0249823	0.15057	0.207414	0.0586611	0.0759975	0.0208876	0.0765417	Q9H7L9.SDS3_HUMAN
0.0677776	0.315913	-0.0686966	0.252522	0.172389	0.146531	0.217789	0.210796	0.221656	0.139997	0.206189	0.197866	0.175777	0.0964932	0.21136	0.198945	Q96FF9.CDCA5_HUMAN
0.136109	0.315504	-0.0585859	0.180625	0.129269	0.040077	0.256919	0.277637	0.26131	0.148934	0.114034	0.347911	0.0526164	0.0206832	-0.0123169	0.0676109	P23246.SFPQ_HUMAN
0.0870372	0.314747	-0.0777393	0.140522	0.0989688	0.0813777	0.171251	0.152933	0.175807	0.0958948	0.122047	0.231404	0.0866576	0.00684959	0.0601208	0.0807558	O95639.CPSF4_HUMAN
-0.185615	0.313779	-0.29508	0.253261	0.226679	0.115208	0.0974351	0.178227	0.257712	0.206486	0.199902	0.308508	0.282117	0.0644912	0.421063	0.37103	Q9NPA8.ENY2_HUMAN
0.0540146	0.311455	-0.0758162	0.147153	0.125708	0.0981625	0.158914	0.138154	0.173058	0.127165	0.165838	0.207989	0.173336	0.0886385	0.178469	0.189782	Q9P013.CWC15_HUMAN
0.232638	0.309566	-0.0453474	0.196995	0.117107	0.0716909	0.303024	0.314043	0.188487	0.119459	0.123813	0.355361	-0.0376954	0.00063422	-0.112058	-0.00205918	O43390.HNRPR_HUMAN
0.085057	0.309459	-0.111521	0.271103	0.205076	0.154396	0.267787	0.267092	0.303474	0.125102	0.232905	0.232714	0.265163	0.189117	0.248379	0.231944	Q9NQS7.INCE_HUMAN
0.11142	0.30868	-0.13262	0.206883	0.10959	0.164355	0.333265	0.283226	0.263843	0.0894109	0.17583	0.394346	0.118398	0.00971307	0.0771139	0.107406	P09651.ROA1_HUMAN
0.0418372	0.308447	-0.124914	0.321051	0.219164	0.198736	0.338272	0.300599	0.333478	0.13991	0.233136	0.247	0.269459	0.0871886	0.248586	0.22705	Q14807.KIF22_HUMAN
0.229327	0.306735	0.105731	0.0757694	0.0373195	0.0720934	0.167737	0.0854621	0.160382	-0.0151205	0.139752	0.197316	-0.0286133	-0.00633633	-0.0539714	-0.00821657	O95183.VAMP5_HUMAN
-0.0269781	0.305574	0.0734679	0.129874	0.143391	-0.063532	0.16468	0.313908	0.156048	0.153267	0.0260732	0.264352	-0.100376	-0.0278996	-0.165754	-0.0380747	P84090.ERH_HUMAN
0.176013	0.305511	-0.138704	0.176903	0.115052	0.105233	0.311617	0.212495	0.231997	0.102082	0.161112	0.361916	0.113791	0.00299994	0.0894719	0.159003	P98175.RBM10_HUMAN
0.0187679	0.305109	-0.0858661	0.277892	0.241717	0.112715	0.301128	0.271318	0.294581	0.129169	0.225078	0.371379	0.0949534	0.0269366	0.0687829	0.124941	Q13123.RED_HUMAN
0.0494286	0.304539	-0.182332	0.289172	0.174389	0.176829	0.226783	0.212501	0.266624	0.116204	0.188052	0.267981	0.187474	0.116819	0.260375	0.256333	Q9BY77.PDIP3_HUMAN
0.306504	0.304199	0.124654	0.0742706	0.0365734	0.0262788	0.306958	0.198836	0.184307	-0.0356823	0.0885742	0.324829	-0.0629625	-0.018027	-0.162552	-0.0672889	Q96PK6.RBM14_HUMAN
0.104863	0.302314	0.0119163	0.112401	0.0445381	0.106742	0.0924871	0.0762656	0.144141	0.0914354	0.117294	0.179019	0.0900183	0.0474316	0.0853359	0.098933	O00268.TAF4_HUMAN
0.102619	0.300973	-0.0784527	0.256057	0.200741	0.121906	0.306186	0.294786	0.23388	0.13423	0.21641	0.250075	0.119801	0.0780646	0.140983	0.125307	Q05D32.CTSL2_HUMAN
0.00889411	0.298596	-0.124378	0.185167	0.128518	0.150886	0.147476	0.162031	0.194719	0.107504	0.178437	0.225757	0.173809	0.102833	0.224586	0.205082	Q9Y232.CDYL_HUMAN
-0.0439071	0.298216	-0.00905072	0.10727	0.0209957	0.0695675	0.0545839	0.0948093	0.169021	0.0424983	0.132387	0.204747	0.060622	0.0355659	0.0549431	0.122544	P09012.SNRPA_HUMAN
0.0292465	0.297414	-0.0147939	0.141809	0.150006	0.0582038	0.248135	0.191	0.158614	0.0679548	0.116395	0.263379	0.0120297	-0.0267249	-0.0248423	0.0395838	A0A1B0GV03.GG6L7_HUMAN
-0.0423527	0.297393	-0.28382	0.250835	0.15568	0.193197	0.248006	0.257543	0.262799	0.123452	0.158783	0.3611	0.246754	0.0594985	0.29147	0.267428	P31943.HNRH1_HUMAN
-0.0850052	0.29661	-0.205087	0.154035	0.137463	0.139302	0.123844	0.149367	0.154437	0.104878	0.155161	0.268037	0.176795	0.0493423	0.229565	0.228853	P11171.EPB41_HUMAN
0.0562511	0.295481	0.00905403	0.168746	0.114063	0.0929392	0.239161	0.203475	0.267248	0.0331339	0.10802	0.37066	0.0874266	-0.0120419	0.051902	0.134226	Q9BWF3.RBM4_HUMAN
0.0390379	0.295337	-0.147185	0.165892	0.0981659	0.13751	0.193286	0.159026	0.189456	0.100993	0.224552	0.179138	0.221431	0.0917726	0.272561	0.214591	O14497.ARI1A_HUMAN
0.132373	0.294369	-0.0436577	0.141971	0.090685	0.150673	0.248604	0.183509	0.196315	0.0835715	0.143987	0.291646	0.144728	0.0407597	0.188956	0.144529	P51532.SMCA4_HUMAN
0.0712017	0.293518	-0.110678	0.177025	0.107545	0.172335	0.32747	0.197245	0.198913	0.0783771	0.164355	0.272064	0.0818167	0.00349552	0.0501975	0.08293	P17480.UBF1_HUMAN
0.202737	0.293407	0.0130705	0.144429	0.0474336	0.0913845	0.218482	0.234953	0.17307	0.0802276	0.154153	0.233085	-0.0246522	0.0221437	-0.0300309	0.0409795	Q14119.VEZF1_HUMAN
0.0472286	0.293278	-0.14426	0.210648	0.172593	0.24106	0.371869	0.224557	0.271178	0.139038	0.237645	0.35677	0.265621	0.128234	0.243691	0.242163	P24928.RPB1_HUMAN
0.0590723	0.292245	-0.0126266	0.216626	0.135289	0.13349	0.346657	0.310195	0.265709	0.143806	0.150837	0.331772	0.0696762	-0.00373581	0.0352701	0.140309	O60264.SMCA5_HUMAN
0.235955	0.291932	-0.00918954	0.179664	0.115734	0.0785817	0.264586	0.160654	0.18427	0.0329097	0.124271	0.322938	0.0272368	-0.00189014	0.0205556	0.0643945	O95785.WIZ_HUMAN
-0.236209	0.290598	-0.31321	0.268209	0.219604	0.251717	0.130638	0.177941	0.234367	0.196119	0.182983	0.202272	0.367821	0.126102	0.526941	0.474496	P26583.HMGB2_HUMAN
0.117693	0.290254	0.139887	0.0898344	0.0750542	-0.0516478	0.210871	0.161644	0.131664	0.0292206	0.0980798	0.25245	-0.136429	-0.0437275	-0.227101	-0.154398	P18583.SON_HUMAN
0.236233	0.290022	-0.0230916	0.212507	0.153158	0.0604893	0.354221	0.322225	0.247813	0.0996629	0.110316	0.359906	-0.0413915	-0.00940211	-0.116885	0.00749048	P43243.MATR3_HUMAN
0.273663	0.289778	0.0212329	0.103077	0.10763	0.130917	0.302705	0.204329	0.176531	0.0568467	0.0856198	0.302042	-0.0499526	0.0178705	-0.128446	-0.0133846	P62805.H4_HUMAN
0.262339	0.289072	0.00769792	0.141661	0.0527426	0.0614916	0.272362	0.208184	0.187442	0.0233523	0.114974	0.351767	0.0113239	-0.00579515	-0.0463419	0.0100378	Q8WWQ0.PHIP_HUMAN
0.119403	0.288772	0.0654486	0.0696682	0.057999	0.108215	0.269722	0.233581	0.171573	0.0393821	0.106701	0.240033	-0.0593487	-0.0311764	-0.165618	-0.0494484	Q96T37.RBM15_HUMAN
0.124116	0.288604	-0.0194183	0.110433	0.0742077	0.0847059	0.307837	0.247988	0.22589	0.114985	0.0874489	0.344535	-0.0262146	-0.0168067	-0.0976524	0.0454019	Q00839.HNRPU_HUMAN
0.126506	0.288123	0.0128083	0.239087	0.125785	0.13957	0.294012	0.244467	0.247066	0.108486	0.21988	0.243103	0.105796	0.0561677	0.0516182	0.115425	Q6PL18.ATAD2_HUMAN
0.0561317	0.287802	0.130048	0.0193673	-0.0195062	-0.0985197	0.0893777	0.102846	0.0688034	-0.002938	0.00235588	0.321897	-0.109083	-0.0815903	-0.164067	-0.104803	Q9Y3Y2.CHTOP_HUMAN
-0.126238	0.286348	-0.193106	0.171342	0.146234	0.209364	0.142651	0.0807525	0.204474	0.137053	0.229988	0.261614	0.334068	0.111146	0.42201	0.302919	P36954.RPB9_HUMAN
0.0379134	0.286286	-0.21784	0.198363	0.0915041	0.211508	0.165115	0.0672919	0.20475	0.102407	0.205837	0.204474	0.347777	0.142807	0.465334	0.352813	Q6P1K2.PMF1_HUMAN
-0.0255614	0.286194	-0.0695224	0.250566	0.203634	0.131215	0.113672	0.183728	0.150795	0.157161	0.150972	0.175717	0.222065	0.138344	0.310029	0.262018	P16220.CREB1_HUMAN
-0.201739	0.285525	-0.165437	0.254776	0.200439	0.114379	0.0740125	0.196075	0.261763	0.195966	0.224102	0.223014	0.205633	0.105802	0.274727	0.267119	Q15459.SF3A1_HUMAN
0.214669	0.285475	-0.0791202	0.109415	0.0578289	0.0402339	0.232672	0.179673	0.157096	0.0532081	0.143022	0.251928	-0.0254102	-0.0441751	-0.0840533	-0.0510738	Q14151.SAFB2_HUMAN
-0.124076	0.285446	-0.255391	0.278352	0.186489	0.174078	0.164281	0.197147	0.264159	0.157998	0.234692	0.263654	0.359736	0.155091	0.481583	0.405107	P19387.RPB3_HUMAN
0.140074	0.283992	-0.0285866	0.182965	0.113893	0.0974106	0.306682	0.188254	0.23643	0.0657054	0.189651	0.331166	0.0915334	0.0238127	0.0690885	0.050482	Q15906.VPS72_HUMAN
-0.0757492	0.283689	-0.138936	0.0785176	0.068561	0.167411	0.0909845	0.0585569	0.142222	0.0696871	0.109032	0.127089	0.173333	0.0414977	0.291683	0.252287	Q9NXV6.CARF_HUMAN
-0.0921516	0.282732	-0.260539	0.274922	0.164364	0.237415	0.149854	0.197359	0.225441	0.185026	0.176265	0.236236	0.32095	0.150941	0.477691	0.406756	Q16656.NRF1_HUMAN
-0.183354	0.282326	-0.249617	0.249674	0.154147	0.201744	0.144801	0.125012	0.223553	0.179032	0.220235	0.20216	0.356856	0.143093	0.510295	0.409796	P51610.HCFC1_HUMAN
0.110801	0.281696	-0.0256369	0.154158	0.176716	0.162648	0.29513	0.295076	0.150851	0.112749	0.0771696	0.208316	-0.0197011	-0.00225368	-0.0341999	0.0676603	Q9ZMP2.Y190_HELPJ
-0.14458	0.281432	-0.170014	0.226743	0.187141	0.192126	0.22514	0.205394	0.222801	0.128274	0.145094	0.267378	0.190423	0.0909915	0.29583	0.264438	Q4VC05.BCL7A_HUMAN
0.055142	0.281199	-0.0946238	0.218035	0.104364	0.100137	0.2389	0.195218	0.217254	0.137926	0.191149	0.362442	0.172897	0.0528873	0.212704	0.223119	P83916.CBX1_HUMAN
0.0976941	0.279989	-0.0650052	0.155716	0.0540051	0.140231	0.245435	0.169629	0.216466	0.0794474	0.169889	0.298867	0.0954242	0.0296329	0.138575	0.157557	Q9H2P0.ADNP_HUMAN
0.0357495	0.279709	0.00987603	0.153498	0.0889147	0.101946	0.116172	0.12103	0.183196	0.0432166	0.184587	0.1225	0.147469	0.0254472	0.119778	0.146912	Q8NCN4.RN169_HUMAN
0.16127	0.279447	-0.0361829	0.166178	0.156841	0.0582114	0.299863	0.266514	0.195447	0.0917189	0.106417	0.307075	-0.0207792	-0.0238278	-0.10193	0.0166429	Q15717.ELAV1_HUMAN
0.168284	0.279052	0.000212495	0.0355018	-0.0314427	0.0308348	0.044571	-0.0273945	0.110627	-0.0347423	0.0204192	0.140244	-0.010913	0.0110204	-0.0828904	-0.00817207	Q53F39.MPPE1_HUMAN
-0.102651	0.278494	-0.0846247	0.184333	0.125241	0.136842	0.258909	0.214502	0.310734	0.152004	0.209263	0.25057	0.140776	-0.0132601	0.135047	0.172405	O75152.ZC11A_HUMAN
0.173494	0.277943	-0.0805177	0.12087	-0.0109219	0.097035	0.144455	0.066538	0.127054	-0.0170127	0.123753	0.197284	0.0798801	0.0735163	0.0728402	0.0465633	Q9Y5K3.PCY1B_HUMAN
0.0668705	0.277027	-0.0381283	0.169235	0.094302	0.0709508	0.247975	0.213412	0.240751	0.0914872	0.230622	0.218025	0.158122	0.0823011	0.126433	0.129882	O43290.SNUT1_HUMAN
-0.0282967	0.276314	-0.111225	0.200508	0.111506	0.0850324	0.17788	0.190455	0.237915	0.11441	0.156439	0.28198	0.0757042	0.0246915	0.031307	0.127861	P62318.SMD3_HUMAN
0.0162675	0.275035	-0.00216069	0.141939	0.119902	0.121956	0.299324	0.299872	0.216438	0.107178	0.112701	0.358316	0.0555056	-0.00233993	0.0178862	0.135522	Q07955.SRSF1_HUMAN
-0.0542566	0.275027	-0.158524	0.267925	0.241539	0.18864	0.215369	0.230259	0.249241	0.173672	0.19524	0.189321	0.280081	0.146933	0.360787	0.344217	Q9BXS6.NUSAP_HUMAN
0.187721	0.273962	0.0848675	0.0649745	-0.029335	0.0331081	0.16999	0.114565	0.125632	-0.0279345	0.15639	0.216762	0.00931852	-0.0232825	-0.0342391	-0.0288607	Q86VM9.ZCH18_HUMAN
0.113042	0.272162	0.0738746	0.144435	0.112444	0.0308754	0.252694	0.242369	0.240081	0.117217	0.117153	0.390992	-0.00928895	0.0101115	-0.113825	0.0230317	Q9NYF8.BCLF1_HUMAN
0.185095	0.271248	-0.0992487	0.137812	0.0458145	0.103409	0.154102	0.0369461	0.221246	-0.0136764	0.145753	0.242896	0.101909	0.0138405	0.0894993	0.0600737	Q00536.CDK16_HUMAN
0.0601508	0.271	-0.242713	0.209284	0.0928823	0.148651	0.173932	0.111553	0.168593	0.137149	0.159381	0.176422	0.19616	0.000808473	0.246568	0.237479	P17028.ZNF24_HUMAN
0.0387246	0.270842	-0.0735799	0.103325	0.0946895	0.110947	0.226421	0.145138	0.200254	0.103545	0.181913	0.312647	0.129586	0.00702554	0.0828141	0.0888721	Q9P2I0.CPSF2_HUMAN
0.23277	0.26997	0.0914261	0.0915473	0.020077	-0.00329524	0.185652	0.0956636	0.164834	0.0115929	0.13673	0.284893	-0.0484064	-0.0102755	-0.0939898	-0.0766023	Q9UGU0.TCF20_HUMAN
0.0240563	0.269878	-0.240955	0.206163	0.11899	0.145697	0.204795	0.252303	0.259269	0.1357	0.149999	0.306289	0.185886	0.0469065	0.221227	0.264546	Q14781.CBX2_HUMAN
0.131026	0.26941	-0.182818	0.283518	0.201777	0.203249	0.30293	0.291417	0.293706	0.133057	0.192641	0.216898	0.325167	0.204862	0.267205	0.301031	Q53HL2.BOREA_HUMAN
0.0475815	0.269065	0.0417866	0.141229	0.05413	0.0963503	0.114859	0.173878	0.158838	0.0775131	0.221895	0.185986	0.126464	0.00197696	0.119013	0.132476	Q9UKL0.RCOR1_HUMAN
-0.0905939	0.268596	-0.166829	0.209481	0.172077	0.184619	0.229761	0.204109	0.211114	0.136895	0.137074	0.240978	0.190082	0.0551859	0.222035	0.249948	P56270.MAZ_HUMAN
-0.169283	0.268112	-0.0273667	0.203037	0.168109	0.0154764	0.15897	0.186268	0.208031	0.146389	0.195481	0.211393	0.0913891	0.00108766	0.085326	0.126045	Q96I25.SPF45_HUMAN
0.124541	0.267846	0.0340969	0.128583	0.11094	0.111261	0.381587	0.27364	0.234836	0.0779775	0.150365	0.382444	-0.0172325	-0.0192716	-0.128262	0.00918577	Q16629.SRSF7_HUMAN
0.0217991	0.267633	-0.0860679	0.283015	0.194286	0.1566	0.375312	0.339642	1	0.103511	0.204578	0.222266	0.196932	0.101056	0.225319	0.248325	Q71F23.CENPU_HUMAN
0.285911	0.267626	0.114091	0.0120774	-0.00620103	0.0713984	0.216481	0.101345	0.0945418	-0.0446856	-0.00733316	0.15228	-0.163768	-0.0275993	-0.251968	-0.133024	Q49A26.GLYR1_HUMAN
0.0531936	0.265964	-0.0489577	0.131142	0.0286718	0.147667	0.125632	0.118073	0.1094	0.0842433	0.0322714	0.213106	0.049064	0.0197995	0.117981	0.119838	Q9Y651.SOX21_HUMAN
-0.167981	0.265787	-0.104189	0.218096	0.218182	0.205503	0.20402	0.201816	0.20678	0.185969	0.132088	0.290985	0.195393	0.114794	0.297533	0.295541	O95104.SCAF4_HUMAN
0.124454	0.265787	-0.0267157	0.205803	0.144386	0.0939495	0.236272	0.171874	0.172657	0.0674814	0.128029	0.282972	0.0606149	0.0318807	0.0615254	0.0720954	Q9H9B1.EHMT1_HUMAN
0.0466802	0.265308	-0.174061	0.261864	0.183334	0.155545	0.235238	0.261217	0.244794	0.197823	0.184154	0.384295	0.2043	0.0587855	0.210378	0.264941	Q13148.TADBP_HUMAN
-0.0292554	0.264202	-0.285737	0.218203	0.163792	0.184277	0.245523	0.195962	0.252296	0.142	0.210388	0.29128	0.312998	0.0995837	0.330896	0.262614	Q92922.SMRC1_HUMAN
-0.0994987	0.263792	-0.199401	0.242776	0.204893	0.14866	0.1721	0.238997	0.223564	0.109465	0.140378	0.272778	0.207999	0.0790272	0.323225	0.299871	Q15723.ELF2_HUMAN
0.164616	0.262921	0.00191773	0.0983839	0.0923705	0.0555989	0.163078	0.148852	0.195103	0.0856667	0.125668	0.231554	0.0462747	0.0252921	0.0340971	0.089401	Q6KC79.NIPBL_HUMAN
-0.0956715	0.262547	-0.119047	0.152658	0.158821	0.0797677	0.115612	0.179886	0.159315	0.120275	0.0655377	0.202373	0.0801863	0.0389017	0.15016	0.195138	P15336.ATF2_HUMAN
-0.181917	0.262479	-0.130537	0.173187	0.0828716	0.125415	0.0656006	0.084159	0.185828	0.110367	0.139645	0.180416	0.27643	0.119012	0.395651	0.278237	Q9UPT8.ZC3H4_HUMAN
0.129519	0.261043	-0.0397225	0.0356403	-0.0387746	-0.0474426	-0.0303511	-0.0147277	0.0356801	-0.0803225	-0.0298953	0.139633	-0.0552783	0.00726655	-0.0780144	-0.0145046	O00479.HMGN4_HUMAN
0.0232102	0.260957	-0.118282	0.226518	0.172053	0.221719	0.254474	0.199357	0.251167	0.175301	0.252947	0.219102	0.277692	0.125968	0.35857	0.324259	Q9H410.DSN1_HUMAN
0.246733	0.260591	-0.0210635	0.0725987	-0.0225157	0.0719216	0.205723	0.10407	0.163805	-0.0280436	0.0989187	0.207774	-0.00623929	0.00507826	-0.0922594	-0.00369676	Q8TF68.ZN384_HUMAN
0.101378	0.260114	-0.0767653	0.149118	0.0897135	0.167665	0.276989	0.199462	0.188408	0.0711452	0.0652668	0.245176	0.090214	0.0532414	0.0170038	0.0597638	Q96SI9.STRBP_HUMAN
-0.172336	0.259986	-0.142011	0.230032	0.169062	0.0923126	0.0612544	0.145791	0.226965	0.158421	0.240098	0.167661	0.267433	0.0902602	0.381892	0.330491	Q13185.CBX3_HUMAN
-0.106939	0.2598	-0.104249	0.180646	0.158148	0.163869	0.214587	0.164037	0.209474	0.119353	0.187948	0.215632	0.177078	0.0407005	0.223238	0.166902	P22415.USF1_HUMAN
0.0432601	0.259187	-0.0289137	0.134678	0.126439	0.0490154	0.197129	0.181234	0.244138	0.0949835	0.141908	0.203586	0.102802	0.0438416	0.072856	0.0918687	Q92576.PHF3_HUMAN
-0.0852205	0.25801	-0.197949	0.136351	0.124048	0.166121	0.132662	0.126435	0.155726	0.0959406	0.127723	0.202191	0.19444	0.0672141	0.326459	0.281775	Q14011.CIRBP_HUMAN
-0.00489047	0.257336	0.238424	0.0787972	0.0457976	0.0676272	0.0970369	0.158623	0.150588	0.0628489	0.112042	0.166436	0.0189335	0.0417907	0.0337653	0.10222	Q68DK7.MSL1_HUMAN
-0.0830223	0.257295	-0.208829	0.216468	0.159519	0.162382	0.1594	0.180839	0.198373	0.171066	0.223256	0.166741	0.197976	0.0393217	0.237682	0.235852	Q9UKX7.NUP50_HUMAN
-0.0232736	0.257282	-0.0463663	0.136305	0.120146	0.108924	0.166176	0.181293	0.196238	0.112465	0.16263	0.179803	0.134452	0.0965586	0.104739	0.156493	O95926.SYF2_HUMAN
0.133882	0.256786	0.0233854	0.0808559	0.0358588	-0.0658153	0.10909	0.145848	0.14908	0.0503213	0.107164	0.179673	-0.0114936	-0.0316895	-0.0633013	-0.0320651	P12270.TPR_HUMAN
0.132476	0.25567	-0.148444	0.111011	0.0815628	0.142408	0.141789	0.126883	0.196388	0.0472913	0.106896	0.143685	0.144402	0.0704222	0.147995	0.185874	Q01959.SC6A3_HUMAN
0.0251583	0.255496	-0.0583993	0.128005	0.0847163	0.0308261	0.128136	0.175585	0.0975656	0.0228513	0.10516	0.154199	-0.0308277	0.00166828	-0.0175018	0.0579758	Q9BVL2.NUP58_HUMAN
0.0649985	0.254732	-0.082987	0.181865	0.105529	0.0738668	0.22465	0.177817	0.222266	0.0911569	0.104592	1	0.0914315	0.00787292	0.0846139	0.0920276	Q7Z7K6.CENPV_HUMAN
0.0101944	0.254701	-0.110109	0.193866	0.123065	0.184662	0.208194	0.201465	0.190055	0.153018	0.0815686	0.262036	0.112848	0.06923	0.0970788	0.159014	A8MW92.P20L1_HUMAN
-0.0314303	0.254534	-0.184449	0.279061	0.189109	0.200851	0.276265	0.227482	0.263875	0.124237	0.194457	0.219388	0.282549	0.0703539	0.324684	0.308907	P35251.RFC1_HUMAN
-0.00899597	0.253962	0.00456125	0.154409	0.112184	0.0202026	0.186177	0.24925	0.183212	0.122877	0.175373	0.2372	0.119312	0.0107504	0.0971214	0.145158	Q13435.SF3B2_HUMAN
0.00295714	0.253417	-0.0596551	0.193603	0.12795	0.117811	0.204898	0.155162	0.197337	0.110554	0.140953	0.291726	0.101655	0.0370166	0.158479	0.17461	Q9UBW7.ZMYM2_HUMAN
0.0123539	0.253216	-0.129302	0.21657	0.124195	0.158988	0.165095	0.196359	0.24989	0.124071	0.16701	0.172374	0.258612	0.117009	0.323452	0.285733	Q96IY1.NSL1_HUMAN
0.015361	0.252232	-0.0679955	0.161413	0.0817771	0.138535	0.128691	0.100985	0.185169	0.0578279	0.152109	0.182982	0.185564	0.0772213	0.200073	0.159881	Q12830.BPTF_HUMAN
-0.206479	0.251822	-0.176591	0.199528	0.167159	0.113097	0.151113	0.148269	0.219779	0.170733	0.169443	0.294359	0.194437	0.0510775	0.274087	0.224131	P62306.RUXF_HUMAN
-0.0591385	0.251175	-0.0533624	0.0429966	0.0287268	0.0692818	0.0922335	0.0629116	0.117017	0.072944	0.0893021	0.14831	0.102366	0.0396073	0.14605	0.11649	Q9H0L4.CSTFT_HUMAN
-0.134713	0.251154	-0.223414	0.284467	0.213796	0.231942	0.207402	0.179803	0.275547	0.202422	0.253781	0.251637	0.355521	0.15655	0.440926	0.372299	Q13952.NFYC_HUMAN
0.0111717	0.250956	-0.229393	0.123294	0.058748	0.0835301	0.046702	0.0447062	0.106631	0.0248598	0.140489	0.237191	0.214833	0.0701305	0.331467	0.288089	Q7Z4V5.HDGR2_HUMAN
0.0566193	0.250609	-0.0623285	0.0908744	-0.00714867	0.0796299	0.042298	0.0420193	0.121185	-0.0293518	0.0437491	0.15421	0.15304	0.0268907	0.118908	0.123393	Q9ULX6.AKP8L_HUMAN
0.132609	0.250339	-0.156331	0.220796	0.150085	0.0896949	0.274523	0.227944	0.261581	0.128254	0.236686	0.211046	0.228601	0.0254781	0.200063	0.184251	Q14676.MDC1_HUMAN
0.0560918	0.250235	-0.188065	0.148864	0.0938789	0.0931459	0.171994	0.115038	0.141048	0.0750242	0.152138	0.24743	0.129011	0.0373304	0.0869583	0.0741999	P78332.RBM6_HUMAN
0.0486631	0.249848	-0.0203845	0.120793	-0.0169107	0.0799833	0.165982	0.10537	0.173408	0.0396385	0.227561	0.248427	0.0937875	0.0582201	0.13094	0.10764	Q53GS9.SNUT2_HUMAN
-0.140294	0.249101	0.0469363	0.19967	0.144584	0.0323556	0.0389772	0.116056	0.178127	0.167063	0.236254	0.267261	0.145547	0.0332394	0.263413	0.203676	Q9C005.DPY30_HUMAN
0.284266	0.248872	-0.0275893	0.0171076	-0.0792344	0.0810909	0.15981	-0.0403839	0.0639853	-0.0807526	0.0918763	0.113806	0.0176494	-0.0219976	-0.0133164	-0.0214568	Q9Y5E5.PCDB4_HUMAN
0.0652598	0.248764	-0.0383669	0.285338	0.238547	0.14666	0.268484	0.313852	0.275054	0.176435	0.188919	0.235077	0.179333	0.101232	0.187382	0.266216	P35659.DEK_HUMAN
-0.0273929	0.248764	0.14824	0.0459859	0.0596678	0.120759	0.212536	0.0788461	0.113618	0.0101806	0.12252	0.0666907	0.076298	0.01662	0.0329266	0.0740694	Q92925.SMRD2_HUMAN
-0.0073454	0.24828	-0.146022	0.160024	0.103425	0.21886	0.111774	0.121786	0.147462	0.133509	0.12748	0.151642	0.220211	0.119684	0.240024	0.223204	Q8NFD5.ARI1B_HUMAN
0.170614	0.248261	-0.16282	0.227404	0.172215	0.130191	0.285239	0.263726	0.274446	0.165314	0.177633	0.350541	0.166383	0.069497	0.141358	0.184797	Q15233.NONO_HUMAN
0.0605807	0.247854	-0.127717	0.162894	0.107869	0.157123	0.244606	0.127764	0.206102	0.119731	0.14294	0.270735	0.133144	0.0393108	0.174619	0.152196	Q68CP9.ARID2_HUMAN
0.197277	0.247615	0.0263791	0.129119	0.090982	0.0274284	0.279369	0.292104	0.176938	0.0627071	0.0529685	0.328459	-0.0490352	-0.0110614	-0.116845	0.00687922	Q12906.ILF3_HUMAN
0.244383	0.247366	0.0171825	0.0309055	-0.0332871	0.0653314	0.108484	0.03617	0.125298	-0.0732524	0.0786191	0.124113	-0.072186	0.0104566	-0.142616	-0.0766726	Q9H672.ASB7_HUMAN
0.0133532	0.246405	-0.0565592	0.113507	0.0874164	0.114687	0.258267	0.171768	0.139868	0.0540832	0.0847957	0.206198	0.00731264	-0.00973096	-0.0543015	0.0285313	Q02880.TOP2B_HUMAN
0.0834345	0.246281	-0.138003	0.130497	0.0971432	0.137377	0.201466	0.185428	0.187963	0.128271	0.0997746	0.230051	0.201406	0.087749	0.165085	0.190494	Q7Z6I6.RHG30_HUMAN
-0.0498354	0.246198	0.0369944	0.159653	0.160256	0.0845376	0.265955	0.214673	0.238038	0.128939	0.198526	0.280857	0.0671251	0.0106432	-0.00403222	0.0829187	Q8IWX8.CHERP_HUMAN
0.110828	0.246114	-0.115473	0.33343	0.23892	0.173231	0.287439	0.293842	0.336696	0.171502	0.290095	0.241143	0.334817	0.166727	0.313476	0.313579	Q9ULW0.TPX2_HUMAN
-0.205067	0.245495	-0.27378	0.231613	0.174851	0.192175	0.168491	0.202764	0.246017	0.186481	0.192389	0.208305	0.262015	0.086796	0.402634	0.390197	P09874.PARP1_HUMAN
0.148618	0.245354	-0.00252427	0.0413597	-0.0132389	-0.0126537	0.103448	0.0343305	0.149693	-0.0297602	0.0801317	0.173206	-0.0389383	-0.0376079	-0.112681	-0.0128604	P08579.RU2B_HUMAN
-0.087097	0.245161	-0.193895	0.156003	0.122537	0.183472	0.146221	0.0971842	0.132371	0.10357	0.13578	0.246128	0.172681	0.031908	0.263264	0.249274	Q8WVK2.SNR27_HUMAN
-0.134692	0.245064	-0.211959	0.286941	0.215374	0.168815	0.209688	0.278503	0.259741	0.255482	0.214712	0.351338	0.321846	0.119276	0.416393	0.403941	P61978.HNRPK_HUMAN
0.119858	0.244937	-0.0316844	0.14487	0.0494733	0.0700812	0.157628	0.0894973	0.155112	0.0266198	0.13047	0.211593	0.119756	0.0769737	0.127532	0.115836	Q96L91.EP400_HUMAN
-0.10229	0.244103	-0.234493	0.191745	0.121151	0.184945	0.135377	0.133744	0.184749	0.12294	0.164608	0.14154	0.30162	0.12909	0.383803	0.303903	Q15532.SSXT_HUMAN
-0.0128186	0.243525	-0.104863	0.145819	0.0215618	0.0402269	-0.00596917	0.040249	0.137108	0.0613453	0.161943	0.0761538	0.141151	0.139427	0.213963	0.133469	Q12962.TAF10_HUMAN
-0.282221	0.243225	-0.158483	0.175284	0.140265	0.15648	0.0704956	0.112626	0.191048	0.168125	0.129346	0.218248	0.254377	0.0854897	0.37797	0.332931	Q16630.CPSF6_HUMAN
-0.213124	0.242976	-0.205449	0.192535	0.144307	0.177547	0.0945037	0.13211	0.199765	0.185081	0.189318	0.224338	0.390595	0.141618	0.495071	0.385341	Q15637.SF01_HUMAN
0.00422692	0.242828	-0.0890768	0.297073	0.175625	0.128525	0.229347	0.228229	0.21746	0.130049	0.206961	0.257016	0.179208	0.0401323	0.215362	0.23778	Q9NXX6.NSE4A_HUMAN
-0.122485	0.242708	-0.0661385	0.130816	0.102253	0.0130941	0.164662	0.238576	0.183979	0.0977781	0.0542194	0.26133	-0.072852	-0.0497348	-0.126925	-0.038776	P55769.NH2L1_HUMAN
0.0555691	0.241873	0.074985	0.10692	0.0759625	0.0448532	0.166516	0.133485	0.175564	0.0621232	0.103405	0.198894	0.0440281	-0.00405549	0.0429927	0.0942154	Q9NVH2.INT7_HUMAN
0.131797	0.2418	-0.060691	0.0687237	-0.0288205	0.0221041	0.02833	-0.037797	0.07049	-0.0253754	0.0263261	0.146939	0.0413022	-0.0044917	0.0402298	0.00382674	Q9BXX2.AN30B_HUMAN
-0.0883219	0.24121	-0.0723435	0.203454	0.135075	0.176187	0.252546	0.223231	0.214985	0.136984	0.167018	0.402382	0.150555	0.00457093	0.178702	0.183872	Q9NP50.SHCAF_HUMAN
-0.110675	0.241163	-0.176225	0.203358	0.19048	0.209717	0.196655	0.217434	0.190561	0.162853	0.0677578	0.204112	0.189789	0.0622997	0.263448	0.296266	Q9H165.BC11A_HUMAN
0.249283	0.240374	0.0962642	0.053028	0.0722478	0.019064	0.167809	0.144679	0.123503	0.0538183	0.0789338	0.11198	-0.145825	-0.0227688	-0.198497	-0.0742457	Q86SE5.RALYL_HUMAN
0.0145497	0.240191	0.0222028	0.0477658	0.102081	0.0205034	0.132711	0.152902	0.126838	0.0997508	0.142565	0.199049	0.0194899	-0.02428	0.000345183	0.0683824	Q13427.PPIG_HUMAN
-0.284926	0.239931	-0.260457	0.224811	0.15756	0.187577	0.0656597	0.108788	0.217191	0.134296	0.157754	0.261833	0.309028	0.103362	0.490195	0.413172	P82979.SARNP_HUMAN
0.0998928	0.239284	-0.0697361	0.230668	0.125346	0.0256171	0.237561	0.231973	0.255152	0.0804235	0.168762	0.245351	0.0704828	0.0219158	0.108256	0.151716	Q5UIP0.RIF1_HUMAN
-0.013527	0.239171	-0.200762	0.267551	0.227939	0.190837	0.252411	0.178442	0.243377	0.148636	0.15756	0.265255	0.253571	0.106776	0.327419	0.345072	O43303.CP110_HUMAN
0.108196	0.239157	-0.0414038	0.175383	0.1425	0.0788321	0.240526	0.191491	0.209912	0.0851821	0.191903	0.238497	0.11883	0.0794128	0.099565	0.123979	Q9ULR0.ISY1_HUMAN
0.15952	0.239012	-0.0269529	0.110878	0.0746339	0.124346	0.261418	0.141838	0.193467	0.0371982	0.106496	0.242565	0.0817405	0.068955	-0.0327478	0.0251153	Q9NW64.RBM22_HUMAN
0.11745	0.238851	-0.102062	0.142958	0.0696734	0.146506	0.155976	0.118444	0.187216	0.0815549	0.145723	0.228683	0.095354	0.0202937	0.126864	0.160812	Q7Z589.EMSY_HUMAN
-0.110846	0.238556	-0.0931566	0.16671	0.189207	0.0847195	0.168221	0.174099	0.11972	0.140863	0.0871344	0.209561	0.0977955	0.0335245	0.140979	0.211529	Q96EP5.DAZP1_HUMAN
0.0622381	0.238441	-0.0718448	0.146315	0.0503536	0.153039	0.134167	0.0742326	0.163405	0.0824157	0.159958	0.175095	0.226652	0.0664588	0.236995	0.227281	Q9UBL3.ASH2L_HUMAN
-0.0932412	0.238308	-0.203669	0.252336	0.169484	0.171447	0.169844	0.196764	0.262314	0.163028	0.274993	0.254764	0.367846	0.1042	0.411506	0.336804	Q9NRG0.CHRC1_HUMAN
0.140487	0.23821	-0.0162799	0.142771	0.0578686	0.124084	0.0972616	0.115154	0.140978	0.0372426	0.134569	0.178505	0.116795	0.0742074	0.120967	0.118724	Q9BZ95.NSD3_HUMAN
0.289378	0.238125	0.0557573	0.164033	0.0871528	0.0252042	0.244553	0.258276	0.16293	0.00502962	0.0869524	0.324694	-0.0279341	-0.00725558	-0.166134	-0.0464536	P31942.HNRH3_HUMAN
-0.219014	0.237788	-0.144284	0.181139	0.133145	0.133262	0.0681085	0.122723	0.16601	0.158488	0.202938	0.166613	0.213067	0.091964	0.374365	0.312239	O95777.LSM8_HUMAN
-0.23421	0.23585	-0.127532	0.218616	0.175717	0.129561	0.212506	0.297846	0.226632	0.175296	0.203268	0.283675	0.175257	0.0333047	0.199998	0.242504	P62316.SMD2_HUMAN
-0.0670572	0.235265	-0.102321	0.221585	0.167941	0.173076	0.289666	0.271342	0.278874	0.179212	0.20193	0.369077	0.236593	0.0948798	0.241383	0.295361	Q14498.RBM39_HUMAN
-0.283828	0.234514	-0.219718	0.205558	0.180713	0.176606	0.115448	0.168055	0.242824	0.184418	0.182816	0.257612	0.3347	0.127428	0.43552	0.388273	Q05519.SRS11_HUMAN
0.165486	0.234445	-0.0835157	0.0663455	0.0189676	0.0747886	0.12135	0.0807802	0.0917942	0.0638877	0.187503	0.199506	0.130579	0.00606724	0.159564	0.0879597	Q06587.RING1_HUMAN
-0.0656804	0.234438	-0.0556169	0.190731	0.129891	0.0880428	0.0757737	0.188101	0.137091	0.0991963	0.130517	0.0732954	0.0882656	0.0985377	0.109103	0.15819	O95391.SLU7_HUMAN
0.361963	0.234331	0.0501533	-0.00794138	-0.0843868	0.107357	0.194474	-0.00622476	0.0829667	-0.108015	0.08323	0.119506	0.00205483	0.0094204	-0.0911287	-0.0577659	Q08188.TGM3_HUMAN
0.083649	0.234301	0.00389117	0.153271	0.112966	0.0152488	0.257878	0.195718	0.182012	0.0452671	0.147074	0.285987	-0.022843	-0.0405285	-0.0928794	-0.0370779	Q8NEY8.PPHLN_HUMAN
-0.157606	0.233932	-0.223329	0.218292	0.135588	0.196239	0.138744	0.114645	0.212101	0.0906921	0.161712	0.197011	0.254422	0.113731	0.371349	0.311591	Q9NYB0.TE2IP_HUMAN
-0.203333	0.233847	-0.235598	0.255472	0.193035	0.18052	0.111089	0.206851	0.192987	0.192645	0.169581	0.23586	0.258769	0.0778607	0.41366	0.380921	P37108.SRP14_HUMAN
0.0814565	0.233382	-0.14791	0.206508	0.145134	0.212465	0.318422	0.261416	0.225142	0.151377	0.180631	0.22177	0.211355	0.0864187	0.222647	0.216999	Q12824.SNF5_HUMAN
0.21438	0.233049	-0.106586	0.133673	0.1091	0.189122	0.367309	0.199706	0.206886	0.108861	0.164168	0.2811	0.0773517	0.00543866	0.0519954	0.0666954	Q86U86.PB1_HUMAN
0.00601551	0.232906	-0.0652381	0.312737	0.304866	0.144974	0.343643	1	0.339642	0.243945	0.198161	0.177817	0.140854	0.0486631	0.13618	0.212625	Q7L2Z9.CENPQ_HUMAN
-0.0430539	0.232565	-0.184736	0.158346	0.111408	0.144629	0.193079	0.181071	0.205327	0.123411	0.149008	0.33794	0.164051	0.0690607	0.213497	0.221573	Q9BWW4.SSBP3_HUMAN
0.302713	0.23229	0.0652512	0.0403402	0.0647745	0.0813003	0.326397	0.201016	0.175911	-0.00317884	0.0506388	0.223972	-0.156945	-0.0216128	-0.320595	-0.109118	P62995.TRA2B_HUMAN
-0.0573104	0.232139	-0.053936	0.147736	0.110497	0.0755014	0.161997	0.156231	0.194232	0.0703732	0.104676	0.221903	0.0885891	0.0305088	0.0847642	0.111356	Q8N9M1.CS047_HUMAN
0.01706	0.232101	-0.112548	0.170936	0.0818111	0.187876	0.155871	0.102451	0.18752	0.0929356	0.192669	0.202431	0.216271	0.0312438	0.297551	0.260547	Q01167.FOXK2_HUMAN
0.246783	0.231487	0.0531365	0.140632	0.0542613	0.0157626	0.144657	0.106275	0.125502	0.00954492	0.114138	0.209133	0.0129825	0.0562409	0.00150127	0.023634	Q03164.KMT2A_HUMAN
0.162151	0.231313	-0.15368	0.108064	0.0743858	0.161455	0.128523	0.0943722	0.121988	0.0837558	0.0146392	0.325642	0.10888	0.00477428	0.197027	0.238788	Q16623.STX1A_HUMAN
0.0091546	0.231258	-0.0506059	0.199559	0.0920253	0.110662	0.203587	0.203547	0.194302	0.10302	0.209235	0.224155	0.156529	0.0638395	0.182124	0.198672	Q8N7H5.PAF1_HUMAN
0.183205	0.23086	0.0474311	0.150502	0.0836326	0.100494	0.183359	0.137394	0.127949	0.0388176	0.152324	0.203045	0.124839	0.0165752	0.0385326	0.0768836	Q9BRD0.BUD13_HUMAN
-0.0847001	0.230756	-0.230288	0.299897	0.211908	0.217045	0.270519	0.257697	0.244007	0.185853	0.229438	0.2513	0.294815	0.106963	0.32152	0.287628	Q15022.SUZ12_HUMAN
-0.0104325	0.230688	-0.153682	0.153069	0.143619	0.204387	0.184364	0.137895	0.172233	0.125054	0.0935383	0.185811	0.170739	0.0583386	0.216409	0.211853	Q6W2J9.BCOR_HUMAN
-0.00355553	0.230454	-0.0264058	0.144075	0.134819	0.0473908	0.132977	0.195115	0.193368	0.106761	0.10537	0.159411	0.0547687	0.0839424	0.0573735	0.0887131	Q15853.USF2_HUMAN
0.296748	0.230198	-0.0114425	0.119067	0.055098	0.0490489	0.259074	0.217429	0.20126	0.046065	0.135391	0.315578	0.0253897	-0.021792	-0.0871994	-0.0379409	Q5BKZ1.ZN326_HUMAN
0.272594	0.229823	0.0827464	0.0132817	-0.0590423	0.0837127	0.14367	0.0183801	0.117045	-0.125375	0.0427725	0.131639	-0.0922925	0.0235131	-0.166143	-0.093472	Q86XH1.DRC11_HUMAN
0.0284413	0.229051	-0.305678	0.12911	0.0302428	0.109144	0.0384409	8.44348e-05	0.133638	-0.00234623	0.0571248	0.177439	0.20081	0.0414167	0.282379	0.249186	Q9NVT9.ARMC1_HUMAN
0.0855722	0.227278	-0.23628	0.201399	0.0625808	0.164196	0.232377	0.133267	0.211812	0.0727023	0.191579	0.307514	0.201309	0.0225764	0.224151	0.186926	Q99496.RING2_HUMAN
0.264616	0.226848	0.0844021	0.0206938	-0.00986408	0.0413585	0.191596	0.151706	0.172327	0.020133	0.0851858	0.1498	-0.00469897	0.0334521	-0.220443	-0.0846687	O43660.PLRG1_HUMAN
-0.0354972	0.226616	-0.266198	0.237103	0.158073	0.160655	0.176025	0.159955	0.173127	0.114681	0.136843	0.334493	0.19052	0.0845068	0.312485	0.272488	Q13015.AF1Q_HUMAN
0.211404	0.226553	0.0297827	-0.0480113	-0.0887376	0.053136	0.0964619	0.0116991	0.0590865	-0.13903	0.056141	0.122574	-0.0152744	-0.0599225	-0.102329	-0.0599638	P20823.HNF1A_HUMAN
-0.0391061	0.22655	-0.209631	0.286926	0.222444	0.182732	0.272841	0.257557	0.281618	0.214671	0.23382	0.201591	0.292112	0.113271	0.372551	0.353354	O96019.ACL6A_HUMAN
0.130223	0.226549	0.104526	-0.0658523	-0.170133	-0.0109471	-0.038473	-0.118056	-0.0349446	-0.161479	-0.0227005	0.0956475	-0.198312	-0.0837421	-0.220773	-0.157512	Q8NFI3.ENASE_HUMAN
-0.128846	0.226504	-0.181241	0.154874	0.120842	0.163235	0.082346	0.109975	0.154977	0.136167	0.129304	0.118508	0.22107	0.0768475	0.262896	0.238118	Q9H0Z9.RBM38_HUMAN
0.179576	0.226179	-0.0957492	0.0885792	0.0756754	0.142319	0.251581	0.148349	0.14193	0.096301	0.126307	0.274758	0.0945548	0.0280692	0.0314513	0.06266	Q9HCD5.NCOA5_HUMAN
0.0286667	0.225623	0.0761901	0.1632	0.123886	0.151701	0.17345	0.150533	0.18998	0.0760196	0.13144	0.235704	0.123308	0.0940936	0.0942297	0.142302	Q8N684.CPSF7_HUMAN
-0.0280586	0.225305	-0.130128	0.149484	0.107596	0.0728322	0.153274	0.128825	0.173245	0.104452	0.143197	0.199562	0.171201	0.0633488	0.247351	0.235331	Q8N6N7.ACBD7_HUMAN
-0.125888	0.224626	-0.242719	0.214801	0.137997	0.158557	0.0879221	0.107737	0.22347	0.133289	0.204375	0.26073	0.325497	0.114721	0.433151	0.342015	O60828.PQBP1_HUMAN
0.0359261	0.224476	-0.0706087	0.106496	0.0862261	0.0748088	0.154064	0.0751225	0.137676	0.0762131	0.122251	0.265579	0.115948	0.0426711	0.0953165	0.0660794	Q6I9Y2.THOC7_HUMAN
-0.0052959	0.224439	-0.112973	0.17408	0.0648441	0.113215	0.116753	0.142727	0.234427	0.112172	0.194466	0.146661	0.182921	0.100417	0.235598	0.166871	Q9H0E9.BRD8_HUMAN
0.00854447	0.224274	0.0183632	0.100317	0.0952894	-0.0129265	-0.0369897	0.0321257	0.0839604	0.0336041	0.030943	0.141416	0.0244644	0.0188661	0.0189508	0.0815785	Q02447.SP3_HUMAN
0.229545	0.223666	-0.0672788	0.126687	0.0287273	0.111617	0.283056	0.170498	0.176463	0.0337899	0.173071	0.244252	0.0721764	0.0731302	-0.019142	0.0292805	P78406.RAE1L_HUMAN
0.0160178	0.222801	-0.186996	0.138072	0.108512	0.169892	0.209318	0.14506	0.155627	0.0920559	0.169815	0.328951	0.215176	0.059397	0.215166	0.191059	Q13330.MTA1_HUMAN
0.110694	0.222234	0.0820355	-0.0315081	-0.00858334	-0.0205433	0.16058	0.0969172	0.112586	8.61246e-05	0.00188695	0.194524	-0.205975	-0.0587977	-0.314666	-0.185031	Q9NPE3.NOP10_HUMAN
0.0258355	0.222133	-0.338182	0.224326	0.151265	0.17515	0.234772	0.171913	0.2051	0.104152	0.180126	0.290767	0.281391	0.100222	0.320113	0.277846	P79522.PRR3_HUMAN
0.164548	0.222078	-0.0522193	0.119413	0.0383962	0.113864	0.118811	0.0639429	0.127566	0.0587472	0.159477	0.153282	0.144578	0.0531017	0.152451	0.128748	Q96JP5.ZFP91_HUMAN
-0.232412	0.221814	-0.177355	0.167874	0.100576	0.119445	0.0235749	0.0732251	0.164884	0.134066	0.140616	0.186794	0.206987	0.0649551	0.389529	0.339716	Q96EV2.RBM33_HUMAN
0.103401	0.221797	-0.0909077	0.101826	0.0155542	0.0396256	0.0352313	0.00620942	0.115635	0.0216323	0.077273	0.175516	0.0633304	-0.0159361	0.0935242	0.076234	Q9BZ29.DOCK9_HUMAN
-0.177519	0.221645	-0.102613	0.158862	0.107731	0.0908568	0.0501121	0.111944	0.138844	0.121584	0.157518	0.227975	0.13375	0.0154627	0.21339	0.188397	Q8IXM2.BAP18_HUMAN
0.0865611	0.221501	-0.00333321	0.160908	0.0620704	0.0174234	0.202886	0.135511	0.152228	-0.000748663	0.187764	0.159056	0.0183759	0.00344339	-0.0142358	-0.0173467	Q99549.MPP8_HUMAN
0.181481	0.220935	-0.0121004	0.0955962	0.102206	0.0930394	0.228197	0.218586	0.15055	0.0728809	0.0589915	0.304702	-0.0531307	0.0255054	-0.0932089	0.00905705	Q5TEC6.H3PS2_HUMAN
0.0429505	0.220694	-0.0257245	0.0359724	0.0505461	0.0369093	0.00447758	0.0407228	0.08732	0.0377875	0.0737311	0.0554025	0.072135	0.0317458	0.0641817	0.0676439	Q9BT09.CNPY3_HUMAN
-0.194632	0.219872	-0.434815	0.267461	0.190388	0.248331	0.0773344	0.115831	0.19814	0.201462	0.228104	0.169986	0.493326	0.198673	0.698675	0.560573	P16949.STMN1_HUMAN
-0.129768	0.219251	-0.13323	0.144327	0.153546	0.124778	0.0982706	0.174602	0.200002	0.173867	0.119786	0.135616	0.145017	0.0488988	0.235285	0.22411	P23511.NFYA_HUMAN
0.114368	0.218372	-0.0267353	0.0401399	0.0132686	0.0610663	0.148615	0.0509686	0.0810768	-0.00379524	0.134131	0.188918	0.050523	-0.0565611	0.0782228	0.0144009	Q96QC0.PP1RA_HUMAN
0.173633	0.217769	0.247855	0.0136711	0.0456657	0.0271555	0.212403	0.152072	0.0843515	0.00957876	0.00365491	0.165038	-0.254275	-0.0971401	-0.320777	-0.156175	O75367.H2AY_HUMAN
-0.107692	0.217636	-0.134169	0.176958	0.118616	0.172028	0.18614	0.117529	0.190163	0.125225	0.172218	0.20132	0.288597	0.0945553	0.372115	0.368266	O95232.LC7L3_HUMAN
0.142366	0.21754	-0.0741565	0.0586063	0.0999091	0.0859512	0.105343	0.100634	0.130201	0.056745	0.0835401	0.228865	0.0818061	0.00980213	0.119822	0.146119	P16519.NEC2_HUMAN
-0.100763	0.217345	-0.0288551	0.159788	0.0913886	0.129747	0.1464	0.132295	0.130611	0.145904	0.161873	0.174262	0.130587	0.059835	0.121772	0.170641	Q96IZ7.RSRC1_HUMAN
-0.186424	0.217256	-0.0976206	0.139887	0.126497	0.154128	0.0627911	0.117389	0.192065	0.0719173	0.165891	0.162875	0.227059	0.0633078	0.26313	0.255592	P25490.TYY1_HUMAN
0.0302481	0.2172	-0.119597	0.198201	0.0710968	0.151507	0.311728	0.165626	0.224202	0.0466482	0.159271	0.262914	0.170334	0.0242612	0.138079	0.137889	O95619.YETS4_HUMAN
0.244866	0.217152	-0.0594861	0.0722684	-0.0398013	0.0334537	0.121799	0.0749181	0.12343	0.0161761	0.0895315	0.312428	-0.076545	-0.0796023	-0.0582146	-0.0452121	Q9HC52.CBX8_HUMAN
0.0122458	0.216925	-0.0441664	0.0681313	0.0679161	0.128616	0.130611	0.108157	0.141906	0.0531111	0.111528	0.189387	0.0158166	0.0360456	0.0505316	0.0831327	Q8NDX6.ZN740_HUMAN
-0.0123751	0.216665	-0.141596	0.144634	0.0381403	0.0898879	0.0821087	0.0664268	0.156491	0.0553978	0.182465	0.218488	0.191419	0.018575	0.224236	0.168834	Q9UQ35.SRRM2_HUMAN
0.152552	0.216344	-0.108097	0.0957501	0.159462	0.0606665	0.100961	0.128475	0.127589	0.0597476	0.0555236	0.265901	0.0946539	0.0339074	0.121619	0.153416	P50553.ASCL1_HUMAN
0.207032	0.215683	0.294565	-0.0681019	-0.116677	-0.0730601	0.0437264	0.0504602	-0.000925561	-0.0418996	0.0169499	0.219927	-0.214673	-0.0967203	-0.313958	-0.187952	P07305.H10_HUMAN
0.330064	0.215622	-0.0498638	0.0109662	-0.071017	0.131835	0.160792	-0.0233441	0.115795	-0.117413	0.0099528	0.127988	0.0306839	0.0118901	-0.0560948	-0.0241171	Q96MC4.C295L_HUMAN
0.0413059	0.215336	0.0143262	-0.0254378	-0.0288216	0.0407512	0.0686314	0.00502405	0.12178	-0.0313779	0.0192342	0.215956	-0.0468671	-0.0395101	-0.0781183	-0.00327531	Q8N257.H2B3B_HUMAN
0.115474	0.215299	-0.0566391	0.19122	0.153049	0.0851562	0.242274	0.225492	0.189294	0.134442	0.133173	0.269275	0.0932824	0.016936	0.0255646	0.0840961	Q9NPF5.DMAP1_HUMAN
-0.123381	0.215289	-0.311038	0.170631	0.0802974	0.200003	0.0230147	0.0523708	0.163561	0.112134	0.186841	0.182776	0.32052	0.146572	0.447778	0.356781	Q12972.PP1R8_HUMAN
0.07006	0.214464	-0.110943	0.093871	0.0984469	0.122011	0.166493	0.0756579	0.140587	0.0725256	0.0925599	0.19789	0.125545	0.0755304	0.150748	0.170659	Q02446.SP4_HUMAN
0.108077	0.214367	-0.206765	0.255103	0.122114	0.130512	0.206194	0.218015	0.237112	0.130892	0.144386	0.353494	0.246517	0.121056	0.285394	0.276171	Q9BSJ6.PIMRE_HUMAN
0.10571	0.213844	-0.0728024	0.276354	0.250996	0.260616	1	0.343643	0.375312	0.114533	0.256144	0.22465	0.150169	0.0638664	0.131317	0.166526	Q6IPU0.CENPP_HUMAN
-0.124816	0.213746	0.0153317	0.100817	0.0884777	0.0764417	0.0157178	0.0568335	0.0770952	0.0820268	0.10092	0.124102	0.091358	0.0588245	0.137141	0.138089	Q92804.RBP56_HUMAN
-0.0871958	0.21363	-0.256806	0.207272	0.166329	0.149591	0.188004	0.113049	0.178674	0.154353	0.168734	0.297721	0.200085	0.0321057	0.259128	0.267747	Q9UQR0.SCML2_HUMAN
0.0493368	0.21294	0.0560159	0.119316	0.0516548	0.00445192	0.0715818	0.0735601	0.100043	0.01238	0.0966773	0.0513102	-0.0395015	-0.0361017	-0.0929624	-0.0308557	Q99590.SCAFB_HUMAN
0.255762	0.212594	0.0436354	0.103578	0.0800695	0.0550379	0.293957	0.242499	0.19524	0.0140386	0.00847642	0.298935	-0.0819587	-0.00460595	-0.215304	-0.0438696	Q12905.ILF2_HUMAN
0.108393	0.212581	-0.154591	0.0981582	0.0838519	0.0865662	0.107412	0.0682327	0.101378	0.0950191	0.0342998	0.315769	0.112782	0.00532361	0.198278	0.205538	Q9H115.SNAB_HUMAN
0.0540321	0.212503	-0.165495	0.148132	0.127526	0.18461	0.293805	0.168968	0.231173	0.096383	0.185873	0.31511	0.212924	0.06042	0.179188	0.198269	Q9UKF6.CPSF3_HUMAN
0.0201397	0.212309	-0.0984533	0.188913	0.114934	0.127409	0.209117	0.197603	0.170759	0.106145	0.0780718	0.307434	0.0651867	-0.028101	0.0946991	0.157658	Q96MX3.ZNF48_HUMAN
0.123034	0.212209	-0.164051	0.1281	0.122299	0.148355	0.172691	0.149305	0.138824	0.0686527	0.0197754	0.387574	0.120739	0.0335742	0.223369	0.218548	Q5SZQ8.CELF3_HUMAN
-0.170502	0.212179	-0.210751	0.199539	0.177593	0.219544	0.136094	0.147046	0.186563	0.104723	0.0845869	0.148244	0.244339	0.107942	0.388602	0.320561	Q86VQ1.GLCI1_HUMAN
0.164704	0.21166	0.223564	-0.00801562	-0.0264659	-0.0135455	0.0315973	0.0174872	0.0350283	-0.0114357	0.00487768	0.178928	-0.13763	-0.0543806	-0.156683	-0.0724654	Q9BX68.HINT2_HUMAN
-0.0098735	0.211463	-0.0416215	0.149589	0.095241	0.0911249	0.182452	0.186521	0.216457	0.0973798	0.213641	0.238764	0.143068	0.0974855	0.162317	0.186719	Q8WVC0.LEO1_HUMAN
-0.193167	0.211362	-0.195887	0.125199	0.0741724	0.158866	0.0653828	0.0492311	0.132387	0.14486	0.179779	0.155897	0.244886	0.0904727	0.397447	0.316744	Q9Y4Z0.LSM4_HUMAN
-0.057748	0.210336	-0.228522	0.185604	0.0836179	0.121817	0.125506	0.104798	0.191596	0.0874091	0.178938	0.235407	0.286205	0.0299117	0.364666	0.318057	O95983.MBD3_HUMAN
-0.267979	0.210192	-0.348089	0.244344	0.193619	0.200888	0.059757	0.13982	0.218409	0.201125	0.221745	0.204251	0.41747	0.154054	0.576264	0.48489	P35244.RFA3_HUMAN
0.0708356	0.210094	0.00916056	0.0803279	0.0643229	0.0110201	0.0729574	0.113737	0.0842886	0.0829835	-0.0200342	0.271598	-0.00244648	-0.0453243	0.0240384	0.0551408	P21741.MK_HUMAN
0.00523923	0.209121	-0.141026	0.168589	0.168658	0.149131	0.192194	0.199426	0.172102	0.0912655	0.0921096	0.280719	0.163787	0.0569703	0.249866	0.247397	P17098.ZNF8_HUMAN
0.226867	0.208998	0.0412368	0.0240559	0.00582233	0.0284033	0.100742	0.0886316	0.123357	0.0571266	0.121378	0.179472	-0.0223507	0.00303873	-0.00782624	-0.00660072	Q9BTC0.DIDO1_HUMAN
0.0779778	0.208644	0.289477	-0.0547126	-0.081352	-0.0768888	-0.0660768	-0.0129133	0.0311397	-0.0719583	-0.0241943	0.0781294	-0.189208	-0.0621527	-0.187432	-0.135583	O00559.RCAS1_HUMAN
-0.118386	0.208218	-0.218633	0.193478	0.148199	0.216888	0.179046	0.106785	0.164384	0.126941	0.204083	0.257372	0.354439	0.110942	0.420214	0.357743	Q8IY67.RAVR1_HUMAN
-0.149506	0.207799	-0.116699	0.19387	0.158815	0.162453	0.129963	0.144919	0.241074	0.142097	0.160531	0.176813	0.208465	0.0630373	0.298895	0.289667	Q9H7Z6.KAT8_HUMAN
-0.0724973	0.207737	-0.17336	0.127687	0.0524298	0.131904	0.134971	0.0781675	0.138064	0.087476	0.116772	0.342815	0.238255	0.0573189	0.296251	0.233513	Q96P16.RPR1A_HUMAN
0.252804	0.207605	0.129689	0.0773955	0.00392643	-0.0646304	0.172033	0.146408	0.177231	0.0322865	0.0778494	0.247825	-0.0491571	-0.00862327	-0.190638	-0.108209	Q96KR1.ZFR_HUMAN
-0.054946	0.207325	0.00377209	0.132033	0.0614586	0.0858277	0.171402	0.192519	0.164025	0.0973108	0.160424	0.273617	0.124555	0.0410907	0.0808881	0.142423	P08621.RU17_HUMAN
0.100005	0.206819	-0.0201693	0.094432	0.0316949	0.0948725	0.076387	0.0538115	0.14967	0.132061	0.0924895	0.134477	0.0452899	0.0239667	0.0189544	0.0642095	Q7Z6E9.RBBP6_HUMAN
0.140485	0.206814	-0.0401158	0.136365	0.113176	0.163918	0.385303	0.250229	0.188556	0.0882872	0.165088	0.285757	0.0655419	0.0323682	-0.0454974	0.031327	Q8NAV1.PR38A_HUMAN
0.0677988	0.206553	-0.2133	0.155212	0.0921996	0.105309	0.170138	0.154771	0.144617	0.0349516	0.0926021	0.304991	0.0988214	0.00167948	0.151672	0.176374	P78364.PHC1_HUMAN
0.0783033	0.205801	-0.122544	0.184041	0.109179	0.171852	0.285581	0.194329	0.21196	0.0661619	0.154871	0.271872	0.152348	0.0610201	0.160862	0.167815	Q562E7.WDR81_HUMAN
-0.0360654	0.205426	-0.0233618	0.173585	0.0767923	0.0540252	0.0503417	0.09644	0.14668	0.129095	0.17116	0.141688	0.0747117	0.0276474	0.0963587	0.0958304	Q8IYL3.CA174_HUMAN
-0.0224576	0.205006	-0.0305938	0.193757	0.150789	0.0709307	0.102736	0.159285	0.188096	0.127602	0.226698	0.154018	0.144083	0.0408417	0.247128	0.157312	Q9NV56.MRGBP_HUMAN
-0.205086	0.204992	-0.320895	0.221386	0.157795	0.170322	0.0861965	0.127644	0.132603	0.147692	0.164088	0.0976585	0.338912	0.111571	0.48001	0.357403	Q9UFW8.CGBP1_HUMAN
-0.247818	0.204964	-0.235905	0.176559	0.133899	0.174351	0.0516532	0.11132	0.183533	0.153433	0.221405	0.165023	0.309434	0.106797	0.472975	0.378295	Q9Y333.LSM2_HUMAN
0.106756	0.204366	-0.0215887	0.0653545	0.0122859	0.0778512	0.0645995	0.0432826	0.150172	0.0427724	0.0668216	0.0779907	0.0129509	0.0884983	0.00894539	0.0355892	Q02539.H11_HUMAN
0.0276741	0.204151	-0.136435	0.255057	0.1197	0.123059	0.262329	0.16692	0.243705	0.131224	0.173998	0.308333	0.141552	0.0639795	0.133748	0.170628	Q8ND82.Z280C_HUMAN
-0.24426	0.204145	-0.14367	0.153277	0.108219	0.101281	-0.0100874	0.0696575	0.136913	0.141538	0.0756806	0.15361	0.222127	0.126878	0.35557	0.309092	Q01844.EWS_HUMAN
-0.138024	0.203972	-0.148615	0.0752839	0.0726848	0.136316	0.125073	0.0611816	0.115779	0.0718119	0.0619568	0.0430545	0.111673	0.0462046	0.148606	0.163595	P48382.RFX5_HUMAN
-0.0610088	0.203815	-0.155012	0.199231	0.175642	0.219363	0.249664	0.198644	0.250486	0.169094	0.155118	0.204071	0.162257	0.0759422	0.223073	0.195558	Q9P2N6.KANL3_HUMAN
-0.0786068	0.203425	-0.115182	0.165734	0.147476	0.133151	0.0793041	0.161285	0.192956	0.136263	0.163371	0.126514	0.17037	0.0984989	0.192863	0.237523	Q15428.SF3A2_HUMAN
-0.0904408	0.203391	-0.271819	0.173167	0.124299	0.219433	0.0580177	0.0672818	0.178755	0.120393	0.160808	0.15472	0.322096	0.144156	0.437525	0.425714	Q496F6.CLM2_HUMAN
-0.180853	0.202573	-0.0815092	0.123648	0.175506	0.157199	0.133611	0.0956354	0.123665	0.109099	0.0822095	0.00309512	0.19151	0.106814	0.252333	0.251077	Q5JSP0.FGD3_HUMAN
-0.0864443	0.202453	-0.211342	0.105439	0.0996084	0.189852	0.125028	0.128596	0.119144	0.110922	0.052922	0.116048	0.127825	0.036491	0.202576	0.19772	P10415.BCL2_HUMAN
0.00279331	0.202428	0.18665	-0.00831228	0.0067575	0.110287	0.0931848	0.0328297	0.040518	0.0252256	0.00668112	0.115962	-0.130167	-0.0672618	-0.127295	-0.0461138	Q16836.HCDH_HUMAN
-0.0793749	0.202198	-0.125575	0.154609	0.110013	0.155062	0.197298	0.161073	0.164235	0.0637278	0.102585	0.285934	0.170856	0.0699114	0.233364	0.255453	Q92841.DDX17_HUMAN
-0.0995007	0.202026	-0.0963739	0.183977	0.117491	0.137422	0.0663832	0.102017	0.143478	0.0760096	0.0877452	0.0378847	0.114781	0.102022	0.206666	0.16136	Q8IZC7.ZN101_HUMAN
0.0439223	0.201863	-0.0536428	0.204863	0.0927215	0.125166	0.218947	0.198116	0.249624	0.0895126	0.227125	0.300527	0.205016	0.0860718	0.210202	0.21245	Q6P1J9.CDC73_HUMAN
0.132165	0.201846	-0.161723	0.102743	0.119904	0.145755	0.159311	0.105637	0.130324	0.0931918	0.0397402	0.380813	0.0985564	0.0182319	0.205154	0.223698	P08247.SYPH_HUMAN
0.0822105	0.201432	-0.110254	0.0940624	0.124776	0.0684653	0.0653377	0.127407	0.0768622	0.0915383	0.0266391	0.183785	0.104136	-0.0153632	0.124903	0.144051	Q96QF0.RAB3I_HUMAN
-0.178718	0.201315	-0.121226	0.160006	0.174878	0.122366	0.154958	0.176682	0.182141	0.164445	0.12475	0.124188	0.198635	0.105437	0.20669	0.24568	Q9UHA2.S18L2_HUMAN
0.171563	0.200792	-0.0958813	0.151781	0.0389729	0.0362314	0.10849	0.194708	0.116827	0.112714	0.0973534	0.254061	0.0266946	-0.017543	0.0830482	0.0786179	Q8IXK0.PHC2_HUMAN
0.0136638	0.200702	-0.0799232	0.131539	0.149539	0.0861693	0.163682	0.146839	0.11608	0.059014	0.1069	0.171047	0.123543	0.0803329	0.154633	0.128017	Q8IYW5.RN168_HUMAN
-0.120322	0.200645	-0.0949774	0.193285	0.151134	0.0999233	0.126945	0.185811	0.172368	0.116134	0.177516	0.149519	0.142447	0.105142	0.154791	0.198891	Q8WUD4.CCD12_HUMAN
0.13547	0.20051	-0.17265	0.256778	0.136132	0.171903	0.226688	0.211022	0.255512	0.151491	0.174999	0.235915	0.274638	0.0802511	0.282035	0.260121	O96028.NSD2_HUMAN
0.0472651	0.200497	0.133517	-0.0814518	-0.0613543	-0.0747356	0.0956711	0.00964743	0.0132308	-0.0385246	-0.0372529	0.128674	-0.228025	-0.16151	-0.294646	-0.195593	P55265.DSRAD_HUMAN
0.0308138	0.200491	-0.134026	0.342461	0.245815	0.176153	0.288354	0.340997	0.317193	0.164267	0.245574	0.216516	0.29558	0.117009	0.28942	0.304225	O15392.BIRC5_HUMAN
0.048641	0.200464	-0.193108	0.146014	0.0178843	0.13804	0.120333	0.130618	0.181305	0.0526473	0.0947197	0.195353	0.235895	0.0845669	0.244158	0.255978	Q86Y38.XYLT1_HUMAN
-0.0276374	0.200329	-0.216934	0.237582	0.146734	0.186773	0.227864	0.206491	0.220115	0.173309	0.218884	0.243723	0.297279	0.0950034	0.323253	0.256613	O75446.SAP30_HUMAN
-0.152061	0.200176	-0.221839	0.153141	0.13263	0.168065	0.0662485	0.0848677	0.128224	0.113044	0.0992442	0.129586	0.279919	0.0881816	0.402435	0.356339	Q9C0B0.UNK_HUMAN
-0.224052	0.200139	-0.258399	0.23461	0.184653	0.240833	0.187253	0.18462	0.203494	0.140118	0.131234	0.220946	0.323189	0.113416	0.431198	0.385641	P15923.TFE2_HUMAN
-0.149345	0.20001	-0.173942	0.182103	0.0871627	0.10182	-0.00997702	0.0300657	0.143158	0.0391528	0.120163	0.178742	0.295289	0.110332	0.411562	0.322401	Q8ND56.LS14A_HUMAN
0.08187	0.199621	-0.0191921	0.107509	0.0538607	0.124434	0.142095	0.12175	0.195559	0.0381146	0.0106202	0.250575	0.130562	0.0655066	0.0902568	0.157906	Q9BQ04.RBM4B_HUMAN
-0.160887	0.198774	-0.189852	0.197004	0.14761	0.175	0.0712342	0.123078	0.196631	0.145348	0.124906	0.153183	0.312091	0.095523	0.373699	0.326302	Q02505.MUC3A_HUMAN
-0.00203189	0.198084	-0.206744	0.285184	0.208059	0.230414	0.209332	0.186778	0.259668	0.125041	0.185691	0.108804	0.423545	0.194863	0.499562	0.412874	Q9BW19.KIFC1_HUMAN
-0.194099	0.197956	-0.24425	0.185025	0.163993	0.250509	0.130272	0.142875	0.183483	0.230649	0.194157	0.161926	0.316648	0.109659	0.423853	0.366654	Q9P258.RCC2_HUMAN
-0.00869479	0.197935	-0.0133156	0.150714	0.109197	0.0134805	0.0587069	0.10438	0.170688	0.118911	0.176305	0.254615	0.0871252	0.036513	0.088996	0.0616861	P33240.CSTF2_HUMAN
0.0133934	0.197702	0.0316003	0.129305	0.122371	0.0357663	0.119282	0.212827	0.106766	0.107806	0.108701	0.15524	0.00728933	0.0251948	0.0156792	0.0648601	Q8N4Y2.EFC4A_HUMAN
-0.00312226	0.197508	-0.233211	0.246203	0.204693	0.245495	0.259997	0.226774	0.238502	0.111836	0.236977	0.256571	0.33621	0.115582	0.380937	0.324254	Q13111.CAF1A_HUMAN
0.0804564	0.197438	-0.152802	0.141818	0.127824	0.137237	0.137305	0.129147	0.124028	0.0735609	0.0468643	0.328838	0.137788	0.0454866	0.267529	0.251244	Q5TF21.SOGA3_HUMAN
-0.0368064	0.197376	0.135605	0.0775751	0.0698901	-0.0170179	-0.00730343	0.0631037	0.095923	0.00626712	0.0639575	0.094035	0.0418826	0.0168539	0.000975818	0.0208389	Q6NZY4.ZCHC8_HUMAN
-0.0721386	0.197167	-0.102503	0.167995	0.139211	0.126598	0.162419	0.155451	0.129356	0.13929	0.11922	0.175683	0.145278	0.0774922	0.10553	0.151408	Q9BYW2.SETD2_HUMAN
0.0801065	0.197035	0.0884185	0.0846077	0.116189	0.012788	0.231278	0.266196	0.182373	0.106048	0.0628005	0.250508	-0.135918	-0.0607362	-0.292784	-0.0874112	Q15287.RNPS1_HUMAN
-0.0426124	0.196617	-0.161375	1	0.343606	0.176807	0.276354	0.312737	0.283015	0.227872	0.244628	0.181865	0.2647	0.136323	0.321144	0.321408	Q9H3R5.CENPH_HUMAN
-0.149564	0.19577	-0.29252	0.360412	0.270645	0.279811	0.315197	0.273783	0.31105	0.239137	0.322195	0.229143	0.474569	0.163643	0.543671	0.499112	P35249.RFC4_HUMAN
-0.104408	0.195735	-0.217783	0.187751	0.0717885	0.167595	0.0878748	0.108005	0.205005	0.125167	0.171217	0.199007	0.307023	0.0918302	0.399984	0.300958	Q9UPN9.TRI33_HUMAN
-0.145911	0.19515	0.0474285	0.0656825	0.0325799	0.0861093	0.0858646	0.0351575	0.140309	0.0801602	0.11469	0.266612	0.0950722	0.0547415	0.113991	0.11492	Q8IX12.CCAR1_HUMAN
-0.130265	0.194954	-0.177174	0.11697	0.120333	0.155554	0.0678852	0.0600885	0.152042	0.107439	0.149236	0.225017	0.264628	0.0776297	0.299814	0.264812	O75164.KDM4A_HUMAN
-0.177297	0.194347	0.0643082	0.014848	0.0885886	0.03142	0.0937462	0.0837265	0.034576	0.0273743	0.0603614	0.175267	-0.0547077	-0.0720955	-0.0694359	0.0600444	Q8TEM1.PO210_HUMAN
0.186581	0.194107	0.0875636	0.148694	0.0792067	-0.00143919	0.249617	0.206152	0.163196	0.0195651	0.105862	0.287661	-0.0947053	-0.0763272	-0.178027	-0.0657204	Q13242.SRSF9_HUMAN
0.127348	0.194033	-0.0987668	0.0854716	0.105453	0.114699	0.138775	0.128921	0.104828	0.122083	0.0876188	0.294028	0.103007	0.00861224	0.160792	0.178636	Q8IYB4.PEX5R_HUMAN
-0.0373942	0.19397	0.281767	-0.0874015	-0.0369995	-0.0252961	-0.0409002	-0.0278899	-0.000862112	-0.0265165	0.0290545	0.0451436	-0.119012	-0.0230225	-0.078142	-0.0437949	Q8NFU3.TSTD1_HUMAN
-0.209949	0.193835	-0.0798871	0.190477	0.132933	0.137354	0.0673624	0.11046	0.161452	0.146626	0.108638	0.151113	0.216488	0.08514	0.326244	0.309382	P14859.PO2F1_HUMAN
0.168143	0.193832	-0.111476	0.116044	0.118223	0.107004	0.133044	0.120123	0.152256	0.107449	0.0684694	0.332597	0.1257	0.0295993	0.16776	0.183415	Q9BZC1.CELF4_HUMAN
0.0347825	0.193215	0.0252305	0.0937111	0.0679646	0.0739856	0.115741	0.126058	0.117613	0.0627834	0.126102	0.168543	0.0385599	-0.0258185	-0.00800878	0.0320331	Q8WXU2.DAAF4_HUMAN
0.0923146	0.193181	-0.0965659	0.187344	0.114073	0.062344	0.162665	0.209617	0.160026	0.123509	0.0875089	0.141222	0.0839876	0.0275922	0.0962213	0.158862	O15525.MAFG_HUMAN
-0.18575	0.192961	-0.225073	0.219646	0.230502	0.249023	0.161076	0.156063	0.151729	0.148607	0.0856528	0.133387	0.21059	0.0526597	0.338917	0.327034	P81877.SSBP2_HUMAN
0.0245524	0.192946	0.217784	-0.0302354	-0.00132871	-0.0761109	0.0344568	0.0820473	0.0594121	0.0487804	0.0895593	0.213764	-0.143341	-0.106193	-0.209711	-0.181468	Q86SX6.GLRX5_HUMAN
0.0965764	0.192912	-0.074347	0.0997579	0.00938982	0.09495	0.0379041	0.0874215	0.0951414	0.0888764	0.0592727	0.20826	0.107616	0.12641	0.173001	0.235103	Q9H6K5.PRR36_HUMAN
-0.154663	0.192805	-0.359112	0.226659	0.171399	0.27196	0.161691	0.153394	0.22188	0.181077	0.252076	0.226386	0.42589	0.192833	0.568315	0.443841	P15927.RFA2_HUMAN
0.141274	0.19276	-0.120394	0.0657057	0.038126	0.0428796	0.0974231	0.13667	0.0915748	0.0544227	0.0101602	0.197239	0.0573912	-0.0367077	0.0848513	0.0934712	P05408.7B2_HUMAN
-0.125741	0.19271	-0.129117	0.170056	0.173336	0.212078	0.258573	0.207239	0.24227	0.159364	0.233851	0.206899	0.226868	0.0945776	0.202693	0.221536	Q99986.VRK1_HUMAN
0.00892781	0.192346	0.07277	0.0539302	0.0208501	0.00353239	-0.0121412	0.0781991	0.116049	0.0698689	0.0354832	0.149041	0.0346407	0.0394242	0.0378668	0.021116	Q13503.MED21_HUMAN
0.208988	0.192217	0.0252941	0.146692	0.122221	0.0619123	0.304339	0.276533	0.263436	0.105999	0.138943	0.232561	0.078495	0.0577596	-0.0792866	0.0531638	Q9UMS4.PRP19_HUMAN
0.00571452	0.191618	-0.120028	0.188162	0.126459	0.244189	0.268529	0.196319	0.221728	0.118834	0.224404	0.275038	0.303851	0.105956	0.292571	0.26596	Q7KZ85.SPT6H_HUMAN
0.196967	0.191568	-0.0686578	0.235408	0.0860583	0.126462	0.271386	0.165805	0.224997	0.0643437	0.173955	0.311997	0.229943	0.0702138	0.241135	0.245307	Q9Y657.SPIN1_HUMAN
-0.142854	0.191268	-0.0850376	0.111756	0.0642464	-0.0430643	-0.0178429	0.0816715	0.125661	0.132632	0.071243	0.104159	0.0897038	0.0395806	0.147713	0.145902	Q9BWJ5.SF3B5_HUMAN
-0.091845	0.190433	-0.30881	0.173256	0.0968168	0.191505	0.158416	0.136902	0.146653	0.122604	0.168484	0.256036	0.33255	0.0706454	0.387242	0.311332	P31483.TIA1_HUMAN
-0.0791504	0.190344	-0.00207744	0.110541	0.10608	0.0884147	0.167826	0.19389	0.196529	0.114327	0.178742	0.302233	0.0719586	0.0287315	0.00754033	0.0435354	P49756.RBM25_HUMAN
0.278556	0.189831	0.00785622	-0.000110183	-0.0627663	0.0793613	0.167137	0.0532095	0.0598232	-0.0547822	0.0849939	0.200175	-0.020111	-0.063866	-0.110427	-0.0885118	P58397.ATS12_HUMAN
-0.161604	0.189706	-0.189075	0.143653	0.116405	0.123939	0.0725946	0.0976816	0.115085	0.122484	0.188924	0.251726	0.225003	0.0634091	0.356242	0.322479	Q9P016.THYN1_HUMAN
-0.0951357	0.189612	-0.0846382	0.15024	0.13079	0.0670606	0.10848	0.143625	0.128936	0.102176	0.193958	0.148714	0.149016	0.0209916	0.185105	0.124759	Q9UKJ3.GPTC8_HUMAN
0.29597	0.18961	0.129179	-0.0126556	-0.0147176	-0.0494336	0.0550964	0.0550483	0.00702254	-0.0544104	-0.0238209	0.0702437	-0.172961	0.00511814	-0.233542	-0.152304	P51608.MECP2_HUMAN
-0.0175224	0.189266	-0.170886	0.130503	0.0213866	0.131671	0.0696664	0.0604737	0.13441	0.0263514	0.103695	0.196628	0.234959	0.0884184	0.248732	0.214575	Q6PH81.CP087_HUMAN
0.0131829	0.189092	-0.0460566	0.156067	0.109521	0.108527	0.19217	0.161547	0.177034	0.131095	0.153989	0.203575	0.122435	0.0412166	0.123154	0.15691	Q9C0K0.BC11B_HUMAN
-0.107818	0.188891	-0.177643	0.153717	0.147352	0.194801	0.208606	0.156488	0.167351	0.123517	0.10509	0.251961	0.156341	0.0655719	0.278365	0.270153	Q86U70.LDB1_HUMAN
-0.15495	0.188886	-0.221636	0.177897	0.113625	0.162472	0.0361649	0.11343	0.196104	0.100305	0.166672	0.183955	0.355823	0.1529	0.411246	0.327397	O00267.SPT5H_HUMAN
-0.26654	0.188637	-0.233582	0.192243	0.145054	0.135229	0.0901493	0.119019	0.18272	0.113217	0.176208	0.235785	0.301979	0.0675427	0.450803	0.363843	O14776.TCRG1_HUMAN
0.113321	0.188495	-0.151548	0.0475094	0.0285497	0.131336	0.123779	0.0576705	0.141394	0.0260468	0.068044	0.28952	0.0974536	-0.00634738	0.133285	0.139025	P60880.SNP25_HUMAN
-0.0392151	0.18809	-0.181823	0.216989	0.200639	0.180245	0.142987	0.135595	0.181887	0.142505	0.161718	0.277675	0.268112	0.0925137	0.363748	0.325307	Q92558.WASF1_HUMAN
-0.102811	0.188089	-0.149745	0.130964	0.160755	0.178431	0.143376	0.11202	0.101575	0.0947039	0.0661367	0.175892	0.185326	0.0270589	0.261566	0.218827	Q8IU85.KCC1D_HUMAN
-0.190728	0.187941	-0.251538	0.111089	0.138523	0.183001	0.077478	0.0931307	0.119368	0.0847483	0.123881	-0.00607055	0.193582	0.0777939	0.288941	0.255565	Q01543.FLI1_HUMAN
0.00252345	0.187632	-0.0530434	0.0420017	0.0448509	-0.0347099	0.0335873	0.106913	0.0782418	0.0407344	0.0794925	0.0994762	0.0517741	-0.0164559	0.0477263	0.0296252	Q4L180.FIL1L_HUMAN
-0.257464	0.187415	-0.187346	0.0989391	0.165045	0.183164	0.0628742	0.0747561	0.0778207	0.0630547	0.0828766	0.041544	0.13334	0.0258627	0.264482	0.229585	P31146.COR1A_HUMAN
0.00303415	0.187354	-0.120609	0.0784721	0.0870569	0.0776676	0.142914	0.160391	0.132482	0.119107	0.0725477	0.142822	0.122823	0.0364961	0.190999	0.241222	Q9P2K3.RCOR3_HUMAN
-0.0584361	0.187301	-0.0443126	0.119625	0.0766569	0.0754384	0.132171	0.170591	0.131502	0.132222	0.103102	0.22213	0.124296	0.0801186	0.142472	0.158218	Q13099.IFT88_HUMAN
-0.10251	0.187282	-0.236788	0.175783	0.117356	0.208131	0.0583513	0.037574	0.186324	0.12792	0.210006	0.184455	0.344785	0.175561	0.500357	0.39156	O75150.BRE1B_HUMAN
0.0832164	0.187281	-0.00991946	0.0590526	0.0590158	-0.00121952	0.164175	0.0280068	0.161812	0.00664688	0.150812	0.17735	0.0965137	-0.0147128	0.0545889	0.0299555	Q68DC2.ANKS6_HUMAN
-0.233011	0.187274	-0.216863	0.165567	0.116398	0.147285	0.00306808	0.0446916	0.170264	0.128297	0.206399	0.150414	0.294575	0.100814	0.47851	0.352585	P62310.LSM3_HUMAN
0.194872	0.187224	0.0732291	0.0543643	0.0500597	0.101235	0.271282	0.148075	0.14124	0.0539412	0.104781	0.23475	-0.00639589	-0.00233755	-0.143664	-0.0450186	Q10570.CPSF1_HUMAN
-0.139348	0.187213	-0.0861138	0.0613501	0.0955478	0.191831	0.160566	0.0640324	0.117687	0.0846232	0.122375	0.111715	0.126015	0.0293364	0.143218	0.157855	Q8IV63.VRK3_HUMAN
0.0526568	0.18719	-0.181179	0.181707	0.133325	0.206644	0.184046	0.171001	0.183482	0.113903	0.07136	0.370828	0.167826	0.0729598	0.296322	0.302019	Q8WY54.PPM1E_HUMAN
-0.0107197	0.187146	-0.0794834	0.245327	0.148055	0.180148	0.191613	0.137372	0.22008	0.0607624	0.191713	0.189991	0.19619	0.06193	0.231136	0.227975	Q96MF7.NSE2_HUMAN
-0.172797	0.187138	-0.285409	0.222614	0.19076	0.301135	0.185549	0.148486	0.226993	0.114069	0.103802	0.231648	0.287842	0.117759	0.424025	0.381712	Q6F5E8.CARL2_HUMAN
-0.0304619	0.187042	-0.208294	0.192788	0.229571	0.211926	0.207528	0.211983	0.216534	0.226726	0.164509	0.253783	0.224978	0.0572589	0.280929	0.262898	Q9UI95.MD2L2_HUMAN
-0.255272	0.187011	-0.339534	0.212075	0.165855	0.259173	0.0793932	0.0794494	0.120142	0.188246	0.163547	0.0433433	0.415938	0.158896	0.586222	0.459301	P27707.DCK_HUMAN
0.010693	0.186989	-0.15484	0.0856332	0.00685494	0.0915845	0.0559532	0.0350005	0.0896365	0.0640363	0.139911	0.167112	0.2265	0.0656025	0.269223	0.159797	Q8IU81.I2BP1_HUMAN
-0.0277108	0.186734	-0.243332	0.250152	0.199489	0.159816	0.196371	0.163856	0.20464	0.162607	0.191157	0.273799	0.311798	0.144223	0.38904	0.368559	Q8IWS0.PHF6_HUMAN
0.164799	0.186336	-0.0125523	0.189835	0.10722	0.0846009	0.236257	0.17605	0.171841	0.081343	0.186421	0.293313	0.114264	0.0534675	0.0529674	0.101006	Q9Y388.RBMX2_HUMAN
0.0852253	0.186211	-0.0634357	0.079287	0.107448	0.130593	0.206557	0.133455	0.140894	0.0156727	0.10132	0.19882	0.0145025	-0.00110924	-0.0247193	-0.00541773	Q9P0U3.SENP1_HUMAN
-0.0228095	0.186209	-0.353577	0.156489	0.108371	0.203902	0.109563	0.0338224	0.131305	0.138351	0.124158	0.139038	0.325317	0.126135	0.445381	0.343018	Q15555.MARE2_HUMAN
-0.0952	0.18609	-0.16127	0.216561	0.13887	0.18243	0.202588	0.164623	0.229375	0.157003	0.242474	0.287067	0.239183	0.105839	0.293414	0.240238	Q9Y2W2.WBP11_HUMAN
-0.0138371	0.186075	-0.122204	0.134925	0.10853	0.171559	0.158638	0.0920585	0.200609	0.0504535	0.160859	0.157565	0.162879	0.0475103	0.197015	0.143884	Q96DF8.ESS2_HUMAN
0.10497	0.185984	-0.146083	0.105115	0.0794045	0.093685	0.07759	0.116382	0.104558	0.0924067	0.023687	0.31062	0.110783	0.0534631	0.173952	0.16954	Q8WXD2.SCG3_HUMAN
0.141084	0.18595	0.000649568	0.0880967	0.0607618	0.0732993	0.200516	0.148035	0.119373	0.0254074	0.122298	0.295605	0.10131	0.0217741	0.0113702	0.0639252	Q53F19.NCBP3_HUMAN
0.108292	0.185364	-0.139427	0.138956	0.13424	0.119098	0.159357	0.128174	0.164424	0.113824	0.0621165	0.348158	0.140986	0.0443226	0.235574	0.23298	Q01538.MYT1_HUMAN
0.278494	0.185351	0.1985	-0.0327958	0.00937499	-0.0344196	0.127143	0.0648887	0.0276411	-0.0519954	-0.082313	0.0861415	-0.171795	-0.0236302	-0.284603	-0.167422	Q1KMD3.HNRL2_HUMAN
0.205956	0.185233	-0.132065	0.000775758	-0.0457036	-0.0227361	0.0224925	-0.0318132	-0.0170026	-0.0528668	0.00357819	0.167517	-0.0180444	-0.0226469	-0.0149796	-0.0467004	Q9H019.MFR1L_HUMAN
0.0579566	0.18513	-0.127296	0.14568	0.0708868	0.130871	0.139897	0.0991782	0.113147	0.0686137	0.163617	0.128366	0.195372	0.0873042	0.204785	0.201243	Q8WXA9.SREK1_HUMAN
-0.117871	0.184814	-0.132458	0.158893	0.10787	0.0717272	0.060838	0.0984227	0.172571	0.0714981	0.114087	0.188011	0.211711	0.0942511	0.297333	0.230505	O14893.GEMI2_HUMAN
-0.0885117	0.184693	-0.0568595	0.166718	0.076938	0.0854275	0.076412	0.138233	0.192834	0.163393	0.219282	0.274258	0.241723	0.106935	0.326819	0.275663	O15347.HMGB3_HUMAN
0.0845331	0.184603	-0.130388	0.0852933	0.0984604	0.0992918	0.160825	0.152056	0.186338	0.0501953	0.132347	0.203783	0.147395	0.0661751	0.0967438	0.122313	Q5VZL5.ZMYM4_HUMAN
-0.137731	0.184379	-0.0974387	0.0273377	0.0042706	0.0840172	-0.0301986	0.00138564	0.112725	0.0554107	0.062407	0.134353	0.118641	0.0721045	0.298244	0.239503	Q9H1E3.NUCKS_HUMAN
-0.163354	0.184302	-0.0895754	0.22791	0.18079	0.146852	0.196245	0.240004	0.247735	0.19332	0.169206	0.279028	0.197437	0.0634358	0.202846	0.252005	P26368.U2AF2_HUMAN
0.0684839	0.184059	-0.0198675	0.0618517	0.0306706	0.0909221	0.0833144	0.106968	0.135906	0.0880884	0.0694518	0.18405	0.139177	0.096787	0.153286	0.146225	Q9Y6X9.MORC2_HUMAN
0.147788	0.18378	-0.146494	0.129212	0.0952532	0.146549	0.185267	0.155496	0.161342	0.0677923	0.060838	0.38479	0.165904	0.0429105	0.248068	0.255395	Q14576.ELAV3_HUMAN
-0.0661604	0.183739	-0.235514	0.19401	0.157821	0.223191	0.145915	0.148265	0.161486	0.114302	0.177867	0.140374	0.254399	0.118176	0.380361	0.333853	Q9P2W1.HOP2_HUMAN
0.082368	0.183603	-0.112994	0.0934797	0.0680488	0.135979	0.120671	0.159138	0.123028	0.0983758	0.0500614	0.284666	0.132404	0.0077058	0.17516	0.167894	Q9P2Y4.ZN219_HUMAN
0.139518	0.183592	0.121968	-0.126081	-0.114359	-0.0213495	-0.0966624	-0.0974056	-0.000498263	-0.132802	-0.0185758	0.0661875	-0.199469	-0.0638695	-0.218005	-0.178319	Q9UII2.ATIF1_HUMAN
0.17387	0.183324	0.246047	-0.0138013	-0.0346139	0.015899	0.0743099	0.0168187	0.0869209	-0.0333257	0.00394419	0.107016	-0.0786641	0.0381926	-0.160146	-0.0697463	Q9BW04.SARG_HUMAN
0.169953	0.183164	0.0585743	0.121618	0.0650633	0.122774	0.217497	0.135142	0.151838	0.0413554	0.165382	0.149486	0.063024	0.030328	-0.0202955	0.0772466	Q14562.DHX8_HUMAN
-0.113272	0.183118	-0.127929	0.184334	0.147354	0.203362	0.154205	0.131533	0.202198	0.158134	0.197903	0.128229	0.257566	0.0499323	0.356744	0.339872	Q29RF7.PDS5A_HUMAN
0.0340996	0.182898	-0.127362	0.113223	0.118918	0.178101	0.130787	0.0972473	0.1092	0.0846909	0.142966	0.172782	0.167744	0.101294	0.26898	0.239807	P55273.CDN2D_HUMAN
0.0514024	0.182493	-0.0677779	0.118245	0.0473891	0.137318	0.0785475	0.00321055	0.171376	0.111491	0.175173	0.152043	0.158559	0.103083	0.231439	0.16599	Q9NPJ6.MED4_HUMAN
0.171047	0.182447	-0.0401289	0.081277	0.0413331	0.0481083	0.148058	0.103817	0.0637119	0.026472	0.0120802	0.249138	-0.0187414	0.00629612	-0.0334681	0.0230844	Q8WX77.IBPL1_HUMAN
-0.15579	0.182383	-0.0172542	0.102901	0.108207	0.116444	0.0135577	0.0276104	0.0604435	0.0969622	0.0278847	0.0743805	0.127572	0.0783885	0.174667	0.174361	P43405.KSYK_HUMAN
-0.105499	0.182211	-0.223302	0.189516	0.137943	0.208553	0.120517	0.132368	0.158904	0.166566	0.204119	0.121233	0.277939	0.133279	0.401597	0.352612	Q9BW71.HIRP3_HUMAN
0.0134707	0.182086	-0.168579	0.0759683	0.0543086	0.0850379	-0.0237398	0.0257005	0.0902438	0.0189978	-0.0145513	0.134022	0.129342	0.0814386	0.209107	0.214863	Q9UKY4.POMT2_HUMAN
0.145269	0.182012	0.0105446	0.273935	0.17552	0.188877	0.372021	0.327952	0.290023	0.137337	0.20215	0.228676	0.185186	0.0920341	0.0816192	0.154281	P11388.TOP2A_HUMAN
-0.173446	0.181981	0.0186336	0.043326	0.0338932	0.0821979	0.089727	0.0946869	0.0940154	0.000404171	0.0455759	0.19073	0.00435507	-0.0139343	0.0997786	0.100029	Q8WXF1.PSPC1_HUMAN
0.0474975	0.181835	-0.000218191	0.166588	0.0745079	0.0913392	0.227534	0.17123	0.131777	0.113862	0.185479	0.210807	0.0419193	0.00106641	0.0621786	0.0695869	Q15542.TAF5_HUMAN
0.072716	0.181698	-0.202267	0.170429	0.0739762	0.112106	0.116004	0.0696019	0.144429	0.085467	0.105039	0.196756	0.159052	0.0542282	0.228121	0.191767	Q7Z6I8.CE024_HUMAN
0.0475218	0.181642	0.127067	-0.00584189	0.0461991	0.0635386	-0.0156335	-0.00874663	0.0606401	0.015342	0.0262903	0.0453849	-0.0374616	-0.0202677	-0.00059961	0.0147996	P02144.MYG_HUMAN
-0.0724534	0.181409	0.01848	0.0293566	-0.0543842	0.00958395	-0.0540813	0.0224647	0.106215	-0.0735731	0.0165894	0.0104877	-0.00015123	-0.0441676	0.0325507	0.0380803	O95171.SCEL_HUMAN
-0.167546	0.180855	-0.186534	0.141943	0.121916	0.231032	0.131014	0.0521643	0.138451	0.100153	0.0964718	0.0241023	0.198139	0.0788807	0.306563	0.324323	Q96F07.CYFP2_HUMAN
0.115745	0.180741	-0.168139	0.130633	0.103451	0.0915466	0.102826	0.119521	0.124544	0.0715308	0.0543501	0.187128	0.10101	0.0330325	0.18793	0.197683	Q92618.ZN516_HUMAN
0.0307875	0.180688	-0.0620071	0.125686	0.0769499	0.0508282	0.203633	0.144914	0.142538	0.0679231	0.0686631	0.182168	0.0395551	-0.0148908	0.0219652	0.0615585	Q9UL40.ZN346_HUMAN
0.0953109	0.180522	-0.0901128	0.123917	0.126643	0.0683394	0.160377	0.147207	0.151292	0.0577944	0.0724648	0.282954	0.0693098	0.0171581	0.130511	0.170525	P56179.DLX6_HUMAN
-0.286299	0.180458	-0.225812	0.286006	0.241922	0.138412	0.10868	0.224326	0.181163	0.250176	0.185694	0.232388	0.257529	0.078735	0.442761	0.360208	P49458.SRP09_HUMAN
-0.0668858	0.180199	-0.207834	0.177314	0.133508	0.219727	0.180418	0.147886	0.184187	0.0670545	0.101834	0.270309	0.207793	0.0548355	0.286061	0.232949	Q6NT76.HMBX1_HUMAN
0.0547706	0.180139	-0.0383313	0.118735	0.102204	0.0953306	0.249592	0.133919	0.156619	0.145421	0.093919	0.141162	0.064629	0.0196538	0.00881545	0.0594124	Q96LT9.RNPC3_HUMAN
0.269361	0.180107	0.116385	0.0255655	-0.0142744	0.00862513	0.17401	0.0894792	0.0894541	0.0300958	0.0971715	0.203242	-0.0637837	0.0200473	-0.0968584	-0.0352506	O75151.PHF2_HUMAN
0.0561018	0.179969	-0.0863323	0.0713995	-0.0124341	0.0445404	0.00942938	-0.00151755	0.0932267	-0.00710502	0.0549743	0.153823	0.0360427	-0.0091671	0.0741099	0.0140927	Q13191.CBLB_HUMAN
-0.143687	0.179957	-0.0666914	0.103326	0.0486359	0.0812286	0.0124449	0.129505	0.0699288	0.188072	0.127053	0.176668	0.199037	0.0798235	0.259751	0.183542	P09234.RU1C_HUMAN
0.129352	0.179577	-0.0904861	0.082585	0.068652	0.048094	0.160049	0.128947	0.106173	0.0503099	0.0329901	0.37846	0.0517301	-0.00529304	0.106576	0.121712	Q92786.PROX1_HUMAN
0.0318008	0.179423	-0.0799795	0.170153	0.103798	0.154643	0.181994	0.160517	0.199617	0.105269	0.185691	0.155804	0.141276	0.035699	0.198264	0.209534	P25440.BRD2_HUMAN
0.0326385	0.179297	-0.161618	0.15828	0.169226	0.164868	0.202308	0.161244	0.184644	0.128465	0.10284	0.286774	0.176038	0.050875	0.264273	0.300779	O43439.MTG8R_HUMAN
-0.124847	0.178562	-0.0387678	0.108538	0.0841019	0.0371409	0.0815792	0.1446	0.181722	0.105588	0.0690311	0.205755	0.00209076	-0.0359083	-0.027971	0.0291958	Q8NDD1.CA131_HUMAN
-0.0249508	0.178169	-0.157081	0.191239	0.206949	0.203846	0.167279	0.12756	0.197459	0.134724	0.115112	0.2523	0.167482	0.0731999	0.327075	0.322881	Q9NZ72.STMN3_HUMAN
-0.0676682	0.178038	-0.154719	0.130971	0.120557	0.145867	0.113884	0.0570495	0.105361	0.0942346	0.166219	0.161364	0.189342	0.0776018	0.309862	0.292252	Q9UBN7.HDAC6_HUMAN
0.0180886	0.177983	-0.110446	0.104723	0.0879081	0.11613	0.0907949	0.0775426	0.105538	0.0438261	0.0968846	0.242017	0.0876515	0.00813321	0.178624	0.167937	Q6ZU35.CRACD_HUMAN
-0.0417048	0.177486	-0.0829055	0.174062	0.15937	0.120668	0.164632	0.183154	0.217817	0.121038	0.100723	0.287847	0.131742	0.0849711	0.196948	0.22391	Q15059.BRD3_HUMAN
-0.252171	0.177	-0.287771	0.16645	0.140072	0.160187	0.0277562	0.053465	0.149591	0.136423	0.159208	0.156242	0.333395	0.0900225	0.482181	0.390822	Q92945.FUBP2_HUMAN
-0.0543035	0.176779	0.0995126	0.0651876	0.076684	0.0474854	0.0606946	0.0619296	0.104875	0.0251429	0.138682	0.146602	0.102453	0.0572503	0.110634	0.0937152	Q9P2N5.RBM27_HUMAN
-0.17654	0.176716	-0.151729	0.225665	0.181573	0.117711	0.173052	0.178121	0.272581	0.162084	0.148812	0.219796	0.165734	0.073266	0.197812	0.232525	P62304.RUXE_HUMAN
-0.0141136	0.17664	-0.0848781	0.108534	0.130856	0.104434	0.0918057	0.0508765	0.111018	0.10365	0.100935	0.156104	0.0834638	-0.0230666	0.177667	0.183862	Q8NEZ4.KMT2C_HUMAN
0.013198	0.176375	0.0549764	0.113369	0.106603	0.0330633	0.219258	0.21876	0.182001	0.11479	0.109553	0.173124	0.0254581	0.00424493	-0.0760484	0.022305	O75533.SF3B1_HUMAN
-0.240454	0.176173	-0.233978	0.266577	0.197981	0.21041	0.131289	0.140299	0.214294	0.173143	0.274427	0.159756	0.433858	0.162292	0.552749	0.476411	Q8WXX5.DNJC9_HUMAN
-0.234437	0.176102	-0.104196	0.207006	0.165361	0.0967546	0.0777413	0.0779359	0.153954	0.19269	0.171645	0.110192	0.219762	0.0774202	0.279983	0.252456	P25208.NFYB_HUMAN
-0.207802	0.176048	-0.319523	0.217323	0.156504	0.2417	0.125467	0.109398	0.176095	0.142727	0.183643	0.0768059	0.397224	0.123546	0.556469	0.447764	O75792.RNH2A_HUMAN
0.0162876	0.17601	-0.210808	0.211498	0.127549	0.156098	0.195545	0.142834	0.21542	0.124843	0.150103	0.238316	0.290393	0.153834	0.331072	0.272987	Q9BUA3.SPNDC_HUMAN
0.0131566	0.175935	-0.238915	0.0498219	0.0911442	0.121192	0.124731	0.093611	0.0970393	0.0248582	0.0288178	0.208781	0.0587119	-0.0538645	0.0758407	0.0925509	P04004.VTNC_HUMAN
0.102103	0.175876	-0.0306884	0.107111	0.0610845	-0.00668032	0.0929818	0.11629	0.105811	0.0473455	0.0942093	0.149751	0.126772	0.0705037	-0.000897249	0.0517867	Q8TAD8.SNIP1_HUMAN
0.105232	0.175624	-0.186378	0.230727	0.182144	0.149792	0.28913	0.179224	0.194925	0.170303	0.210483	0.295562	0.255023	0.0731579	0.209399	0.231311	P41223.BUD31_HUMAN
-0.18331	0.175444	-0.161739	0.0690729	0.128622	0.112943	0.0792532	0.0764508	0.0692486	0.0838298	0.0519674	0.0216471	0.141345	0.0410234	0.179364	0.137567	O75081.MTG16_HUMAN
-0.136438	0.175437	-0.0351602	0.133215	0.0757689	0.138975	0.0919	0.125847	0.14446	0.131933	0.162298	0.190495	0.251371	0.100775	0.298828	0.256472	Q96HR3.MED30_HUMAN
-0.114504	0.175279	-0.211522	0.243579	0.128752	0.0855135	0.0586602	0.0919444	0.171902	0.155257	0.176328	0.145488	0.275065	0.124211	0.347239	0.285491	Q6UX04.CWC27_HUMAN
0.0149413	0.175147	0.0398228	0.0376672	0.00491416	-0.0454743	0.0659077	0.0511357	0.092369	0.0388389	0.0550973	0.0639981	-0.00968924	0.0233179	-0.0471412	-0.00949685	Q5T3J3.LRIF1_HUMAN
0.0640045	0.174957	-0.0138769	0.150556	0.123404	0.10226	0.322583	0.17258	0.219322	0.0812953	0.203635	0.261161	0.104644	0.0639028	0.0307151	0.105444	Q9Y3B4.SF3B6_HUMAN
0.107911	0.17472	-0.0731875	0.00506483	0.00734606	0.0721691	0.182872	0.111856	0.17177	-0.0753734	0.0332051	0.108075	0.0351211	0.00217256	-0.0415591	-0.00617379	Q8N9T8.KRI1_HUMAN
0.0203306	0.1743	-0.0984041	0.163851	0.113925	0.138295	0.216819	0.113133	0.161652	0.120533	0.150818	0.16594	0.133053	0.0840865	0.165758	0.211159	Q96MG7.NSE3_HUMAN
-0.154152	0.174283	-0.254201	0.179077	0.121411	0.195482	0.117314	0.135552	0.203854	0.136529	0.159722	0.148079	0.322772	0.169189	0.433998	0.394775	Q86UE8.TLK2_HUMAN
0.0691657	0.174092	-0.153004	0.077633	0.0786823	0.0979407	0.107807	0.099869	0.124686	0.0813556	-0.00779158	0.384028	0.081883	-0.0027879	0.179603	0.200382	Q6PUV4.CPLX2_HUMAN
-0.126804	0.174074	-0.149384	0.200052	0.140016	0.228207	0.247592	0.234343	0.236115	0.175317	0.207361	0.318327	0.249101	0.0955413	0.253808	0.293194	Q9BXP5.SRRT_HUMAN
0.167986	0.174028	-0.0601886	0.0690257	0.132693	0.0520778	0.0944271	0.128136	0.112835	0.124404	0.0701387	0.250969	0.108015	0.0591151	0.129674	0.17173	Q01101.INSM1_HUMAN
-0.177966	0.174006	-0.209858	0.15796	0.10688	0.102613	-0.00790138	0.0429004	0.174921	0.132849	0.170748	0.155174	0.334708	0.112507	0.458732	0.354091	P48634.PRC2A_HUMAN
0.0485231	0.173724	-0.215473	0.136733	0.130659	0.251296	0.243204	0.136935	0.239305	0.109946	0.219643	0.189282	0.333687	0.171884	0.323876	0.300002	P30876.RPB2_HUMAN
0.0977039	0.173438	0.0488603	0.117486	0.130155	0.10733	0.197937	0.187025	0.150162	0.100276	0.073627	0.142921	0.0556448	0.0396055	0.021571	0.0923947	Q8N3U4.STAG2_HUMAN
-0.167605	0.173377	-0.091142	0.133344	0.107552	0.140424	0.0467612	0.123625	0.148469	0.132592	0.139439	0.212208	0.249007	0.107787	0.338915	0.253079	Q6IN85.P4R3A_HUMAN
0.108842	0.173224	-0.141814	0.235508	0.141119	0.113113	0.352994	0.231279	0.211498	0.128894	0.186824	0.33772	0.134573	0.0287335	0.124469	0.151838	Q9UIG0.BAZ1B_HUMAN
-0.0690937	0.172731	-0.0890414	0.111624	0.0467306	0.0783013	0.126434	0.0968187	0.140293	0.0274163	0.118245	0.168531	0.181678	0.0579863	0.171535	0.137994	P61244.MAX_HUMAN
0.163404	0.172617	-0.149231	0.102805	0.0530415	0.0407384	0.0853894	0.0561451	0.0710253	-0.0180655	-0.00675021	0.273961	0.0516186	0.00423487	0.108652	0.106523	Q9P2K5.MYEF2_HUMAN
-0.0674958	0.172436	-0.316805	0.183009	0.0864721	0.0774196	0.0467475	0.0918796	0.121974	0.124347	0.0732322	0.142255	0.236642	0.0867408	0.32689	0.283516	P14649.MYL6B_HUMAN
0.162107	0.172211	-0.173441	0.193889	0.0896625	0.112685	0.155446	0.126407	0.202682	0.082015	0.130527	0.161417	0.214208	0.130145	0.236455	0.196773	P49454.CENPF_HUMAN
-0.259898	0.172177	-0.279522	0.23183	0.170658	0.169259	0.0261031	0.119985	0.152818	0.17806	0.131025	0.123514	0.317745	0.13562	0.513003	0.42988	P09429.HMGB1_HUMAN
0.154662	0.171908	0.17796	0.0692251	0.034836	-0.0338061	0.145349	0.133231	0.159188	0.0485859	0.141849	0.207132	-0.0718715	-0.0151764	-0.196593	-0.135993	Q6PJT7.ZC3HE_HUMAN
0.0554739	0.171776	-0.117958	0.150696	0.0778087	0.15153	0.153526	0.128364	0.165581	0.141993	0.121205	0.199369	0.208473	0.0675214	0.224759	0.184871	Q9ULJ3.ZBT21_HUMAN
0.243005	0.171245	-0.0215535	0.032051	-0.0428073	0.00519635	0.187364	0.0673739	0.0972276	0.0180689	0.109307	0.224051	0.0211802	-0.00462759	0.0121826	0.0188434	Q9ULU4.PKCB1_HUMAN
0.120683	0.171124	-0.117581	0.058438	0.0646786	0.116759	0.10926	0.0589231	0.144285	0.0513791	0.0175705	0.279038	0.132578	0.0235183	0.20764	0.211979	P17600.SYN1_HUMAN
-0.132102	0.171077	0.0116728	0.0765284	0.0515468	-0.0530905	-0.0180054	0.127681	0.0511095	0.0784216	0.0249139	0.124173	-0.0606021	-0.0688103	-0.0423713	-0.00678996	Q9C0J8.WDR33_HUMAN
0.133803	0.171055	0.0409084	0.101967	0.0175581	0.0771749	0.139846	0.0714213	0.128166	0.00670347	0.112813	0.134748	0.0436673	0.0917715	0.0208487	0.0440915	Q6ZRS2.SRCAP_HUMAN
-0.0316175	0.17101	-0.168734	0.253992	0.156735	0.233261	0.286244	0.219904	0.220022	0.168342	0.234529	0.27757	0.27296	0.0791831	0.269214	0.261027	Q15910.EZH2_HUMAN
-0.145851	0.170661	-0.138818	0.136604	0.0653384	0.18884	0.0961685	0.0909132	0.14331	0.153986	0.210945	0.154274	0.204983	0.0750531	0.350125	0.294653	P18887.XRCC1_HUMAN
-0.171993	0.170541	0.0529723	0.181378	0.105289	0.126218	0.108782	0.18848	0.117322	0.145463	0.167273	0.0824145	0.122499	0.0584654	0.098554	0.112289	P08047.SP1_HUMAN
0.129179	0.170495	-0.164275	0.0959872	0.0848797	0.0955418	0.152231	0.102333	0.146005	0.0898798	0.0719375	0.291364	0.12057	0.0600663	0.197795	0.171647	Q9NZR1.TMOD2_HUMAN
0.0790343	0.170442	0.161594	0.0400317	-0.0107928	0.0148518	0.0874348	0.0994828	0.092802	0.0520429	0.105539	0.13997	-0.05811	0.0104198	-0.086095	-0.0260376	P49116.NR2C2_HUMAN
-0.1029	0.170253	-0.151726	0.161028	0.126948	0.152467	0.151137	0.140341	0.177215	0.154884	0.144478	0.144993	0.1974	0.0454031	0.246673	0.249636	Q5HYJ3.FA76B_HUMAN
-0.143046	0.170237	0.0564635	0.106155	0.128336	0.0543824	0.0644171	0.129653	0.111403	0.0171377	0.049303	0.046606	0.0510682	0.0239213	0.108062	0.0982998	Q9BRV8.SIKE1_HUMAN
0.0794723	0.169848	-0.0915748	0.144823	0.0830727	0.113563	0.147816	0.098883	0.137893	0.0434522	0.0587206	0.31275	0.0564709	-0.0274427	0.133094	0.137404	P21579.SYT1_HUMAN
-0.0205304	0.169839	-0.163579	0.108649	0.116571	0.112603	0.102256	0.109	0.170755	0.131305	0.116178	0.326483	0.161834	0.035509	0.26466	0.232762	Q7L266.ASGL1_HUMAN
0.140482	0.169641	-0.0185003	0.0604829	0.0324807	-0.027	0.0865294	0.0769964	0.134508	0.0559988	0.0792341	0.238161	0.0862483	0.0349503	0.124106	0.146329	Q86VY4.TSYL5_HUMAN
-0.0492535	0.169399	0.0211181	0.0828173	0.056548	0.124688	0.0765133	0.0695477	0.124553	0.126833	0.126258	0.165792	0.163126	0.0663911	0.246941	0.239653	Q9NQG5.RPR1B_HUMAN
-0.252363	0.169359	-0.172291	0.220459	0.147587	0.159304	0.127964	0.119026	0.201875	0.146172	0.22768	0.195043	0.266476	0.055507	0.366255	0.318121	Q9UHR5.S30BP_HUMAN
-0.234463	0.169344	-0.171005	0.119335	0.184118	0.162855	0.067946	0.121381	0.123169	0.106399	0.05549	0.00060449	0.170078	0.0459219	0.237752	0.205402	Q6ZSZ5.ARHGI_HUMAN
-0.24907	0.169033	-0.000586047	0.070501	0.0762734	0.0699271	-0.0100418	0.0174433	0.0792763	0.0207267	0.0980864	-0.13199	0.0938368	0.0461893	0.217164	0.1648	P32519.ELF1_HUMAN
0.265088	0.16903	0.0936332	0.0519217	-0.0141293	-0.114225	0.162854	0.107093	0.110789	0.0216973	0.0854797	0.189184	-0.156857	-0.0658601	-0.274617	-0.186076	Q8WYP5.ELYS_HUMAN
-0.0561179	0.168882	-0.186809	0.186421	0.156566	0.149637	0.208661	0.221674	0.215561	0.098284	0.16354	0.262933	0.189967	0.030712	0.234372	0.219833	Q14202.ZMYM3_HUMAN
-0.00469402	0.16871	-0.151524	0.099087	0.047266	0.133909	0.146553	0.0315357	0.166241	0.0844113	0.140041	0.127305	0.235108	0.115024	0.287218	0.223718	Q9P0U4.CXXC1_HUMAN
-0.0421291	0.168487	-0.124435	0.180365	0.151824	0.0742777	0.138137	0.196218	0.109295	0.163702	0.125103	0.225716	0.183892	0.0876115	0.264811	0.182234	O15514.RPB4_HUMAN
0.0315599	0.168378	-0.0963527	0.0972899	0.0721209	0.0738342	0.147964	0.14654	0.147551	0.0816128	0.0946999	0.224871	0.0303707	-0.0104319	0.0775429	0.0777993	Q9Y6K1.DNM3A_HUMAN
-0.133387	0.168312	-0.109766	0.133957	0.164894	0.167156	0.207204	0.139104	0.112655	0.130409	0.120486	0.130224	0.109835	0.0143436	0.13825	0.165479	Q86UX7.URP2_HUMAN
-0.245595	0.168312	-0.291762	0.220772	0.155059	0.199933	0.105536	0.0669291	0.160478	0.147645	0.204876	0.105665	0.375287	0.123861	0.552193	0.438949	Q8TDP1.RNH2C_HUMAN
-0.0445188	0.168179	-0.00186267	0.146579	0.155863	0.119388	0.228639	0.216505	0.178478	0.116785	0.0801275	0.195796	0.0731611	0.0223804	0.0479691	0.109119	Q8WYH8.ING5_HUMAN
-0.00578943	0.168173	-0.322819	0.217666	0.180842	0.225901	0.156347	0.15043	0.158047	0.144101	0.168518	0.184156	0.340689	0.181044	0.466882	0.4212	Q8IW35.CEP97_HUMAN
0.0979356	0.168106	-0.13996	0.138216	0.0615637	0.0582009	0.148279	0.117528	0.138795	0.0627765	0.106453	0.233895	0.122956	0.0914603	0.181324	0.165106	Q9Y3E1.HDGR3_HUMAN
0.0909574	0.168025	0.0647397	0.110354	0.0342261	-0.00734077	0.13152	0.0885599	0.150847	-0.00771473	0.118798	0.0626878	-0.000558	0.0443135	-0.0100865	0.0112	Q9UQR1.ZN148_HUMAN
0.116128	0.167834	-0.0476165	0.114847	0.085409	0.0956039	0.088544	0.0966841	0.0969581	0.0816591	0.113868	0.202926	0.103629	0.0404841	0.17247	0.152841	Q96N06.SPT33_HUMAN
-0.35218	0.16781	-0.246805	0.127559	0.16797	0.201102	0.075435	0.056154	0.118477	0.133233	0.0713905	-0.0614839	0.20285	0.0645425	0.281603	0.248444	Q53QZ3.RHG15_HUMAN
-0.0416966	0.167763	-0.140146	0.172665	0.0760767	0.122603	0.149024	0.113143	0.152385	0.147263	0.172919	0.232226	0.180367	0.0398122	0.315114	0.273023	O15164.TIF1A_HUMAN
0.0478812	0.167723	-0.0188013	0.0185719	0.0344014	-0.0150964	0.107085	0.09617	0.113376	-0.0197876	0.0545396	0.0582157	-0.0629452	-0.0250026	-0.0118329	-0.0375993	Q6PJW8.CNST_HUMAN
0.137371	0.167605	0.122525	0.0370093	0.00243206	0.0232175	0.115429	0.118662	0.0914965	0.0377524	0.0206245	0.156498	-0.0613037	0.0195406	-0.0940782	-0.0448199	Q9BUJ2.HNRL1_HUMAN
0.0358193	0.167561	0.0837685	0.100415	0.0962618	0.0498808	0.245271	0.263143	0.150508	0.0799732	0.0618754	0.188999	-0.0659417	-0.035417	-0.153902	-0.0184082	P11387.TOP1_HUMAN
0.086459	0.167496	0.0141955	0.123532	0.00715301	0.0641238	0.138585	0.0921291	0.165357	0.0273311	0.106271	0.211307	0.109585	0.0175185	0.0968626	0.0822068	Q12873.CHD3_HUMAN
0.147579	0.167186	-0.00144223	0.0676268	0.102503	0.164432	0.291769	0.096973	0.167165	0.0419672	0.12075	0.19207	0.0494614	-0.0157761	-0.0280459	0.00967474	O94779.CNTN5_HUMAN
-0.18814	0.166881	-0.161811	0.22596	0.218134	0.148586	0.161722	0.243395	0.23674	0.212063	0.239002	0.21107	0.265654	0.124085	0.262136	0.303743	Q12874.SF3A3_HUMAN
-0.0519386	0.166872	-0.125899	0.112688	0.0258574	0.00421843	0.0329776	0.0441155	0.0275076	0.0447362	0.0195655	0.202497	0.0744832	0.00540549	0.0619007	0.0478358	Q9H8G2.CAAP1_HUMAN
-0.0268136	0.166799	0.0407928	0.0369837	0.0384056	0.0791458	0.0830428	0.133598	0.0323407	0.122989	0.078003	0.133111	0.0175225	-0.00204405	0.0621684	0.1079	Q96NB2.SFXN2_HUMAN
0.0445452	0.166238	-0.172822	0.203319	0.147255	0.126787	0.278415	0.256869	0.248104	0.128032	0.208922	0.276494	0.222086	0.117121	0.144993	0.188512	Q8NFH3.NUP43_HUMAN
-0.105609	0.166189	-0.165702	0.149853	0.142659	0.126064	0.0595959	0.0696047	0.114558	0.0801437	0.111046	0.132477	0.228193	0.0918491	0.320888	0.248867	A0A0U1RRE5.NBDY_HUMAN
0.106794	0.165843	-0.136398	0.15424	0.00500939	0.0960483	0.165255	0.0800247	0.170173	0.0722513	0.0897604	0.18619	0.143708	0.0546024	0.0953443	0.0946216	Q8IYH5.ZZZ3_HUMAN
0.10533	0.165804	-0.250807	0.210704	0.131065	0.202701	0.255557	0.186704	0.229731	0.135336	0.178035	0.237847	0.257421	0.123302	0.311101	0.25467	Q96GM5.SMRD1_HUMAN
-0.227253	0.165803	-0.14985	0.224879	0.142048	0.142498	0.0855995	0.117977	0.192154	0.195906	0.159446	0.233728	0.293661	0.149207	0.423448	0.342391	Q96AE4.FUBP1_HUMAN
0.0905387	0.165751	-0.144057	0.040003	0.0767184	0.0673017	0.0536872	0.111802	0.0915811	0.0748274	0.04355	0.259061	0.0860087	0.00211193	0.135882	0.162062	P51513.NOVA1_HUMAN
0.136873	0.165655	-0.0799362	0.097285	0.0669087	0.0539146	0.161959	0.157961	0.122052	0.0808373	0.00135616	0.316783	0.0383742	-0.0144749	0.101369	0.166669	P50150.GBG4_HUMAN
0.109363	0.165463	0.126376	-0.0130287	-0.0539038	-0.0286028	0.0989754	0.0474173	0.0426272	0.0241326	0.0275192	0.187599	-0.130935	-0.0480077	-0.134835	-0.0748789	Q9BQ69.MACD1_HUMAN
-0.219655	0.165429	-0.204263	0.183664	0.130511	0.161089	0.0961995	0.112557	0.119228	0.170031	0.185323	0.116305	0.271067	0.0720831	0.442205	0.386367	Q9Y383.LC7L2_HUMAN
-0.301159	0.165419	-0.235014	0.14821	0.112993	0.201619	-0.0124237	0.0471051	0.135073	0.169494	0.1222	0.126475	0.320883	0.103927	0.514962	0.420128	P06454.PTMA_HUMAN
-0.00303547	0.165301	0.0317575	-0.00703674	0.0108944	0.033392	0.0670026	0.0217077	0.0294943	0.0301095	-0.0163667	0.165802	-0.0846615	-0.0730275	-0.0239175	0.0048559	P48735.IDHP_HUMAN
0.150226	0.165143	0.13556	-0.0324251	-0.0118975	-0.0493742	0.0822401	0.0288029	0.0861542	-0.0586178	0.0439813	0.0998679	-0.0574767	0.00624768	-0.12862	-0.100273	Q96QD9.UIF_HUMAN
-0.251547	0.164739	-0.0873379	0.0541283	0.0518929	0.130829	-0.0134488	-0.00269328	0.0358802	0.104692	0.0721548	0.0785861	0.106531	0.0535225	0.238109	0.204969	Q53EL6.PDCD4_HUMAN
-0.110215	0.164626	-0.401689	0.215798	0.14001	0.230862	0.0982859	0.0750708	0.161073	0.158332	0.161856	0.215601	0.370696	0.158958	0.529088	0.433165	Q96B54.ZN428_HUMAN
0.053011	0.164564	-0.20305	0.170515	0.0880713	0.1061	0.10722	0.134254	0.188468	0.0433365	0.128277	0.133473	0.275733	0.134243	0.273241	0.298326	Q9UER7.DAXX_HUMAN
-0.189072	0.164541	-0.239023	0.204232	0.17593	0.174642	0.0812922	0.120222	0.177609	0.131118	0.184751	0.180969	0.310914	0.0827457	0.392338	0.358201	Q9Y530.OARD1_HUMAN
-0.00971191	0.164436	-0.0763149	0.148711	0.0793303	0.124863	0.0357229	0.0838837	0.133413	0.0744794	0.168145	0.15625	0.207997	0.128846	0.235402	0.153144	Q96BZ8.LENG1_HUMAN
0.0422429	0.164168	-0.111603	0.0950254	0.0990307	0.142383	0.180035	0.1314	0.164135	0.115286	0.154943	0.218204	0.17288	0.0470188	0.0583892	0.0772472	O60508.PRP17_HUMAN
-0.0340256	0.164106	-0.161046	0.140249	0.103438	0.173341	0.0982275	0.114879	0.114035	0.109866	0.148978	0.259572	0.231159	0.0802861	0.311584	0.259264	Q8N163.CCAR2_HUMAN
0.100436	0.164103	-0.123288	0.0871844	0.0284439	0.0804777	0.121027	0.0188538	0.029312	-0.000716867	0.0590365	0.228198	0.0489158	-0.018196	-0.00344	0.0145104	Q02040.AK17A_HUMAN
-0.145757	0.163951	-0.115443	0.065124	0.0478113	0.107294	0.0483423	0.157458	0.0825908	0.0750744	0.0501523	0.0948056	0.0528186	-0.00665377	0.10401	0.145898	P49961.ENTP1_HUMAN
-0.204308	0.163899	-0.21031	0.095376	0.138484	0.183514	0.0656901	0.102151	0.0763182	0.130253	0.0790097	0.0132885	0.200432	0.103124	0.254323	0.236581	Q9UI08.EVL_HUMAN
0.0768022	0.163867	-0.0741184	0.143269	0.0618991	0.154028	0.157646	0.113066	0.143314	0.0692242	0.14268	0.114966	0.0714457	0.0542166	0.116675	0.0948825	Q15543.TAF13_HUMAN
0.0863898	0.163742	-0.0278776	0.0198882	0.0396232	0.0757621	0.13917	0.0269445	0.0365454	0.0246746	0.0892852	0.0629159	0.0858037	-0.0136279	0.0688063	0.0654745	A6NE01.F186A_HUMAN
-0.0704561	0.163723	-0.19816	0.161197	0.132128	0.0954338	0.0775435	0.115629	0.139218	0.0893691	0.0535133	0.225781	0.163166	0.0421852	0.270554	0.237194	Q9UKB3.DJC12_HUMAN
0.249951	0.16365	0.0320094	0.0222644	0.0412599	0.112766	0.241454	0.0786415	0.0739009	-0.0516462	0.074604	0.108813	-0.0722918	-0.0649332	-0.182634	-0.0731761	Q13023.AKAP6_HUMAN
-0.0932662	0.163597	-0.110779	0.143859	0.128245	0.140622	0.174643	0.16856	0.16239	0.121628	0.121263	0.186174	0.151507	0.0601302	0.170096	0.157086	Q9UMN6.KMT2B_HUMAN
0.0983267	0.163486	0.0260368	0.129604	0.0710751	0.130371	0.166596	0.105347	0.150474	0.0273115	0.0544875	0.199054	0.0492632	-0.0100204	0.00339571	0.0487266	Q5M8T2.S35D3_HUMAN
0.0906597	0.163165	0.144992	-0.00115443	0.0191427	0.0783437	0.0216163	0.0335123	0.0969307	0.0200633	0.0431937	0.167045	0.0153784	0.0541224	0.00490729	0.00369457	Q96T58.MINT_HUMAN
-0.0897125	0.162968	-0.28569	0.294631	0.200443	0.249353	0.167535	0.182137	0.256508	0.197315	0.204833	0.224989	0.37917	0.149197	0.482276	0.434405	Q96E14.RMI2_HUMAN
0.0732825	0.162807	-0.0391435	0.102197	0.0498431	0.0507551	0.114833	0.0574892	0.0905656	0.0719853	0.0856245	0.114716	0.0344382	0.0179735	0.0428171	0.100165	Q5H9F3.BCORL_HUMAN
-0.0356401	0.16266	-0.0962877	0.0929585	0.139405	0.141522	0.14049	0.0949494	0.133668	0.0875177	0.0624082	0.173411	0.122486	-0.0105689	0.23435	0.194025	Q9UJD0.RIMS3_HUMAN
-0.0878674	0.162513	-0.194761	0.126425	0.0403197	0.169821	0.13594	0.0682618	0.14987	0.0200209	0.155809	0.205555	0.236545	0.0467201	0.301467	0.259473	Q8WWY3.PRP31_HUMAN
0.0761985	0.16239	-0.144614	0.0612361	0.039576	0.117079	0.0913898	0.0954931	0.123037	0.0443661	0.000387427	0.31709	0.111663	0.00665098	0.199826	0.185238	Q13367.AP3B2_HUMAN
-0.00898028	0.162373	-0.132924	0.149006	0.0667831	0.184023	0.179803	0.09141	0.159153	0.0450615	0.165721	0.179863	0.178931	0.016045	0.254943	0.180711	P53803.RPAB4_HUMAN
0.0963084	0.16231	0.036427	-0.0753902	-0.0916064	-0.0167174	0.0616589	-0.0550734	0.0249059	-0.0986267	0.00470073	0.107159	-0.0858001	-0.0848201	-0.118274	-0.0842692	Q92947.GCDH_HUMAN
0.069987	0.162236	-0.101554	0.138363	0.10056	0.0906904	0.13662	0.134012	0.127253	0.0577865	0.0383803	0.30988	0.087146	0.0269235	0.153663	0.168625	O00445.SYT5_HUMAN
0.112447	0.162194	0.138457	-0.0105159	-0.0275752	-0.0591796	0.0974898	0.0214365	0.0506028	0.00695048	0.0295718	0.205484	-0.125046	-0.0548189	-0.157875	-0.0911198	Q8N1G0.ZN687_HUMAN
-0.0240035	0.162167	-0.0963425	0.170211	0.129089	0.0934118	0.0346663	0.0718407	0.12781	0.0812039	0.0871855	0.0364129	0.1562	0.0621484	0.201169	0.0995167	P17544.ATF7_HUMAN
0.0135466	0.162154	-0.16353	0.19807	0.045542	0.10202	0.182137	0.154628	0.16578	0.0769102	0.0905805	0.351581	0.147534	0.0499416	0.263509	0.266458	A1L020.MEX3A_HUMAN
0.075595	0.162092	-0.0949497	0.0500605	0.0780371	0.0539964	0.0447861	0.0885865	0.10027	0.0622087	0.0271471	0.219941	0.0713218	0.0466527	0.144828	0.149438	O75177.CREST_HUMAN
-0.0920591	0.161979	-0.173205	0.175763	0.135679	0.113688	0.100211	0.183071	0.145694	0.164309	0.108954	0.338376	0.102564	0.0390423	0.228653	0.179122	P49006.MRP_HUMAN
-0.030567	0.161899	-0.111544	0.167868	0.149417	0.14003	0.0442009	0.159691	0.14797	0.104172	0.0996338	0.104918	0.218952	0.0605295	0.220546	0.214885	Q9H334.FOXP1_HUMAN
-0.00838225	0.161874	-0.195298	0.332439	0.229016	0.249299	0.313006	0.272606	0.27678	0.167632	0.266873	0.221599	0.356193	0.137089	0.381434	0.349413	Q96T88.UHRF1_HUMAN
0.194413	0.161842	-0.00946057	0.0661389	-0.0181155	-0.0120848	0.00490084	0.00891483	0.0313722	-0.0261735	0.0298807	0.146617	-0.0198912	0.0423355	0.0248179	0.0334579	Q12888.TP53B_HUMAN
0.0367519	0.161668	-0.110286	0.10869	0.0311759	0.113593	0.073595	0.0696959	0.0944009	0.0663811	0.0198119	0.271555	0.0976658	0.0365257	0.18941	0.176254	Q9BXM9.FSD1L_HUMAN
-0.312467	0.161345	-0.203336	0.214404	0.160988	0.164651	0.00652269	0.0715579	0.178008	0.196257	0.161166	0.146912	0.351556	0.12951	0.515843	0.42357	O43670.ZN207_HUMAN
0.0789362	0.161063	0.110764	-0.0161771	0.0140332	-0.00946518	0.127	0.112669	0.0612795	-0.0180113	-0.0488293	0.129496	-0.121788	-0.0239939	-0.163381	-0.012417	O14647.CHD2_HUMAN
0.0921256	0.160909	0.102958	0.119017	0.112485	0.041511	0.1835	0.211992	0.160926	0.0792166	0.121152	0.237883	0.0199873	-0.0449669	0.00956116	0.0191418	Q96N64.PWP2A_HUMAN
-0.0330642	0.160862	0.182387	0.0584898	0.0255539	0.0201987	0.00978787	0.0267167	0.0561364	-0.0315059	-0.0129738	0.0839304	-0.0196605	0.0255361	0.0807772	0.0847428	Q92623.TTC9A_HUMAN
0.0824729	0.16082	-0.152847	0.196261	0.11836	0.141687	0.252262	0.148429	0.212594	0.127115	0.159941	0.227429	0.233892	0.0958355	0.24942	0.261077	Q92769.HDAC2_HUMAN
0.0475735	0.160566	-0.0636468	0.119325	0.053417	0.131055	0.0896508	0.0368238	0.123701	0.00910968	0.16579	0.185743	0.117556	0.080569	0.116784	0.123219	Q9NPI1.BRD7_HUMAN
0.135969	0.160453	-0.267863	0.167139	0.071454	0.142777	0.168162	0.119457	0.0804858	0.0585181	0.079575	0.230963	0.124025	0.0404637	0.190474	0.199593	Q7L0J3.SV2A_HUMAN
-0.222317	0.160259	-0.304792	0.193259	0.135572	0.195325	0.0223641	0.0703161	0.154641	0.177491	0.173693	0.132338	0.38098	0.133153	0.519979	0.439759	Q96AT1.K1143_HUMAN
0.11665	0.160205	-0.0576218	0.00990609	0.0612524	0.0374859	0.0839487	0.0833265	0.0940947	0.0580375	0.0346268	0.144715	0.00889309	-0.0410102	0.0312177	0.0448183	P09067.HXB5_HUMAN
0.0331848	0.160198	0.119866	0.106425	0.0719601	0.137742	0.111463	0.135399	0.140805	0.072652	0.0529698	0.150187	0.0093362	0.0864679	-0.00944544	0.0691053	P13051.UNG_HUMAN
-0.14656	0.160112	-0.106135	0.0874751	0.0419896	0.148054	0.074213	0.011138	0.120118	0.0656286	0.0946907	0.161579	0.216227	0.0488843	0.301227	0.277043	Q15020.SART3_HUMAN
0.200458	0.160082	-0.00550845	0.153426	0.0427843	0.0879361	0.245245	0.198643	0.193194	0.0858052	0.133016	0.251117	0.132638	0.0690521	0.0436513	0.102853	P61964.WDR5_HUMAN
-0.00505649	0.159951	-0.280683	0.298071	0.265942	0.290055	0.367861	0.260277	0.290963	0.170755	0.298934	0.260038	0.360026	0.130674	0.414629	0.386831	Q13112.CAF1B_HUMAN
-0.0367243	0.159689	-0.194195	0.0991468	0.0588514	0.231624	0.105517	0.00172562	0.110802	0.0736508	0.105922	0.156287	0.270452	0.112912	0.354972	0.30917	Q13363.CTBP1_HUMAN
0.175005	0.159674	0.0166962	0.0590047	0.0300027	0.0578882	0.0396335	0.147949	0.0937401	-0.0014276	0.00121561	0.168936	-0.0355558	0.00978855	-0.0562172	-0.0142357	Q8WUD1.RAB2B_HUMAN
-0.225326	0.159443	-0.261738	0.178043	0.142682	0.207731	0.0494633	0.0958836	0.158638	0.159904	0.163782	0.180999	0.316214	0.152645	0.473976	0.412866	Q92541.RTF1_HUMAN
0.130104	0.159303	0.104737	-0.061058	-0.111203	-0.0988862	-0.0856351	-0.0730463	0.0340998	-0.0471191	-0.0107584	0.0547095	-0.163531	-0.067556	-0.226305	-0.192818	Q86TS9.RM52_HUMAN
-0.113867	0.159273	-0.0936397	0.211776	0.146269	0.157946	0.24339	0.168445	0.195343	0.0963062	0.13715	0.222158	0.155945	0.0152804	0.182064	0.185212	Q15554.TERF2_HUMAN
0.0221486	0.159259	0.0243256	0.150359	0.102418	0.108114	0.139259	0.150773	0.172471	0.1333	0.152862	0.26896	0.0715963	0.0730366	0.0718315	0.117098	Q8WUB8.PHF10_HUMAN
0.0868655	0.159086	-0.0458718	0.137591	0.030754	0.147217	0.223061	0.149078	0.143935	0.0454243	0.0578992	0.193971	0.0606994	0.025339	-0.048973	0.0495484	O60281.ZN292_HUMAN
0.0876481	0.159064	0.0697246	-0.00412427	0.0183743	-0.00196873	0.0301506	0.0611175	0.0392754	0.0515157	0.0362058	0.14027	-0.0309405	0.00176819	0.00810237	0.0199937	P11277.SPTB1_HUMAN
0.0861062	0.158958	0.15079	-0.0365686	0.0496615	-0.00344435	0.225314	0.19883	0.0970944	0.0355779	-0.0261278	0.175506	-0.258902	-0.108074	-0.421358	-0.21226	O60832.DKC1_HUMAN
0.0148873	0.158677	0.303679	0.00165949	0.0322332	0.0254046	0.0788751	0.0472804	0.0608915	-0.00464499	0.0532282	0.0991822	-0.17802	-0.102255	-0.240059	-0.130511	Q8WY22.BRI3B_HUMAN
0.0643069	0.158661	-0.136859	0.100474	0.0932039	0.0782229	0.139621	0.0784654	0.0797372	0.033308	0.0611531	0.261242	0.0871528	-0.0122445	0.0873048	0.0895826	A8MVW0.F1712_HUMAN
0.0835773	0.158653	-0.0810508	0.0789005	0.0752502	0.129707	0.0974332	0.104398	0.0900881	0.102514	0.057707	0.26003	0.12794	0.0517311	0.179379	0.188148	Q99962.SH3G2_HUMAN
-0.352323	0.15858	-0.227766	0.120787	0.149167	0.174906	0.0442653	0.0602589	0.112243	0.110665	0.0717336	-0.0750479	0.187876	0.0411853	0.26889	0.24179	Q13422.IKZF1_HUMAN
-0.238116	0.158486	-0.159229	0.0872358	0.106161	0.150869	0.00336362	0.0250286	0.0438226	0.0760134	0.0183346	-0.0403773	0.121605	0.0293964	0.211512	0.201855	P42331.RHG25_HUMAN
-0.0334161	0.158457	0.0630902	0.0550029	-0.00218613	0.0330606	0.0810035	0.0723031	0.037244	0.0605738	0.0437276	0.151328	0.022282	0.0020424	0.0266225	0.0705264	Q86YS7.C2CD5_HUMAN
-0.0124912	0.15845	-0.0334071	0.0578177	0.0128345	0.101183	0.0273348	0.0291378	0.13065	0.0601233	0.0828076	0.110222	0.0717145	0.039138	0.0932486	0.134989	Q7Z7F0.KHDC4_HUMAN
0.179305	0.15819	-0.0366934	0.0394653	0.0147472	0.0495211	0.121937	0.0990773	0.0947343	-0.02942	0.0345298	0.160411	0.0478216	0.00101118	0.0475451	0.0288036	O94818.NOL4_HUMAN
0.0745145	0.158058	-0.059661	0.106154	0.110452	0.0784906	0.217265	0.23441	0.12061	0.0692392	0.0922651	0.190974	-0.0336716	-0.0409565	-0.058288	0.0228985	Q7Z3B4.NUP54_HUMAN
-0.123871	0.158004	-0.103247	0.181328	0.172309	0.121295	0.131683	0.14097	0.16298	0.155319	0.105877	0.152048	0.261076	0.162449	0.280531	0.281428	P22670.RFX1_HUMAN
-0.137268	0.158004	-0.196364	0.20074	0.158032	0.153076	0.149765	0.144205	0.205059	0.124413	0.167493	0.103712	0.251496	0.0751401	0.359199	0.327857	Q86YP4.P66A_HUMAN
-0.107088	0.157905	-0.131217	0.0909109	0.0738646	0.118894	0.00633528	0.0476071	0.122263	0.0555882	0.096059	0.13358	0.199893	0.073754	0.313496	0.258316	Q92733.PRCC_HUMAN
0.102894	0.157879	-0.0828198	0.025165	-0.058053	0.0791084	0.046014	-0.0293108	0.084274	-0.00493383	0.0819876	0.203969	0.101055	0.0101298	0.103311	0.0697648	Q9ZJ25.YF87_HELPJ
0.0759455	0.157877	-0.0301248	0.0982023	0.0224589	0.0664669	0.0762348	0.115687	0.0888853	0.0402771	0.0917023	0.181429	0.0390096	0.015434	0.132896	0.126295	P48539.PCP4_HUMAN
-0.22579	0.157753	-0.177571	0.117672	0.159441	0.149805	0.0692031	0.041646	0.0957797	0.0917191	0.0704212	0.026257	0.184806	0.0596715	0.193128	0.149437	Q9UIB8.SLAF5_HUMAN
0.102807	0.157558	-0.178984	0.120048	0.0838021	0.0787446	0.148742	0.0873582	0.152982	0.102732	0.0183439	0.317734	0.12685	0.0420845	0.238522	0.215708	O43602.DCX_HUMAN
0.0113485	0.157468	-0.125586	0.0850371	0.0513895	0.0584306	0.109231	0.0932299	0.0925659	0.0204993	0.0354237	0.130167	-0.0202749	-0.00735969	0.0101472	-0.00425999	Q9NPG3.UBN1_HUMAN
0.0506067	0.15746	-0.0789117	0.12903	0.133183	0.137633	0.223552	0.16029	0.153076	0.078104	0.158568	0.141313	0.0551914	0.0663064	0.0558727	0.0880482	Q7Z3U7.MON2_HUMAN
0.164778	0.157357	0.0820081	0.0669534	0.0447458	0.0350514	0.116183	0.124222	0.128943	0.0157403	0.0759141	0.0711902	0.0697433	0.0292246	0.0176319	0.0727125	Q56A73.SPIN4_HUMAN
0.0686162	0.157351	0.0302582	0.116511	0.0605665	0.0568894	0.130027	0.123461	0.123972	0.140821	0.152947	0.19005	0.0411238	0.0686365	0.0423133	0.0825772	P49848.TAF6_HUMAN
-0.174035	0.157181	-0.206576	0.166995	0.182328	0.0878158	0.13705	0.141668	0.15607	0.0936338	0.16551	0.279315	0.290145	0.0849521	0.330016	0.279346	Q8TF01.PNISR_HUMAN
0.177262	0.157174	0.00205823	0.108797	0.081509	0.0926936	0.247566	0.12435	0.135315	-0.00823121	0.0711094	0.242539	-0.0281754	-0.0142231	-0.0677427	-0.00780439	O95696.BRD1_HUMAN
0.2433	0.15713	0.0783199	-0.0235291	-0.0191765	0.0598978	0.101607	0.0393913	0.0802603	-0.0619854	0.0337391	0.0813117	-0.0605754	0.000401686	-0.152075	-0.0728545	Q96MU7.YTDC1_HUMAN
-0.320716	0.157116	-0.235598	0.121752	0.165007	0.199232	0.0738705	0.0425823	0.0877845	0.108391	0.0962899	-0.0395036	0.186992	0.0739959	0.292081	0.266037	P55160.NCKPL_HUMAN
0.0028448	0.157073	0.0156471	0.0461429	0.0372763	0.050893	-0.00367075	0.162201	0.0552783	0.0671291	0.0190153	0.0773758	-0.0552366	0.0238031	-0.0207673	0.0341956	Q9UL68.MYT1L_HUMAN
-0.28204	0.157014	-0.208726	0.165559	0.123879	0.0657016	-0.00836591	0.0634074	0.161649	0.116831	0.107338	0.188063	0.217326	0.0559845	0.379866	0.315404	P63165.SUMO1_HUMAN
-0.058547	0.156863	-0.107834	-0.00403503	0.0169819	0.0747498	-0.0515201	-0.00814443	0.0554819	0.0128758	0.0404438	0.0413341	0.103497	0.036787	0.146509	0.102035	P52438.ITP_HHV7J
-0.142084	0.156488	-0.193399	0.189171	0.183218	0.118994	0.0926181	0.126687	0.127078	0.113003	0.187788	0.150147	0.260067	0.106751	0.377755	0.308392	Q8NDV3.SMC1B_HUMAN
0.216205	0.156459	0.0342462	-0.0142367	-0.0373383	0.00910306	0.0508135	-0.0240521	0.0411149	-0.0751614	0.0634154	0.0908212	0.011579	0.0238443	-0.00793742	-0.0283889	Q7Z5J4.RAI1_HUMAN
-0.0273913	0.156382	-0.102341	0.193833	0.110794	0.123875	0.208224	0.232928	0.151521	0.105349	0.113609	0.258092	0.0534049	0.059419	0.122034	0.150225	Q9HBE1.PATZ1_HUMAN
-0.108357	0.156267	-0.11304	0.148653	0.0910156	0.144276	0.107047	0.128516	0.0903728	0.121799	0.0972903	0.157678	0.117602	0.0385717	0.241822	0.212167	Q96DH6.MSI2H_HUMAN
0.00221499	0.156101	-0.199301	0.17009	0.0646267	0.17052	0.148804	0.129647	0.146571	0.122695	0.073909	0.21029	0.18633	0.0669809	0.266085	0.235577	Q96LA8.ANM6_HUMAN
0.0905625	0.156072	-0.0797632	0.096386	0.0462773	0.0782196	0.213527	0.121384	0.153678	0.0918737	0.125685	0.258272	0.164451	0.0871796	0.0500116	0.0448991	Q96FV9.THOC1_HUMAN
0.0691775	0.155994	-0.115577	0.131778	0.0973954	0.114144	0.164715	0.0870641	0.121405	0.0538598	0.0370562	0.289611	0.12354	0.032132	0.215225	0.202244	P26378.ELAV4_HUMAN
-0.127456	0.155989	-0.121097	0.133805	0.0785011	0.0863446	0.094424	0.0795276	0.0837931	0.0474084	0.0323862	0.0870001	0.0958564	0.0520397	0.165622	0.157541	Q02078.MEF2A_HUMAN
-0.172831	0.15592	-0.0966917	0.186129	0.122989	0.174814	0.116146	0.0975947	0.157279	0.158016	0.16797	0.232946	0.356836	0.135851	0.396534	0.330282	Q9UPN6.SCAF8_HUMAN
-0.300184	0.155851	-0.369823	0.275787	0.203198	0.208911	0.0475462	0.123124	0.194511	0.226101	0.228218	0.1838	0.456189	0.149273	0.620505	0.499454	P49321.NASP_HUMAN
0.0781057	0.155701	-0.0378018	0.0359105	0.0206548	-0.0115677	0.0357633	0.0642483	0.0681373	0.0203868	0.0259142	0.0878973	0.0738598	0.0362035	0.0513285	0.0736614	Q9P1Y6.PHRF1_HUMAN
-0.141827	0.155668	-0.359356	0.144809	0.0893264	0.167287	0.0333701	0.0513531	0.138821	0.105577	0.138099	0.0812192	0.402728	0.145271	0.523944	0.420621	O95218.ZRAB2_HUMAN
-0.0729704	0.155624	-0.0674757	0.128491	0.151641	0.0771313	0.144289	0.198292	0.157014	0.140306	0.155751	0.158925	0.0952937	0.0424969	0.12809	0.128509	Q96NC0.ZMAT2_HUMAN
-0.276813	0.154983	-0.236582	0.30033	0.226652	0.25209	0.13627	0.178933	0.216913	0.202877	0.214296	0.162585	0.42978	0.153619	0.55037	0.477054	Q14493.SLBP_HUMAN
0.134993	0.15491	-0.0975599	0.100528	0.0946954	0.117196	0.128853	0.148597	0.137303	0.0636159	0.037819	0.265042	0.0775528	0.0265117	0.129124	0.150644	Q9H898.ZMAT4_HUMAN
0.0351669	0.154591	-0.0689139	0.0968113	0.0322143	0.107989	0.110832	0.0173788	0.0923224	0.0153098	0.0987336	0.11105	0.101407	-0.0119984	0.124465	0.0853601	Q9P0B6.CC167_HUMAN
0.0156425	0.154438	-0.171269	0.101313	0.0652744	0.0691249	0.0756322	0.0514293	0.0993908	0.0612783	0.143472	0.23402	0.156066	0.0499489	0.258536	0.240416	P35612.ADDB_HUMAN
-0.00938108	0.154365	-0.21298	0.173595	0.0825822	0.152198	0.113175	0.0960707	0.168915	0.0787671	0.125369	0.177392	0.25374	0.0968368	0.364838	0.289903	Q99081.HTF4_HUMAN
0.0123355	0.154331	-0.0424224	0.190156	0.0589591	0.0772516	0.1484	0.101309	0.188913	0.064956	0.146805	0.129657	0.115033	0.045567	0.0950032	0.15351	Q9GZN1.ARP6_HUMAN
-0.101616	0.154237	-0.0699071	-0.0118254	-0.0273712	0.0344569	-0.00437168	-0.0203068	0.00730784	-0.021093	-0.0533054	0.0334054	-0.0504776	-0.0011707	-0.0408521	0.000137093	P11310.ACADM_HUMAN
0.056776	0.154163	-0.129002	0.110895	0.0466347	0.0667721	0.0677777	0.114745	0.120098	0.0190872	0.0903766	0.178769	0.0991888	0.0717366	0.113862	0.116692	Q13402.MYO7A_HUMAN
0.0745386	0.154018	0.0305277	0.0368251	0.0291859	0.12716	0.148552	0.068129	0.0968122	-0.0377447	0.067203	0.0472796	0.0920394	-0.00407262	0.0486012	-0.000425059	Q6ZRI8.RHG36_HUMAN
0.0699143	0.153774	-0.0914304	0.0749718	0.0549825	0.0437281	0.123129	0.098336	0.111354	-0.00344774	0.0388425	0.147141	-0.0133343	-0.0473602	-0.0916764	-0.0243173	Q7Z2Z1.TICRR_HUMAN
-0.242036	0.153752	-0.28467	0.171152	0.136879	0.167852	0.0509217	0.0530947	0.125615	0.158684	0.207476	0.191266	0.3276	0.0892621	0.531699	0.390555	Q9UK45.LSM7_HUMAN
0.000611341	0.153716	-0.121534	0.0803706	0.0275637	0.138533	0.0852093	0.108145	0.0820002	0.0706045	0.122993	0.152288	0.192979	0.11647	0.203338	0.171621	Q9NY27.PP4R2_HUMAN
-0.0531583	0.153438	-0.0293256	0.11092	0.0664423	0.131689	0.143537	0.0875309	0.131	0.110099	0.122393	0.137853	0.17862	0.0758851	0.178764	0.196335	Q9UBB9.TFP11_HUMAN
0.0358202	0.152879	-0.0472921	0.0527109	0.0339508	0.031336	0.0253338	0.107271	0.079373	0.086872	0.0259712	0.222869	0.0614721	0.0509387	0.143871	0.171736	P29120.NEC1_HUMAN
-0.0825933	0.15261	-0.11865	0.157955	0.153172	0.00474735	0.148382	0.243152	0.117362	0.0997038	0.109072	0.153097	0.0291484	-0.00527318	0.0744326	0.0443745	P37198.NUP62_HUMAN
-0.155658	0.15257	-0.24495	0.160798	0.119925	0.18864	0.0247756	0.0304752	0.137927	0.0839936	0.177607	0.153639	0.285448	0.0965137	0.401127	0.3143	Q8IYF3.TEX11_HUMAN
-0.323569	0.152537	-0.187814	0.134969	0.190296	0.223644	0.0802238	0.0548984	0.10687	0.0924103	0.0630299	-0.0208771	0.198435	0.0824325	0.254299	0.205383	Q14761.PTCA_HUMAN
0.0912204	0.152414	-0.0882728	0.280107	0.217501	0.198688	0.316784	0.276351	0.273109	0.110538	0.202317	0.158622	0.275172	0.162346	0.240052	0.227792	Q96GD4.AURKB_HUMAN
-0.106667	0.15236	-0.25538	0.119517	0.0911953	0.198995	0.0328995	0.0306992	0.0824659	0.100681	0.122567	0.119852	0.309454	0.128412	0.437468	0.332246	Q86V88.MGDP1_HUMAN
0.104455	0.152341	-0.189025	0.0941509	0.063973	0.0993062	0.14538	0.11674	0.130438	0.0890962	0.0764863	0.276689	0.180274	0.054769	0.219635	0.189462	Q16799.RTN1_HUMAN
-0.310632	0.152317	-0.194072	0.0703896	0.109538	0.130199	0.0301612	0.0362494	0.0854868	0.0800332	0.0314601	-0.0632336	0.110773	0.0397231	0.172959	0.184595	P35236.PTN7_HUMAN
-0.315655	0.152268	-0.215145	0.171796	0.135857	0.184318	0.0730167	0.134273	0.164211	0.162802	0.157984	0.150253	0.286135	0.0716174	0.409603	0.373951	P62312.LSM6_HUMAN
0.0532221	0.152237	-0.0776722	0.0445605	0.0217543	0.0468245	0.0454158	0.0206135	0.140549	0.04006	0.075648	0.16101	0.00516984	-0.0239728	0.0397102	0.00874449	Q8NHW3.MAFA_HUMAN
0.22232	0.152206	0.0791128	0.0317191	0.0277131	-0.0512544	0.138225	0.135034	0.119356	-0.000702434	0.0753278	0.0976562	-0.0509884	-0.0541147	-0.162142	-0.0682747	P49790.NU153_HUMAN
0.0183133	0.152176	0.0361209	0.166645	0.115705	0.00380734	0.151276	0.112657	0.116046	-0.00206209	0.061815	0.0962741	-0.0461174	-0.0514121	-0.0484932	0.0144547	Q5VWN6.TASO2_HUMAN
0.00906696	0.152043	-0.122599	0.155092	0.20864	0.133354	0.172811	0.105938	0.231263	0.0943453	0.125032	0.21016	0.192826	0.084394	0.181832	0.156667	Q9UKL3.C8AP2_HUMAN
0.0199548	0.151876	-0.112499	0.121048	0.15844	0.119272	0.143677	0.137461	0.128838	0.11465	0.101349	0.217006	0.122593	0.0656922	0.15531	0.153126	Q92613.JADE3_HUMAN
-0.091177	0.151681	-0.0601531	0.103791	0.0516309	0.0866219	0.12213	0.0796874	0.113187	0.0819111	0.106684	0.258652	0.177344	0.0559266	0.215823	0.192305	Q9NWB6.ARGL1_HUMAN
-0.21184	0.151403	-0.233388	0.231434	0.149559	0.195505	0.0994311	0.139168	0.215122	0.14162	0.207324	0.201332	0.424872	0.160804	0.489325	0.391887	P63272.SPT4H_HUMAN
-0.0112503	0.151303	-0.14847	0.224556	0.164206	0.136745	0.142652	0.18287	0.190205	0.154556	0.143212	0.164551	0.18683	0.103676	0.256302	0.239903	Q8WV22.NSE1_HUMAN
-0.0488543	0.151167	0.00838567	0.0660064	0.0894839	0.0915787	0.196037	0.162241	0.124265	0.0615356	0.0605705	0.207362	-0.0163355	-0.042763	-0.0402017	0.0185264	Q14739.LBR_HUMAN
0.151736	0.150943	-0.137372	0.0757446	0.0807203	0.0946256	0.0857096	0.109739	0.107527	0.0604025	0.0576926	0.260333	0.0998276	0.0448898	0.182681	0.187524	Q53EL9.SEZ6_HUMAN
0.280519	0.15086	0.00956661	0.0609311	0.0114256	0.0511008	0.204441	0.0823261	0.104068	0.021092	0.132983	0.208744	0.070456	0.0614335	-0.028163	0.0103591	Q9BZJ0.CRNL1_HUMAN
0.0580538	0.150788	0.130694	0.0473155	0.0656066	0.0116576	0.183317	0.187948	0.1488	0.060249	0.0864914	0.272423	-0.0552846	-0.027059	-0.216154	-0.029962	O75400.PR40A_HUMAN
-0.0241832	0.150705	-0.240322	0.11323	0.10093	0.12525	0.0552615	0.0571695	0.061572	0.0541983	0.0695656	0.122269	0.183789	0.0327073	0.180211	0.148617	Q96SL4.GPX7_HUMAN
0.0653553	0.150702	0.00302823	0.0561799	-0.0232811	0.0660527	0.145204	0.0837696	0.166541	0.0328759	0.107405	0.138232	0.131767	0.0749362	0.0484656	0.0445341	A0JLT2.MED19_HUMAN
0.138037	0.150579	0.214617	0.00859516	0.0404097	-0.0282015	0.113732	0.0394409	0.0253713	0.00743996	0.0976435	0.131457	-0.111468	-0.0374441	-0.165906	-0.0834872	Q8NE01.CNNM3_HUMAN
0.0936491	0.15024	-0.0143486	0.00382289	-0.0189718	0.107081	0.158608	0.103481	0.0778565	0.0216787	0.114563	0.145917	0.0369589	0.00258337	-0.0363787	0.0630861	P62314.SMD1_HUMAN
-0.101267	0.15023	-0.209133	0.166028	0.145314	0.194732	0.210395	0.168356	0.171815	0.182152	0.157404	0.185314	0.200051	0.0932843	0.307015	0.308858	Q53H47.SETMR_HUMAN
0.054369	0.149957	-0.163335	0.141362	0.0400107	0.135113	0.0764302	0.0890275	0.0454389	0.0393364	0.0633447	0.338761	0.0914984	0.0271906	0.123599	0.126554	Q9BRK0.REEP2_HUMAN
-0.0557999	0.149582	-0.0522205	0.0959864	0.0841636	0.0456688	-0.0149353	0.0437653	0.0886076	0.104061	0.107658	0.0675663	0.181232	0.0690322	0.283753	0.257717	P0CG12.DERPC_HUMAN
-0.179305	0.149462	-0.181555	0.164308	0.102298	0.186854	0.0742892	0.1155	0.1109	0.0814079	0.0927123	0.0905928	0.167688	0.105242	0.257818	0.241521	O96017.CHK2_HUMAN
0.103452	0.149442	-0.0793755	0.083283	0.0399687	-0.018663	0.076748	0.0590027	0.0712755	-0.00597717	0.111962	0.219147	0.0433886	0.014581	0.0474452	-0.00435091	P35658.NU214_HUMAN
-0.168794	0.149333	-0.313805	0.243754	0.175788	0.216555	0.192401	0.192667	0.21857	0.174095	0.210166	0.153445	0.361584	0.195531	0.476011	0.428272	Q14331.FRG1_HUMAN
0.213826	0.149309	0.123107	-0.037635	-0.112121	-0.0449498	0.0934372	0.0468118	0.021578	-0.0495461	0.0469167	0.200983	-0.102888	-0.0878953	-0.189402	-0.14988	O00165.HAX1_HUMAN
-0.192184	0.149307	-0.086912	0.064583	0.0961761	0.0855388	-0.0234755	0.0511836	0.035606	0.056438	0.0800528	-0.0330401	0.143726	0.0881832	0.16521	0.149321	Q9Y2G2.CARD8_HUMAN
-0.0348114	0.149258	-0.0271669	0.0248145	0.0318662	0.156925	0.0981689	0.0218862	0.0819241	0.0927841	0.122542	0.174422	0.11049	0.0699001	0.198764	0.1334	P11274.BCR_HUMAN
-0.160055	0.149218	-0.226028	0.188948	0.145156	0.167191	0.0752878	0.118956	0.166221	0.154096	0.146301	0.234452	0.327818	0.114291	0.442798	0.35978	O94888.UBXN7_HUMAN
-0.209051	0.149216	-0.24365	0.177	0.101717	0.145806	-0.0186923	0.0109115	0.133277	0.0647994	0.181489	0.10311	0.31885	0.0903	0.496223	0.372866	Q9BQ61.TRIR_HUMAN
0.0316585	0.149191	-0.087305	0.0653239	0.0950439	0.058663	0.0745937	0.134122	0.166027	0.0718614	0.0688197	0.240016	0.109669	0.0162368	0.167699	0.189377	P29762.RABP1_HUMAN
0.171969	0.149179	-0.0241738	-0.00867463	-0.0497366	0.0163906	0.0222934	-0.00950788	0.0461406	-0.0299115	0.0213172	0.138088	0.0392235	0.0269295	0.0305142	-0.00631326	P50778.VE7_HPV20
-0.203019	0.149154	-0.191066	0.128612	0.138463	0.192903	0.0258254	0.0517803	0.104234	0.152951	0.14712	0.110741	0.25671	0.13663	0.335746	0.309692	P54252.ATX3_HUMAN
-0.15024	0.149024	-0.214134	0.138939	0.122143	0.115343	0.101556	0.0668863	0.104075	0.114276	0.178086	0.1827	0.22943	-0.0306407	0.275989	0.188912	Q8N3X1.FNBP4_HUMAN
0.0628896	0.14898	-0.115348	0.0965862	0.0694711	0.0960024	0.11203	0.13274	0.142995	0.0906469	0.0397889	0.320102	0.108934	0.0647033	0.187393	0.197529	Q12756.KIF1A_HUMAN
-0.0622394	0.148953	-0.0688083	0.00622488	-0.032602	0.0784297	-0.077253	-0.147502	-0.0481634	-0.0689278	0.084629	0.0807863	0.0613506	0.0026044	0.0973432	0.0649911	Q96GS4.BORC6_HUMAN
0.119652	0.148947	-0.0793959	0.108712	0.125873	0.143132	0.126152	0.106193	0.144731	0.055563	0.102506	0.177305	0.115013	0.0700487	0.137209	0.132335	P47972.NPTX2_HUMAN
-0.138945	0.14889	-0.044954	0.0895214	0.0844542	0.0130413	0.0328089	0.0960864	0.100591	0.0771265	-0.0250968	0.0702316	-0.01364	-0.0252262	0.0175393	0.0873548	Q15651.HMGN3_HUMAN
-0.135174	0.148747	-0.283967	0.252697	0.153489	0.24091	0.109321	0.117669	0.191807	0.131438	0.14364	0.153714	0.393807	0.186271	0.51696	0.431646	Q9NYZ3.GTSE1_HUMAN
-0.145897	0.148385	-0.0281962	0.0460323	0.137981	0.153724	0.175137	0.168043	0.195611	0.0792389	0.0421815	0.204529	0.0842464	0.054873	0.0282502	0.116939	Q13243.SRSF5_HUMAN
-0.171465	0.1482	-0.172726	0.0927953	0.151659	0.10553	0.0102258	0.0513096	0.081939	0.102194	-0.00766241	-0.0187869	0.163933	0.0901281	0.194303	0.165083	Q7L591.DOK3_HUMAN
0.339754	0.148158	0.104648	-0.0367739	-0.0913549	-0.0471977	0.106899	-0.0293714	0.00923868	-0.0573726	-0.0139963	0.177259	-0.164404	-0.104715	-0.23425	-0.173729	Q8IXI2.MIRO1_HUMAN
-0.151034	0.148125	-0.178533	0.147905	0.10777	0.126184	0.0505823	0.0949476	0.194728	0.142786	0.205903	0.199963	0.263613	0.0778343	0.429268	0.33446	Q13263.TIF1B_HUMAN
0.0824469	0.148121	-0.127715	0.142994	0.176694	0.113939	0.210807	0.176534	0.162206	0.081552	0.160562	0.224876	0.137451	0.0472638	0.0907529	0.0979916	Q9NUA8.ZBT40_HUMAN
0.132986	0.147862	0.0585588	0.0419619	-0.0328048	0.00618488	0.0680426	0.00855378	0.0934152	-0.028892	0.0760219	0.131904	-0.0425182	-0.00136836	-0.116026	-0.0373532	P0DJ07.PT100_HUMAN
-0.0642251	0.147813	-0.169094	0.136361	0.136146	0.111208	0.135696	0.170267	0.151505	0.140893	0.139444	0.198177	0.175877	0.0400528	0.21697	0.138327	P61218.RPAB2_HUMAN
0.226144	0.147685	-0.0514928	0.121652	0.0977409	0.140782	0.32002	0.165782	0.192349	0.0662786	0.133435	0.263831	0.111972	0.0548569	0.0428621	0.0653835	Q96KQ7.EHMT2_HUMAN
-0.161247	0.14761	-0.0346386	0.0938479	0.0821298	0.152215	-0.00644787	0.0346727	0.0515229	0.0513021	0.0402495	0.123567	0.077222	0.0458292	0.160424	0.147243	P30047.GFRP_HUMAN
-0.110483	0.147494	-0.170064	0.16608	0.14741	0.172671	0.142801	0.13816	0.0969818	0.100484	0.103149	0.160427	0.217988	0.11729	0.279192	0.263979	O94900.TOX_HUMAN
0.110156	0.147361	-0.0629037	0.0317763	0.0505422	0.0153422	0.0569397	0.0714654	0.091531	-0.0336882	0.0343027	0.20664	-0.00877241	-0.0450626	0.0367657	0.0363181	O15240.VGF_HUMAN
0.0601324	0.147255	0.16265	-0.0207509	0.0315797	-0.0547487	0.057598	0.0992049	0.0401783	-0.000676716	0.0635395	0.0803432	-0.108244	-0.0613568	-0.201719	-0.173684	O43823.AKAP8_HUMAN
-0.167037	0.147107	-0.157403	0.156183	0.170669	0.153188	0.0707663	0.104186	0.13623	0.120242	0.0699917	0.119314	0.221979	0.131599	0.326365	0.326754	Q8IXQ4.GPAM1_HUMAN
-0.174524	0.146844	-0.284944	0.193036	0.159445	0.212091	0.0396641	0.0679484	0.157243	0.173925	0.246691	0.125552	0.415987	0.178287	0.558948	0.423383	Q8N806.UBR7_HUMAN
-0.133802	0.14678	-0.321269	0.219083	0.109958	0.137966	0.0329744	0.0910111	0.104175	0.15781	0.214563	0.069311	0.349717	0.115932	0.479622	0.358535	Q01658.NC2B_HUMAN
0.118205	0.146413	-0.113419	0.113825	0.0919349	0.0641428	0.105367	0.109753	0.103561	0.100753	0.0721902	0.252031	0.143819	0.0830768	0.213485	0.208413	Q8N3F0.MTURN_HUMAN
0.095586	0.146152	-0.0519968	0.0805243	0.0474029	0.0460343	0.0799891	0.125758	0.0809097	0.0381849	0.0419314	0.127807	0.019252	0.00627689	0.00113418	0.0609171	Q8N9N5.BANP_HUMAN
-0.0582401	0.145828	-0.141526	0.139468	0.0466745	0.127346	0.0857145	0.0619323	0.166968	0.0901276	0.188076	0.109063	0.234846	0.121858	0.324032	0.244682	Q9UKD1.GMEB2_HUMAN
0.256352	0.145744	0.0264763	0.0427302	-0.0329084	-0.0653604	0.131545	0.0994	0.0525458	-0.0359081	0.0521167	0.128897	-0.120436	-0.0675033	-0.257724	-0.176145	P52948.NUP98_HUMAN
0.0864589	0.145691	0.215015	0.0118671	-0.0186417	0.0177444	0.128876	0.136433	0.122758	0.038574	0.105152	0.162206	-0.0953946	-0.0308422	-0.0831943	-0.0378091	Q9BU76.MMTA2_HUMAN
-0.211177	0.14563	-0.266546	0.230402	0.161725	0.0820667	0.0440338	0.197619	0.207341	0.180175	0.104858	0.246868	0.297256	0.0811527	0.422302	0.390173	P35637.FUS_HUMAN
0.0297628	0.145623	0.137612	-0.0285413	0.0105277	-0.0358034	0.00304003	0.0605725	0.0527305	-0.00356551	0.0344385	0.0899878	-0.15713	-0.0789095	-0.233868	-0.105845	P63218.GBG5_HUMAN
-0.0186812	0.145552	-0.013111	0.104932	0.0054996	0.112081	0.0423045	0.0198071	0.1216	0.0612565	0.124804	-0.0209799	0.210693	0.143137	0.27623	0.239741	Q9BZK7.TBL1R_HUMAN
-0.0898543	0.145498	-0.124048	0.172648	0.134996	0.109342	0.141804	0.11213	0.203674	0.158365	0.160532	0.193543	0.148999	0.100721	0.215275	0.204559	Q75N03.HAKAI_HUMAN
-0.149499	0.145445	-0.0649003	0.12914	0.0775102	0.080002	-0.0126364	0.0528008	0.114038	0.12478	0.0637718	0.14454	0.175926	0.0662719	0.346619	0.27857	Q9H3P2.NELFA_HUMAN
0.128643	0.145208	0.0614644	0.0183365	0.0525915	0.0449323	0.0570143	0.0648027	0.0948581	0.0561033	0.039884	0.189093	-0.0199371	-0.0104032	-0.0502308	0.0112756	Q86V15.CASZ1_HUMAN
0.288696	0.14512	0.120274	-0.000374624	0.0498323	-0.0170339	0.182132	0.143824	0.0873648	0.0571844	0.0470016	0.060753	-0.174365	-0.0493906	-0.259574	-0.132693	Q9UKM9.RALY_HUMAN
0.0525356	0.145021	-0.0628581	0.0962729	0.0694181	0.0667994	0.0794966	0.107032	0.123597	0.116622	0.117348	0.152322	0.125598	0.037576	0.0805011	0.0994974	Q9Y2Y6.TMM98_HUMAN
0.24293	0.144916	0.180036	0.00121649	0.044172	0.0488174	0.0883901	0.0799512	0.0334761	-0.00239388	0.0969833	0.124142	-0.0350442	0.0255169	-0.110559	-0.0652326	Q8WXH0.SYNE2_HUMAN
0.00676049	0.144894	-0.0983963	0.205661	0.11563	0.115123	0.1499	0.162577	0.18773	0.1441	0.166492	0.181919	0.185204	0.114661	0.190725	0.176316	Q96ES7.SGF29_HUMAN
-0.183765	0.144551	-0.211494	0.184533	0.182614	0.224691	0.154261	0.182147	0.170974	0.169079	0.122921	0.11094	0.220987	0.0965955	0.368102	0.313985	Q9BWT6.MND1_HUMAN
-0.0911419	0.144425	-0.0419337	0.284502	0.228333	0.151362	0.233147	0.267037	0.263162	0.144041	0.264137	0.136558	0.210069	0.135664	0.194922	0.205646	P46013.KI67_HUMAN
-0.24105	0.144376	-0.219259	0.143411	0.125782	0.146301	0.0703308	0.0640762	0.115115	0.110673	0.113528	0.0262385	0.17753	0.0614122	0.26761	0.22749	P05771.KPCB_HUMAN
0.00810768	0.144287	-0.118744	0.191133	0.119783	0.157009	0.162454	0.148937	0.189005	0.0874468	0.133188	0.17871	0.248204	0.163488	0.177981	0.191804	Q69YH5.CDCA2_HUMAN
0.105997	0.14417	-0.00528453	0.00670605	0.0546653	0.00613314	0.00602569	0.0517101	0.0375775	0.0317151	0.00487261	0.192322	-0.0541993	-0.019647	0.0107221	0.048485	Q6UXD5.SE6L2_HUMAN
0.075719	0.144148	-0.094463	0.0451616	0.00217214	0.0229571	0.109955	0.021885	0.0736007	-0.0552009	0.104259	0.139384	0.0893588	-0.0109114	0.0802145	0.0194859	Q9BSJ5.CQ080_HUMAN
0.106544	0.144133	-0.0751232	0.166829	0.057057	0.0866226	0.290502	0.186629	0.207149	0.108651	0.179351	0.285304	0.206722	0.0554147	0.155914	0.156711	O43172.PRP4_HUMAN
-0.0696824	0.144	-0.182116	0.170681	0.143698	0.147795	0.12005	0.107283	0.19708	0.142079	0.105516	0.172924	0.243472	0.152934	0.361648	0.311467	Q92567.F168A_HUMAN
-0.213886	0.143966	-0.200832	0.0926702	0.120628	0.0944577	0.107985	0.0456037	0.110247	0.0677185	0.0894069	-0.0110168	0.165018	0.0305957	0.230408	0.1891	O95319.CELF2_HUMAN
-0.149935	0.143961	0.242491	-0.0187202	0.00250976	0.0507717	0.0667327	0.0135034	0.033672	0.0315205	0.0465327	0.180854	-0.0796368	-0.0424423	-0.075999	-0.0223483	P51649.SSDH_HUMAN
0.290067	0.143957	0.163919	0.0204646	-0.0155049	-0.0110132	0.216357	0.124554	0.0621222	0.0236039	0.0824886	0.227051	-0.160183	-0.0475017	-0.21146	-0.173068	O94880.PHF14_HUMAN
0.186856	0.143723	-0.241477	0.175684	0.0728851	0.133506	0.207589	0.0836885	0.0991983	0.0304351	0.0527374	0.22171	0.148713	0.0117882	0.214	0.203366	Q8IX01.SUGP2_HUMAN
-0.1589	0.143667	-0.354632	0.194758	0.182757	0.246117	0.127821	0.153956	0.19149	0.186668	0.203965	0.184678	0.420257	0.169534	0.503281	0.428375	P27694.RFA1_HUMAN
-0.11676	0.143652	-0.239717	0.165221	0.174278	0.155277	0.102372	0.10567	0.149874	0.154646	0.178857	0.211185	0.309204	0.13881	0.396267	0.305818	Q9Y294.ASF1A_HUMAN
-0.213072	0.14343	-0.269986	0.242196	0.163932	0.115612	0.0541658	0.094545	0.172087	0.194346	0.222014	0.105615	0.361206	0.136864	0.482122	0.399597	Q16576.RBBP7_HUMAN
0.155278	0.143414	-0.0617998	0.0415997	0.0146401	0.0352326	0.0795941	0.0639151	0.130385	0.00794106	0.0510207	0.152464	0.057639	0.0193676	0.0966205	0.120683	Q9NWB1.RFOX1_HUMAN
-0.0081444	0.143075	-0.0595509	0.0277494	0.0653138	0.0898945	0.112925	0.08151	0.0797729	0.0169377	0.0385804	0.0677447	0.069513	0.0707976	0.112098	0.111074	Q9Y2Y9.KLF13_HUMAN
0.144311	0.143038	0.0948738	-0.0112907	0.0305577	0.0116985	0.180139	0.0879324	0.131344	0.0773825	0.136974	0.149929	0.0298695	-0.0283105	-0.0531653	-0.00742361	Q13523.PRP4B_HUMAN
0.272003	0.142932	0.137404	0.0625776	0.0492461	0.0316598	0.328055	0.260076	0.189278	0.0593769	0.0436104	0.252337	-0.116074	-0.012493	-0.254709	-0.0832843	Q08211.DHX9_HUMAN
0.0594751	0.142898	-0.0599901	0.0416787	-0.0177155	0.00759624	0.0494584	0.0472868	0.0661275	-0.0605853	0.0537959	0.131469	-0.0744576	-0.0408522	-0.057895	-0.069005	P01042.KNG1_HUMAN
-0.194528	0.142879	-0.160896	0.119902	0.0911334	0.180824	0.0253392	0.0793997	0.113564	0.102775	0.110332	0.0661098	0.218674	0.155808	0.334295	0.281117	Q8IWD4.CC117_HUMAN
-0.196109	0.142855	-0.230647	0.148956	0.12422	0.181171	0.0562078	0.0772161	0.0973834	0.129428	0.0740382	0.0453705	0.209499	0.0840633	0.299204	0.236084	Q9BT23.LIMD2_HUMAN
0.0824313	0.14283	0.251337	-0.048166	-0.0365258	-0.0899691	-0.00056253	0.0446223	0.0162565	-0.00286839	0.0761328	0.0316116	-0.163218	-0.109827	-0.260178	-0.195293	Q92766.RREB1_HUMAN
-0.0527154	0.142665	-0.0736685	0.140096	0.079804	0.092405	0.0283819	0.0536749	0.116984	0.0604763	0.138613	0.109428	0.147072	0.0911274	0.16967	0.138793	P27448.MARK3_HUMAN
-0.222052	0.142612	-0.186318	0.103666	0.108412	0.150891	0.0160456	0.00862211	0.0320254	0.0405865	0.0024145	-0.0891517	0.181087	0.052986	0.195006	0.159787	P17947.SPI1_HUMAN
-0.0492332	0.142529	-0.249472	0.194388	0.146798	0.24777	0.229841	0.162863	0.183238	0.142214	0.206922	0.102109	0.338088	0.148441	0.38494	0.363822	O94776.MTA2_HUMAN
-0.248946	0.14231	-0.273508	0.177824	0.148273	0.203438	0.017412	0.0475695	0.147432	0.166586	0.141349	0.164218	0.317476	0.109493	0.450003	0.393827	P57076.CF298_HUMAN
0.0383361	0.142224	-0.0602036	0.0890221	0.0946593	0.0254358	0.0619369	0.0668953	0.136655	0.0817576	0.00998779	0.163641	0.0904061	0.0359434	0.117077	0.163997	P63027.VAMP2_HUMAN
-0.118916	0.142178	-0.0986697	0.180732	0.16507	0.155646	0.153503	0.158252	0.149186	0.157915	0.133901	0.259139	0.160475	0.0747465	0.254746	0.251524	P78347.GTF2I_HUMAN
-0.132568	0.141996	-0.234558	0.154875	0.0992003	0.173365	0.0516635	0.0308797	0.155954	0.101367	0.124629	0.181948	0.242256	0.0990069	0.375892	0.313009	Q9NRA8.4ET_HUMAN
-0.0056794	0.141726	-0.00121313	0.0480293	0.0347074	-0.0306919	0.080048	0.149875	0.107595	0.0770879	0.0268492	0.01266	-0.0333437	0.000229128	-0.0773098	0.021278	A0A1B0GTU1.ZC11B_HUMAN
-0.111849	0.141682	-0.152003	0.104461	0.0500716	0.0821823	0.0216057	0.0463466	0.0754445	0.118878	0.157763	0.189753	0.203171	0.068673	0.296921	0.196844	Q9NRR5.UBQL4_HUMAN
0.0368013	0.14147	-0.0838668	0.125877	0.104955	0.131753	0.131425	0.187118	0.159927	0.113502	0.0687182	0.257776	0.108296	0.0487967	0.138022	0.153145	Q9P2D1.CHD7_HUMAN
-0.19682	0.14144	-0.144155	0.0874507	0.18608	0.125175	0.0569379	0.0661694	0.11408	0.152241	0.0849062	0.0376944	0.210362	0.0885403	0.255941	0.23241	Q13574.DGKZ_HUMAN
0.000662568	0.141329	-0.0482672	0.0440188	0.016469	0.126462	0.0885786	0.0738461	0.0973976	0.060261	0.129095	0.0406247	0.131215	0.0468934	0.122577	0.100744	Q13547.HDAC1_HUMAN
0.0937475	0.140749	-0.0630738	0.0516669	0.0998637	0.080926	0.0550114	0.0484167	0.0768664	0.0551979	0.0425597	0.108316	0.0589592	0.0117904	0.122386	0.145184	P46527.CDN1B_HUMAN
0.122679	0.140569	-0.0573342	0.117482	0.0158175	0.0432966	0.207751	0.113786	0.166827	0.0721955	0.115463	0.257029	0.158432	0.050932	0.125585	0.144254	O43395.PRPF3_HUMAN
-0.232364	0.140532	-0.128805	0.130997	0.169938	0.0688512	0.0270296	0.126014	0.136074	0.171267	0.139366	0.107597	0.179278	0.069754	0.277788	0.260709	Q7L4I2.RSRC2_HUMAN
0.0367116	0.140423	-0.182765	0.226053	0.15674	0.11381	0.191684	0.185281	0.24212	0.0952524	0.157331	0.219016	0.228411	0.121933	0.275055	0.24394	Q9ULM3.YETS2_HUMAN
-0.083379	0.140416	-0.210749	0.133992	0.126868	0.164256	0.154265	0.11402	0.104161	0.154096	0.0826508	0.18894	0.213776	0.014215	0.278625	0.26838	Q7L099.RUFY3_HUMAN
-0.185948	0.140376	-0.196179	0.151373	0.0807008	0.154491	-0.0078415	0.0283256	0.0282392	0.103847	0.0201925	-0.0580854	0.172134	0.0724772	0.24441	0.225827	P50749.RASF2_HUMAN
-0.156766	0.14034	-0.241856	0.287163	0.21518	0.246689	0.194705	0.179344	0.202748	0.165125	0.132447	0.195115	0.313127	0.115432	0.445204	0.376107	P60520.GBRL2_HUMAN
0.0736847	0.140208	-0.0762921	0.144655	0.0547013	0.15148	0.142354	0.1624	0.224876	0.0710691	0.0867545	0.1768	0.13344	0.111094	0.187101	0.190943	Q9ULL5.PRR12_HUMAN
-0.0695779	0.140024	-0.0516032	0.0450427	0.102486	0.109689	0.0901318	0.0710636	0.0744697	0.0552274	0.00286083	0.0261357	0.0459169	-0.00791312	0.0781445	0.101099	O43521.B2L11_HUMAN
0.319946	0.139968	-0.0917263	0.0654529	-0.000906689	0.112392	0.179738	0.113192	0.168872	0.0369901	0.0867086	0.119085	0.0856997	0.0890195	0.041332	0.0733494	Q15291.RBBP5_HUMAN
0.0784859	0.139907	0.112944	0.00138659	-0.0040046	0.0232314	0.0617004	0.0474495	0.0679347	0.0231133	-0.00286746	0.20692	-0.143886	-0.065691	-0.151486	-0.0694471	Q5HYK3.COQ5_HUMAN
0.0733986	0.139869	-0.107114	0.195833	0.126307	0.110337	0.112076	0.118564	0.134041	0.111377	0.12092	0.265612	0.167975	0.0250695	0.212632	0.233751	Q14194.DPYL1_HUMAN
0.079285	0.139785	0.26788	0.0264117	-0.00978704	-0.000492498	0.0551799	0.0908587	0.099743	0.0378176	0.0635764	0.204324	-0.0732424	0.00336849	-0.0651818	0.00920493	Q92796.DLG3_HUMAN
-0.218756	0.139608	-0.173988	0.105378	0.0854312	0.135497	-0.0167999	0.0285485	0.043546	0.0671245	-0.00621023	-0.0404904	0.144269	0.0625311	0.205105	0.173407	Q6ZUJ8.BCAP_HUMAN
0.0615696	0.139516	-0.129623	0.118583	0.0665701	0.134517	0.136707	0.110391	0.111069	0.0418289	0.0399213	0.315794	0.151559	0.0226524	0.226349	0.236802	Q96FC7.PHIPL_HUMAN
-0.0645262	0.139444	-0.180191	0.15504	0.140781	0.180907	0.182987	0.132496	0.153906	0.0813261	0.15403	0.155864	0.132726	0.0589478	0.179712	0.196229	Q9BWC9.CC106_HUMAN
0.00639589	0.139356	-0.135653	0.166489	0.114547	0.0112172	0.107776	0.143283	0.141172	0.127276	0.258415	0.131553	0.192271	0.0682232	0.230381	0.16617	Q9UNP9.PPIE_HUMAN
-0.154113	0.139287	-0.229689	0.107804	0.0520502	0.12276	0.0224149	0.0422473	0.139223	0.049462	0.0703611	0.185284	0.210284	0.0489049	0.348821	0.2676	Q13507.TRPC3_HUMAN
-0.0271527	0.138736	-0.182	0.130261	0.106735	0.162179	0.120412	0.0901378	0.161985	0.0218811	0.130549	0.156419	0.208498	0.0776105	0.258261	0.232967	O15297.PPM1D_HUMAN
-0.00159441	0.138725	-0.278258	0.17522	0.111745	0.271545	0.22818	0.131797	0.204233	0.0948547	0.17402	0.14102	0.344591	0.120334	0.373547	0.336063	Q13257.MD2L1_HUMAN
-0.158082	0.138656	-0.214372	0.0906976	0.0839073	0.152333	0.0111398	-0.00447283	0.0694093	0.082661	0.0938427	0.111769	0.258586	0.104086	0.422052	0.294006	P35813.PPM1A_HUMAN
-0.167864	0.138473	-0.287151	0.372236	0.294362	0.283122	0.294188	0.288754	0.305739	0.261491	0.296552	0.226557	0.459282	0.169577	0.545145	0.508618	P35250.RFC2_HUMAN
0.0760024	0.138444	-0.173073	0.0921484	0.0650781	0.101341	0.163761	0.0733488	0.154034	0.0400139	0.0902977	0.281731	0.126148	0.0519742	0.196772	0.169661	O14967.CLGN_HUMAN
-0.176196	0.138407	-0.244837	0.164864	0.153823	0.24714	0.0677739	0.0955091	0.128952	0.15179	0.14034	0.0971528	0.300549	0.115996	0.467356	0.375348	Q9UHY7.ENOPH_HUMAN
0.133623	0.138389	0.185145	-0.0388242	-0.0508645	-0.0402577	0.0479567	-0.0053511	0.0747514	-0.0530105	0.0186317	0.191216	-0.0987991	-0.0494557	-0.12945	-0.063875	Q9Y2W6.TDRKH_HUMAN
0.0835056	0.138119	-0.124863	0.266168	0.189782	0.182713	0.233615	0.206883	0.262888	0.107173	0.226523	0.113838	0.279475	0.134722	0.275905	0.24991	Q8IYA6.CKP2L_HUMAN
0.0112296	0.138054	-0.149799	0.123927	0.00128116	0.107616	0.0766603	0.0692364	0.113339	0.0160143	0.0126241	0.243227	0.0832363	0.0730907	0.175561	0.163572	Q9UNW9.NOVA2_HUMAN
-0.22765	0.138047	-0.0770546	0.079292	0.134252	0.159252	0.0640363	-0.0108725	0.0386195	0.0569379	0.0653338	-0.0262884	0.152868	0.0211401	0.166423	0.117945	Q92835.SHIP1_HUMAN
-0.214555	0.13781	-0.280695	0.195342	0.122264	0.229604	0.0586808	0.0827506	0.200537	0.199218	0.159956	0.132979	0.327664	0.149627	0.511276	0.459003	P61956.SUMO2_HUMAN
0.0678786	0.137695	-0.107758	0.0988539	0.0478193	0.0961566	0.0806442	0.0568796	0.0851746	0.111015	0.0709447	0.207953	0.111836	0.0665186	0.16134	0.13842	P11137.MTAP2_HUMAN
0.00643133	0.137608	-0.116306	0.120776	0.0734284	0.142888	0.145473	0.0825588	0.127183	0.0457688	0.153109	0.106944	0.145885	0.0869774	0.143362	0.117813	Q13356.PPIL2_HUMAN
0.0540817	0.137432	-0.0897296	0.115873	0.051829	0.094812	0.149818	0.0559395	0.171277	0.0631829	0.0971303	0.17747	0.17341	0.0682771	0.0866868	0.0989344	Q69YN4.VIR_HUMAN
-0.0946166	0.137263	-0.161109	0.101862	0.0751132	0.104008	-0.0236582	-0.000333058	0.0363211	0.0836338	0.0718927	0.139802	0.200389	0.0599686	0.314842	0.264612	Q4V328.GRAP1_HUMAN
-0.0147707	0.13723	-0.101453	0.106935	0.0856403	0.0480729	0.0574873	0.0483592	0.137317	0.0284993	0.108202	0.100371	0.134908	0.05104	0.196942	0.157096	Q12872.SFSWA_HUMAN
-0.152953	0.137173	-0.185395	0.130286	0.163171	0.180827	0.0106343	0.0971076	0.0802932	0.0748471	-0.00881008	0.0217011	0.183511	0.0619296	0.22479	0.21929	Q02548.PAX5_HUMAN
-0.17179	0.137125	-0.296365	0.306823	0.214154	0.155332	0.103317	0.159943	0.232578	0.166246	0.248061	0.10435	0.471453	0.205259	0.521773	0.412344	Q99661.KIF2C_HUMAN
0.0308722	0.137105	-0.00330177	0.129642	0.107763	0.0962704	0.227711	0.181845	0.17144	0.0761365	0.134234	0.198316	0.109235	0.0553753	0.0869122	0.118644	Q9UGN5.PARP2_HUMAN
-0.0480171	0.136976	-0.0841066	0.0744731	0.0991516	0.125451	0.118837	0.102742	0.108519	0.125325	0.12685	0.0803811	0.138537	0.053538	0.183572	0.159667	O15304.SIVA_HUMAN
-0.015208	0.136948	0.0974058	-0.0849013	-0.134035	-0.121763	-0.112961	-0.0935252	-0.0908241	-0.0819651	-0.0681436	0.0607237	-0.316134	-0.149368	-0.297274	-0.223596	P30049.ATPD_HUMAN
-0.149594	0.136867	-0.316731	0.129967	0.0972002	0.162854	0.0739208	-0.00633444	0.104777	0.0651671	0.108506	0.023474	0.375199	0.149687	0.532673	0.451893	Q16512.PKN1_HUMAN
-0.335296	0.136849	-0.184235	0.0867811	0.155203	0.15651	0.0527334	0.0694177	0.108253	0.0502608	0.0608889	-0.0630689	0.1842	0.0470597	0.250849	0.199063	O14526.FCHO1_HUMAN
0.217517	0.136673	0.0907334	-0.020139	-0.0459021	-0.0065781	0.0585769	-0.0580244	0.0240335	-0.100723	0.0574326	0.0636816	-0.00646678	0.0118552	-0.0933889	-0.0904769	Q9UK61.TASOR_HUMAN
-0.0924539	0.136644	-0.228894	0.191695	0.0808879	0.119999	0.0962858	0.11683	0.124576	0.102119	0.177511	0.228552	0.223341	0.0621789	0.318342	0.286173	Q96ST2.IWS1_HUMAN
-0.354893	0.136516	-0.259224	0.134403	0.122532	0.156784	-0.00816715	0.0509426	0.132789	0.142291	0.126368	0.125631	0.293944	0.108672	0.500174	0.402157	P39687.AN32A_HUMAN
0.100911	0.13639	0.0747043	0.0341608	0.0507415	0.104158	0.112814	0.015667	0.0671355	0.0407636	0.107407	0.0461392	0.072498	0.0733567	0.0501366	0.0745405	O75909.CCNK_HUMAN
0.131566	0.13628	0.0804832	0.045731	-0.0337614	-0.0622525	0.145719	0.0727296	0.114305	-0.0615866	0.0537618	0.209961	-0.0481135	-0.0922461	-0.134338	-0.0523025	Q9P031.TAP26_HUMAN
-0.136163	0.136276	-0.0997874	0.132161	0.171888	0.111304	0.147423	0.160048	0.136578	0.190713	0.0788633	0.058203	0.0957952	0.0484203	0.0991892	0.170532	P21127.CD11B_HUMAN
0.00338397	0.136263	-0.34724	0.150985	0.0639451	0.17358	0.104024	0.093692	0.131225	0.0591019	0.0565215	0.0854333	0.194592	0.108446	0.316357	0.244572	P59768.GBG2_HUMAN
-0.192864	0.13616	-0.189271	0.259159	0.152764	0.175404	0.144344	0.158556	0.21604	0.175425	0.231167	0.232067	0.315306	0.0587499	0.401716	0.310012	Q9BVW5.TIPIN_HUMAN
-0.334501	0.135998	-0.0490178	0.15739	0.160647	0.0919574	0.0470559	0.17031	0.114223	0.183142	0.154049	0.127034	0.123647	0.048564	0.137325	0.202199	Q8IYB3.SRRM1_HUMAN
-0.071808	0.135896	-0.00604421	0.155352	0.172684	0.048406	0.27274	0.284639	0.205312	0.168205	0.159538	0.230266	0.0268616	-0.00513684	-0.0603809	0.0410689	P09661.RU2A_HUMAN
0.110093	0.135848	-0.137812	0.10637	0.110683	0.142321	0.0882127	0.0847368	0.128209	0.0636205	0.0166838	0.178485	0.151716	0.0533024	0.23437	0.199169	Q9H7J1.PPR3E_HUMAN
0.106006	0.135673	-0.0956898	0.173831	0.119115	0.135717	0.295508	0.164903	0.19106	0.0819513	0.159531	0.193119	0.143595	0.0522535	0.0818649	0.109204	Q96SB8.SMC6_HUMAN
0.175136	0.13549	-0.0873472	0.0701824	0.0276071	0.0583118	0.108602	0.0878913	0.0723698	0.0461124	0.0326012	0.225198	0.00362932	-0.0170739	0.0439968	0.0556273	Q8WXF7.ATLA1_HUMAN
-0.14212	0.135473	-0.317527	0.206719	0.181769	0.192527	0.0635303	0.0866295	0.130323	0.161846	0.182182	0.175903	0.347683	0.132817	0.494006	0.394489	P07311.ACYP1_HUMAN
-0.183279	0.135359	-0.172088	0.194373	0.103237	0.090833	0.0647621	0.117015	0.148348	0.100672	0.145207	0.136436	0.179231	0.0510062	0.24654	0.226827	O60870.KIN17_HUMAN
-0.235364	0.135356	-0.143511	0.142393	0.178971	0.128693	0.0605446	0.061352	0.102097	0.12093	0.0460438	0.00934905	0.178489	0.0857131	0.237717	0.187778	Q9Y3P8.SIT1_HUMAN
0.0615065	0.135325	-0.140725	0.113629	0.105166	0.0861933	0.168752	0.149351	0.166413	0.0453742	0.0977036	0.177757	0.129957	0.038791	0.119484	0.141549	Q9H813.PACC1_HUMAN
0.0109235	0.135306	0.0840207	0.0970399	0.0734616	0.0621993	0.115308	0.0983204	0.0407512	-0.00623551	0.101697	0.251672	0.0459	-0.028546	0.0251253	0.056626	Q9P0M6.H2AW_HUMAN
-0.0356655	0.135223	-0.00848697	0.0763852	0.0516574	0.0604045	0.0306659	0.0379523	0.09767	0.018849	0.0288274	0.1465	0.0837317	0.0321958	0.0423127	0.0522314	Q7Z7A1.CNTRL_HUMAN
0.0982934	0.135188	-0.0559393	0.029169	0.0408596	0.0662959	0.0259704	0.103415	0.0394293	0.117559	-0.0210213	0.102853	-0.00699352	-0.0410727	-0.000727324	0.0487945	Q8NES3.LFNG_HUMAN
-0.140362	0.135122	-0.0786398	0.113091	0.172099	0.187506	0.0572731	0.117341	0.146169	0.14462	0.0723567	0.0896462	0.161348	0.0650812	0.239687	0.206944	Q6MZP7.LIN54_HUMAN
0.164035	0.135032	0.135912	-0.00796075	0.0249689	-0.0235273	0.0511653	0.0688182	0.0208552	-0.0569413	0.0555522	0.0888179	-0.0470263	0.00237593	-0.104353	-0.0386192	Q9Y251.HPSE_HUMAN
0.0197684	0.13484	0.00857932	0.101005	0.0751246	0.0604236	0.099421	0.133339	0.157089	0.0956727	0.108303	0.134986	0.0479298	0.0154536	0.085099	0.113104	Q14686.NCOA6_HUMAN
-0.107291	0.134766	-0.202603	0.157069	0.0934608	0.128848	-0.0302475	0.0105974	0.134227	0.0840112	0.153549	0.0533782	0.259242	0.0948475	0.403611	0.343479	Q66PJ3.AR6P4_HUMAN
-0.0758035	0.134736	-0.114326	0.141684	0.152681	0.0599495	0.074576	0.169211	0.128089	0.202838	0.123704	0.15527	0.154007	0.0512259	0.245418	0.2168	O15014.ZN609_HUMAN
-0.119998	0.134677	-0.136192	0.245065	0.246594	0.130805	0.134068	0.156603	0.198259	0.13668	0.148654	0.116303	0.205507	0.0467174	0.225143	0.227388	O15182.CETN3_HUMAN
0.142287	0.134639	0.024851	0.0553993	0.0577606	0.130792	0.267231	0.15012	0.129645	0.0833123	0.147769	0.296793	0.107239	0.0863854	-0.0236235	0.0490272	Q86W42.THOC6_HUMAN
-0.145655	0.134597	-0.135362	0.15494	0.0770023	0.156208	0.0687045	0.0808431	0.124923	0.118737	0.0919615	0.157741	0.252251	0.0721894	0.316272	0.287137	Q5T8P6.RBM26_HUMAN
-0.0375894	0.134506	-0.0386583	0.110315	0.0876735	-0.00740737	0.0729954	0.0557327	0.137987	0.0315916	0.0636526	0.142257	0.0246599	-0.00428248	-0.0557121	-0.0261395	P14653.HXB1_HUMAN
0.385819	0.134454	0.11948	0.0414121	-0.0151722	-0.0830321	0.127766	0.10801	0.0431209	-0.0538711	0.00571842	0.16091	-0.121609	-0.0238294	-0.222344	-0.153833	Q03252.LMNB2_HUMAN
-0.135847	0.134435	-0.109595	0.116375	0.106961	0.0915585	0.0139275	0.00586662	0.0841742	0.0062568	0.0293108	0.079376	0.0934016	0.0135579	0.181717	0.137339	O00287.RFXAP_HUMAN
-0.152516	0.134426	-0.0718048	0.166528	0.106218	0.092272	0.0647983	0.0878443	0.160071	0.103471	0.143315	0.149781	0.224818	0.0617286	0.289795	0.229064	O94913.PCF11_HUMAN
0.0751265	0.134374	-0.0871674	0.0662912	0.0453414	0.10835	0.0972383	0.0955482	0.0889084	0.0598484	0.0856052	0.1248	0.179414	0.0478289	0.155385	0.140869	Q9HBJ7.UBP29_HUMAN
0.0551	0.134303	-0.132628	0.106618	0.0806248	0.112783	0.156716	0.127583	0.143571	0.114159	0.122456	0.248687	0.128283	0.0482376	0.231826	0.196426	Q9H7P6.MB12B_HUMAN
-0.0700175	0.134255	0.0522696	0.0347046	-0.0351324	0.0309353	0.0145228	0.042251	0.0877611	0.0744247	0.0519383	0.0919683	0.026436	0.00670113	0.098907	0.0928939	P15104.GLNA_HUMAN
-0.070673	0.134231	-0.104944	0.343606	1	0.178895	0.250996	0.304866	0.194286	0.233979	0.176229	0.105529	0.168807	0.0433832	0.232387	0.252369	Q9BS16.CENPK_HUMAN
0.00484373	0.134207	-0.19442	0.23576	0.190814	0.132001	0.231417	0.239062	0.225186	0.136774	0.12405	0.205118	0.232308	0.103067	0.232731	0.274306	Q96GN5.CDA7L_HUMAN
-0.194168	0.134103	-0.10069	0.101679	0.120294	0.163196	0.0521955	0.0313791	0.0290602	0.0630779	-0.0128345	-0.0133591	0.0869783	0.00265791	0.160399	0.139152	P15391.CD19_HUMAN
-0.0230991	0.134045	0.0749046	0.0326359	0.010075	-0.00887155	0.0944366	0.0817124	0.0435312	0.0261089	0.00908907	0.140175	-0.090536	-0.0782479	-0.127982	-0.0354244	Q9ULE3.DEN2A_HUMAN
-0.260875	0.133918	-0.189203	0.0334504	0.11341	0.188434	0.0609224	0.0381772	0.0974463	0.0560651	0.084125	-0.0125939	0.200338	0.0280842	0.238359	0.225084	Q8WWW0.RASF5_HUMAN
0.122007	0.133901	-0.0963431	0.109345	0.0581818	0.0626675	0.0814469	0.0667011	0.0984046	0.103808	0.0592735	0.159179	0.107983	0.0180885	0.108288	0.142032	P10721.KIT_HUMAN
-0.0239421	0.133548	-0.0443653	0.0612664	0.0686518	0.0401691	0.0733649	0.0203996	0.129206	0.0640638	0.0876682	0.154664	0.0924964	0.00501691	0.0948538	0.136201	Q9UK53.ING1_HUMAN
0.122204	0.13352	-0.137484	0.125194	0.0549981	0.0141696	0.101179	0.0805111	0.0959134	0.0335437	0.0476309	0.222207	0.0460644	0.0215485	0.0456169	0.0863743	Q9HCE3.ZN532_HUMAN
-0.0141121	0.133439	0.237475	-0.152613	-0.0818586	-0.0249995	-0.0738466	-0.0484379	-0.0528457	-0.0400789	-0.0436464	0.0156415	-0.231423	-0.0934404	-0.246077	-0.187149	Q92506.DHB8_HUMAN
-0.287229	0.13335	-0.247139	0.0802682	0.121045	0.149154	0.0168507	0.0346862	0.0485174	0.0961793	0.0860184	-0.0860458	0.157623	0.0499411	0.23099	0.197885	P16150.LEUK_HUMAN
-0.0791661	0.133244	-0.100586	0.186591	0.0949575	0.139314	0.0815352	0.0774631	0.179842	0.159528	0.159737	0.163651	0.236204	0.116395	0.314003	0.261461	Q8IWZ8.SUGP1_HUMAN
-0.246812	0.132943	-0.18982	0.131077	0.159374	0.193055	0.102617	0.0922687	0.178162	0.0576944	0.100746	0.030992	0.214734	0.0990823	0.290673	0.217393	P0CAP2.GRL1A_HUMAN
-0.145442	0.132893	-0.31191	0.240121	0.148371	0.14741	0.0292306	0.105276	0.184577	0.191015	0.189821	0.0683022	0.408253	0.162895	0.499961	0.423008	Q9NRF9.DPOE3_HUMAN
-0.037842	0.132864	-0.122487	0.1151	0.102283	0.144075	0.157852	0.110126	0.117933	0.133854	0.127953	0.202519	0.159041	0.0653932	0.140911	0.174347	O75528.TADA3_HUMAN
0.0511789	0.132786	-0.0465534	0.089531	0.0818864	0.0929829	0.128597	0.116886	0.139118	0.0986571	0.0805167	0.0958644	0.091003	0.0682407	0.105353	0.117238	Q9H582.ZN644_HUMAN
-0.12235	0.132733	-0.195314	0.207343	0.120842	0.150991	0.0516567	0.0829367	0.11395	0.0965652	0.171347	0.156442	0.335808	0.098443	0.461544	0.346949	Q9UEE9.CFDP1_HUMAN
0.0538281	0.132673	0.0431943	-0.00395125	-0.0162621	0.0567229	0.0227131	0.0266121	0.0139141	0.000924938	0.0299794	0.112107	-0.0408773	0.00606316	-0.0166649	-0.0337937	Q9C0H9.SRCN1_HUMAN
0.302006	0.132633	0.28994	-0.0346889	-0.0846541	-0.0653805	0.064799	0.0233354	0.00773527	-0.0789296	-0.00771709	0.0689812	-0.209104	-0.086766	-0.368632	-0.313478	Q9Y2U8.MAN1_HUMAN
0.211695	0.132401	0.103479	0.10479	0.116422	0.0592356	0.274998	0.260118	0.193968	0.0695428	0.0739932	0.269797	-0.0794474	0.0176954	-0.196932	-0.0236671	P26599.PTBP1_HUMAN
0.105361	0.132398	-0.0206255	0.0600943	0.0355974	0.0585466	0.0822822	0.11221	0.0874148	0.0390374	0.0949194	0.164449	0.020024	0.0137747	0.0214148	0.0528364	Q58EX2.SDK2_HUMAN
-0.170533	0.132283	-0.165177	0.0950491	0.116886	0.144283	0.05298	0.0438085	0.0582313	0.0693784	0.0654693	0.00565625	0.145207	0.0564993	0.203587	0.181138	A6NC98.CC88B_HUMAN
-0.222641	0.132038	-0.109488	0.120519	0.0867593	0.116616	-0.0221614	0.0527837	0.151784	0.151694	0.0821266	0.100621	0.271754	0.122415	0.385642	0.332802	Q01105.SET_HUMAN
0.23578	0.131994	-0.114082	0.0422664	0.00306672	0.0478503	0.0975651	0.0784684	0.0415112	0.00642695	0.0365752	0.101167	0.0723155	0.0911928	0.0269946	0.0279758	P62873.GBB1_HUMAN
-0.317904	0.131736	-0.225231	0.120357	0.14422	0.158847	0.0222014	0.0136934	0.104702	0.129676	0.0806636	0.132749	0.24763	0.0494059	0.347963	0.282717	Q13451.FKBP5_HUMAN
-0.340275	0.131693	-0.365524	0.184909	0.146398	0.173006	0.0184417	0.0868912	0.10514	0.155543	0.121742	0.166557	0.368845	0.0932385	0.553189	0.456698	Q9BTT0.AN32E_HUMAN
0.00516216	0.131671	-0.118873	0.108256	0.0346317	0.127498	0.0760292	0.099471	0.118768	0.0882584	0.0289703	0.239889	0.19081	0.105777	0.260115	0.258675	Q6Q4G3.AMPQ_HUMAN
-0.0090755	0.131571	-0.14578	0.165217	0.0756804	0.135763	0.0516609	0.0748778	0.124077	0.0614599	0.123164	0.134219	0.241517	0.113134	0.347143	0.311496	Q9NUL3.STAU2_HUMAN
-0.287626	0.131565	-0.220041	0.0740542	0.167756	0.169852	0.0837244	0.0425917	0.054444	0.0814129	0.0727377	-0.0746491	0.147367	0.0534527	0.225895	0.194382	Q86YV0.RASL3_HUMAN
0.196368	0.131525	-0.0488599	0.074339	0.0202732	0.134655	0.239424	0.125152	0.0948396	0.0487672	0.112698	0.176157	0.0518745	0.0417435	-0.0165394	0.0268344	O95613.PCNT_HUMAN
-0.296857	0.131382	-0.354746	0.23885	0.19253	0.228221	0.0927322	0.0897584	0.160208	0.193279	0.220735	0.0840346	0.417192	0.184264	0.626243	0.500977	P33316.DUT_HUMAN
0.110766	0.131361	-0.191255	0.137476	0.0587127	0.133894	0.128627	0.077919	0.118385	0.03415	0.0397484	0.217428	0.150095	0.0423616	0.235924	0.189469	Q9BT88.SYT11_HUMAN
0.238954	0.131201	0.0554144	0.0810994	0.010493	-0.0563191	0.191801	0.158449	0.106001	-0.0629252	0.0305827	0.233477	-0.163275	-0.0603111	-0.269508	-0.184844	Q8NFH5.NUP35_HUMAN
-0.26443	0.131037	-0.29603	0.12747	0.133205	0.178821	0.0647222	0.0465644	0.120412	0.113104	0.116756	-0.00110496	0.2108	0.0398275	0.282928	0.228213	Q92556.ELMO1_HUMAN
-0.228593	0.131015	-0.205204	0.275009	0.176551	0.178716	0.0753409	0.0911101	0.152403	0.177127	0.235882	0.126529	0.402679	0.147524	0.542171	0.436464	Q15054.DPOD3_HUMAN
0.101454	0.130901	-0.0752111	0.0472916	0.028495	0.0498531	0.0834345	0.122114	0.0690364	0.0128938	-0.037332	0.259614	-0.0135789	0.0352524	0.025722	0.0712484	O43347.MSI1H_HUMAN
-0.17378	0.130875	-0.109503	0.154863	0.143797	0.188694	0.0899186	0.0996593	0.111845	0.101141	0.0417347	-0.0220637	0.132473	0.0253696	0.186526	0.144444	Q86XR2.NIBA3_HUMAN
-0.157622	0.130805	-0.241169	0.190092	0.15734	0.155962	0.0952252	0.119474	0.151984	0.166446	0.171374	0.201652	0.269321	0.11156	0.389414	0.328486	Q9BZI7.REN3B_HUMAN
-0.186653	0.130793	-0.10719	0.139231	0.107014	0.113815	0.0684666	0.11239	0.103461	0.0799421	0.0546045	0.0125567	0.0819801	-0.0144832	0.137423	0.133882	P15814.IGLL1_HUMAN
0.024885	0.130772	-0.0503218	0.0717888	-0.0032411	0.0352293	0.113256	0.060474	0.0606629	0.0793717	0.072746	0.13669	0.0538219	0.00269061	0.013055	0.0199946	Q96BN2.TADA1_HUMAN
0.0633997	0.130732	-0.0880234	0.0422391	0.0194163	0.0543863	0.130269	0.0610565	0.0543542	-0.0459292	0.0302918	0.284092	0.0103729	-0.0444463	0.0734	0.0746686	Q15768.EFNB3_HUMAN
-0.0113471	0.130725	-0.109719	0.0907767	0.101742	0.0940799	0.103936	0.12875	0.141248	0.138763	0.0597199	0.0590508	0.123452	0.0237513	0.107144	0.152682	O95243.MBD4_HUMAN
0.115894	0.130642	-0.0639368	-0.0248642	-0.118923	0.128639	-0.0211563	-0.0697256	0.0401277	-0.13754	0.0360053	0.0346423	0.0999132	0.0556712	0.117974	0.0738202	Q01130.SRSF2_HUMAN
-0.102867	0.130344	-0.365019	0.193973	0.169066	0.216185	0.0918693	0.0835296	0.137955	0.142205	0.0961248	0.170638	0.295969	0.14864	0.456674	0.374786	Q96GD0.PLPP_HUMAN
0.0677174	0.130186	-0.0891815	0.0250312	0.0415924	0.0673111	0.0418594	0.109316	0.0509658	0.0367961	0.0111143	0.136574	0.0595208	0.0121905	0.0497542	0.0772573	Q9NYJ7.DLL3_HUMAN
-0.195386	0.130081	-0.104275	0.0739387	0.135175	0.0952528	-0.00143148	0.0416518	0.0515593	0.020616	0.00691909	-0.0761395	0.11284	0.0253705	0.13993	0.135866	Q96BZ4.PLD4_HUMAN
0.138025	0.130034	-0.124222	0.120341	0.0974685	0.115575	0.195048	0.158459	0.132818	0.126616	0.138201	0.228671	0.150488	0.0761661	0.188088	0.178797	O60341.KDM1A_HUMAN
0.124473	0.129952	0.101437	0.0706904	0.0403044	0.0656724	0.232924	0.184861	0.119895	0.0566929	0.175513	0.140984	0.0203291	-0.0471933	-0.0793507	-0.0729059	Q6P4R8.NFRKB_HUMAN
-0.249727	0.129893	-0.0410482	0.0458502	0.117851	0.157665	0.0567699	0.0958689	0.0963158	0.0273679	0.0226148	-0.0373044	0.0835411	0.0271003	0.145636	0.140222	P13598.ICAM2_HUMAN
0.115798	0.129844	0.0294147	-0.0139588	0.0553038	0.0387986	0.127854	0.043476	0.0787426	0.0108078	0.0292635	0.154795	0.0188835	-0.040435	-0.0857596	0.00660599	Q92797.SYMPK_HUMAN
-0.204232	0.129775	-0.195937	0.115474	0.134953	0.149534	0.0532822	0.0551516	0.0894947	0.130132	0.0878982	0.0957297	0.196997	0.0835877	0.264383	0.217269	Q14657.LAGE3_HUMAN
-0.0303924	0.129753	0.123023	0.0281689	0.0561533	0.0293356	0.0887001	0.0560697	0.113657	-0.0106448	0.106401	0.00248302	0.0544774	0.0361953	0.0235731	0.0456184	Q8TEU8.WFKN2_HUMAN
0.0856759	0.129526	-0.0751741	0.068304	0.0738151	0.0523054	0.0985204	0.0346204	0.0893395	0.0351922	0.0441316	0.19056	0.0712796	0.0251751	0.144923	0.136359	Q96T25.ZIC5_HUMAN
-0.112795	0.129475	-0.317268	0.147443	0.142848	0.201095	0.0680955	0.0652716	0.111445	0.0925608	0.0514915	0.095514	0.330498	0.0926056	0.439011	0.332743	P42773.CDN2C_HUMAN
-0.270297	0.12938	-0.398107	0.183585	0.135195	0.178404	-0.0259171	0.0781652	0.120693	0.193075	0.185593	0.0424891	0.410089	0.127515	0.570179	0.440095	O75937.DNJC8_HUMAN
0.00939525	0.129372	-0.0394017	0.0343236	0.019826	0.0231501	0.0796888	0.0254906	0.0501285	0.0373741	0.108254	0.125997	0.120812	-0.00568563	0.106567	0.0887539	O15040.TCPR2_HUMAN
-0.110201	0.128798	-0.073266	0.108057	0.0916994	0.0855209	0.0893015	0.0994667	0.0965768	0.0777829	0.0612101	0.0349599	0.125207	0.0589867	0.144799	0.150575	P06239.LCK_HUMAN
0.405827	0.128721	0.0582551	-0.0104886	-0.0259954	-0.00848033	0.246583	0.128954	0.102093	-0.0325474	0.0442962	0.234306	-0.0638796	0.00378955	-0.206493	-0.0773892	Q8IXT5.RB12B_HUMAN
-0.0941594	0.128717	-0.158297	0.126582	0.106707	0.150625	0.109006	0.0636676	0.0899721	0.0931865	0.142008	0.142034	0.155365	0.0713517	0.242996	0.205677	Q01826.SATB1_HUMAN
0.0801707	0.128668	-0.0109976	0.096424	0.0648332	0.0265331	0.0276762	0.0699994	0.0567319	0.0584927	0.0565108	0.135664	0.0319633	0.0306061	0.0878003	0.0693839	O15405.TOX3_HUMAN
0.0407588	0.128613	0.0336286	0.0798783	0.0203136	-0.00693386	0.1899	0.180478	0.147735	0.0204845	0.0769736	0.242147	-0.0675443	-0.0384173	-0.213776	-0.0976969	Q5QJE6.TDIF2_HUMAN
0.0741362	0.128482	-0.212831	0.141021	-0.00850331	0.0790093	-0.0419992	-0.0412865	0.0892507	0.0324596	0.105758	0.192415	0.294767	0.125424	0.411505	0.300469	Q9BVA1.TBB2B_HUMAN
-0.143224	0.128448	-0.118778	0.141749	0.137497	0.0958967	0.148576	0.124245	0.140545	0.142527	0.104509	0.121611	0.160373	0.0721646	0.202718	0.229877	Q6PCB5.RSBNL_HUMAN
0.0658613	0.128392	0.0273389	0.0213994	-0.03573	0.0261085	-0.0361603	-0.00504075	0.0153685	-0.000874058	0.0255068	0.0439126	0.0440939	0.0159769	0.0521592	0.0172563	O75376.NCOR1_HUMAN
-0.147746	0.128343	-0.12474	0.0697984	0.098721	0.0779925	0.00297163	0.0384554	0.0403563	0.038829	0.000512841	-0.00725394	0.0535974	-0.0113464	0.10931	0.117272	Q9GZY6.NTAL_HUMAN
-0.118047	0.128249	-0.217259	0.14238	0.0769982	0.105198	0.0671543	0.116323	0.135375	0.155279	0.0671626	0.257242	0.225872	0.0596723	0.2946	0.260793	Q96R72.OR4K3_HUMAN
-0.119552	0.12811	-0.199545	0.118869	0.0672481	0.156861	0.0684627	0.0752728	0.101953	0.101817	0.101385	0.171065	0.247523	0.107521	0.382369	0.314115	Q6UUV9.CRTC1_HUMAN
0.178272	0.127996	0.166785	-0.060065	-0.0889664	-0.0241125	0.00442629	0.0195613	0.020796	-0.0590918	-0.029385	0.0973708	-0.0573413	-0.0390081	-0.164195	-0.0976989	Q86T03.PP4P1_HUMAN
0.142367	0.127427	0.224885	0.0134173	0.0392307	-0.0123211	0.0587564	0.115063	0.0669981	0.0211128	0.031952	0.150741	-0.114789	-0.0438247	-0.185827	-0.0543398	P50151.GBG10_HUMAN
-0.0906251	0.127416	-0.0983854	0.0834754	0.0417057	0.138346	0.0427853	-0.0106839	0.112218	0.079262	0.150555	0.188195	0.197951	0.0691949	0.276126	0.230989	Q04726.TLE3_HUMAN
0.0709085	0.127189	-0.187896	0.0842787	0.0713191	0.0954259	0.100469	0.0866247	0.0848318	0.0656073	0.057464	0.225741	0.0601151	-0.0101452	0.134502	0.117514	O14910.LIN7A_HUMAN
0.0128106	0.127137	-0.0503773	0.244628	0.176229	0.150456	0.256144	0.198161	0.204578	0.262752	1	0.104592	0.221078	0.101236	0.273975	0.199992	A8MT69.CENPX_HUMAN
-0.075834	0.127126	-0.0731839	0.139114	0.130712	0.0667464	0.120977	0.0746685	0.148462	0.10057	0.109364	0.106113	0.0596208	-0.0160059	0.0649136	0.0863985	Q5U5X0.LYRM7_HUMAN
-0.0261395	0.126921	-0.00830364	0.0594127	0.000251082	0.062414	0.0626204	0.044703	0.065452	0.0887121	0.0237639	0.0950817	0.0677149	0.0195418	0.0830165	0.0708922	O15037.KHNYN_HUMAN
-0.277804	0.126756	-0.171109	0.114915	0.116394	0.127812	0.0386222	0.0607514	0.0817298	0.0587889	0.00847996	-0.0782114	0.164494	0.0545629	0.218827	0.170328	Q6JBY9.CPZIP_HUMAN
-0.238654	0.126584	-0.146801	0.139572	0.170136	0.0884138	0.0205531	0.147036	0.123271	0.162753	0.0789684	0.0436615	0.0961975	0.00417204	0.208309	0.184885	Q9Y4Y9.LSM5_HUMAN
-0.257231	0.126534	-0.204772	0.0516602	0.112128	0.176786	0.0661383	0.0181588	0.0452277	0.0758494	0.0425754	-0.0772335	0.130774	0.0376977	0.205505	0.188104	P32942.ICAM3_HUMAN
0.0771732	0.126229	-0.0436076	0.0720319	0.0745511	0.0533574	0.080644	0.122132	0.0801784	0.0511748	0.0252268	0.192194	0.0769598	-0.014469	0.115654	0.126866	O43405.COCH_HUMAN
0.0741695	0.126024	0.0881695	0.11551	0.124633	0.0743219	0.285867	0.188316	0.175752	0.0964042	0.170806	0.210303	0.0213136	-0.0201919	-0.105744	0.0157147	O15042.SR140_HUMAN
0.00415609	0.125998	-0.0311313	0.109713	0.0695493	0.104963	0.162157	0.108587	0.160921	0.0614413	0.0700629	0.246235	0.0733522	0.0193923	0.103787	0.134571	Q9UEG4.ZN629_HUMAN
-0.00123653	0.125995	-0.0170223	0.112654	0.0824545	0.130225	0.0690198	0.0808607	0.121785	0.0689663	0.0682542	0.126194	0.173137	0.0472424	0.117931	0.136548	Q15528.MED22_HUMAN
0.0484571	0.125963	-0.0348064	0.0153575	-0.0218756	0.00471676	-0.00845909	-0.0206522	0.0391164	0.0272467	0.0751319	0.0543496	0.10437	0.028708	0.152028	0.0535565	Q96CB8.INT12_HUMAN
-0.209839	0.125915	-0.129528	0.0941114	0.0642644	0.0942273	-0.0288497	0.051398	0.0864593	0.124956	0.0593708	0.135781	0.177461	0.0487942	0.339997	0.268099	Q9H0W9.CK054_HUMAN
-0.147065	0.125909	-0.234309	0.229338	0.129728	0.189724	0.117799	0.128619	0.161115	0.187031	0.221688	0.216342	0.407685	0.161741	0.537311	0.455004	P43246.MSH2_HUMAN
-0.0526595	0.125799	-0.0364547	0.0341881	0.038575	0.0392748	-0.0624608	0.0157928	0.00183753	0.0718195	0.0407807	0.0756319	0.0771428	0.0181316	0.155603	0.139303	Q6UWB1.I27RA_HUMAN
0.0383474	0.125622	-0.152847	0.145807	0.0627999	0.180662	0.0903205	-0.00492611	0.145023	0.0835196	0.131219	0.162214	0.372433	0.179942	0.368448	0.297805	Q9NRS6.SNX15_HUMAN
-0.025538	0.125543	-0.0568564	0.0799998	-0.02031	0.0451622	0.0236431	0.0493336	0.098949	0.0306099	0.0903135	0.0552225	0.0329531	0.0105126	0.126871	0.137291	Q8N488.RYBP_HUMAN
-0.0115223	0.125472	0.287074	-0.0241904	-0.0513046	-0.110683	0.0642144	0.091515	0.0106097	-0.00557715	0.00814274	0.12477	-0.247057	-0.105003	-0.334721	-0.188705	Q00059.TFAM_HUMAN
-0.180854	0.125409	-0.216556	0.190693	0.210381	0.188092	0.108309	0.0755971	0.123085	0.121081	0.0961817	0.211069	0.331115	0.0976939	0.420756	0.395556	Q8IYS1.P20D2_HUMAN
0.0649397	0.12533	-0.174248	0.00278107	-0.0088527	0.0102851	0.0179328	0.0240063	0.0651488	0.0608212	0.0418236	0.0600486	0.0457426	0.00714378	0.0596333	0.0797024	Q86WB0.NIPA_HUMAN
-0.0747211	0.125287	-0.123449	0.113555	0.0699327	0.122614	0.121146	0.124832	0.167573	0.10893	0.092569	0.155159	0.164737	0.0413805	0.195244	0.194559	Q9H204.MED28_HUMAN
-0.0102946	0.125142	-0.0672571	0.118602	0.103978	0.0701667	0.133443	0.1386	0.172025	0.0933308	0.110466	0.100502	0.149942	0.0442622	0.139158	0.151405	Q7Z7C8.TAF8_HUMAN
0.0258838	0.125128	0.0971021	-0.0341239	-0.0178211	0.000123959	0.0552272	0.014135	0.0458376	0.0298892	0.0073939	0.224041	-0.14589	-0.113724	-0.117367	-0.115197	Q8NI60.COQ8A_HUMAN
0.0014444	0.125122	-0.143277	0.153462	0.130447	0.270472	0.130636	0.0748223	0.149688	0.12876	0.126008	0.106631	0.280675	0.146305	0.324259	0.316817	Q9Y4G2.PKHM1_HUMAN
0.0680627	0.125071	-0.00499024	0.10184	0.0624988	0.0323814	0.10084	0.069117	0.107575	-0.0260264	0.0270901	0.107872	0.0796523	0.0185106	0.0168509	-0.00305778	Q9UKJ5.CHIC2_HUMAN
0.0565278	0.125023	0.0228	0.100882	0.0545848	-0.0212697	0.0618335	0.086928	0.0558738	0.0701373	0.0850625	0.175555	0.0240452	0.0217743	0.0362393	0.0572279	P48431.SOX2_HUMAN
0.0633566	0.124886	-0.0900778	0.12359	0.0785725	0.0855703	0.129349	0.107096	0.101726	0.0349496	-0.0112881	0.298029	0.0940129	0.0348523	0.162506	0.185112	Q8IZ40.RCOR2_HUMAN
-0.176777	0.124776	-0.0814962	0.140975	0.10777	0.0994581	0.0349666	0.0645862	0.0768859	0.14604	0.109779	0.0984482	0.164703	0.0444739	0.270918	0.201702	Q9NRY2.SOSSC_HUMAN
0.0224327	0.124689	0.0454769	0.138038	0.0930875	-0.0512893	0.0860673	0.171522	0.103087	0.114248	0.097705	0.102611	0.0332535	0.0248285	0.00945457	0.0513995	Q15427.SF3B4_HUMAN
-0.0290921	0.12466	-0.195444	0.269596	0.133551	0.183309	0.136067	0.151056	0.213312	0.124844	0.151958	0.113826	0.374324	0.175133	0.427705	0.377252	Q8WWK9.CKAP2_HUMAN
-0.0168339	0.124566	-0.0611965	0.0516112	-0.00901991	0.128982	-0.0502743	-0.0774527	0.0559451	0.0133052	0.109505	0.00320295	0.190774	0.102818	0.242072	0.17906	P84101.SERF2_HUMAN
0.0854168	0.124541	-0.137221	0.0773582	0.105011	0.0380386	0.0220564	0.0450097	0.0634509	0.0111671	0.0129833	0.146744	0.0578571	0.022592	0.089853	0.096056	P31260.HXA10_HUMAN
-0.00626488	0.124496	-0.125239	0.0887071	0.0286162	0.0863977	0.0437043	0.0722654	0.0565048	0.0486775	0.0462753	0.139154	0.110331	0.0133936	0.156064	0.186746	Q9ULP9.TBC24_HUMAN
0.387262	0.124353	-0.147899	0.0851313	-0.0415103	0.0988453	0.213619	0.136296	0.184122	-0.00234515	0.117754	0.245615	0.091812	0.0487653	-0.0332129	0.0308689	Q9UBU9.NXF1_HUMAN
0.0345549	0.12432	-0.0467282	0.123397	0.128625	0.0516059	0.0890761	0.0923443	0.0895611	0.0776733	0.0905098	0.159667	0.0856314	0.0556543	0.135294	0.130939	Q5VUA4.ZN318_HUMAN
-0.137617	0.124103	0.150183	0.0673779	0.148798	0.0637028	0.0737537	0.160462	0.109094	0.0911054	0.0297513	0.0805321	-0.0184865	-0.00191455	-0.000837264	0.0393648	Q92903.CDS1_HUMAN
-0.176442	0.124079	-0.122422	0.101096	0.103448	0.123498	0.0307869	0.0342158	0.107062	0.0979012	0.0378872	0.0316745	0.168201	0.134477	0.21541	0.178662	O95644.NFAC1_HUMAN
-0.114959	0.124059	-0.166128	0.221088	0.153017	0.22535	0.246786	0.161284	0.166896	0.134599	0.12447	0.20307	0.179012	0.0827829	0.222115	0.199154	Q96QE3.ATAD5_HUMAN
-0.0106856	0.123815	-0.0578329	0.198238	0.207587	0.162265	0.226434	0.200323	0.206063	0.148153	0.126662	0.129071	0.209999	0.0947834	0.166188	0.215963	Q86Y91.KI18B_HUMAN
-0.00725295	0.123789	-0.0589063	0.0882369	-0.00735695	0.0464906	-0.00438092	0.0262917	0.114428	0.0885412	0.159672	0.149984	0.222645	0.0172802	0.27626	0.200217	Q96S55.WRIP1_HUMAN
-0.220501	0.123733	-0.115306	0.15566	0.165168	0.132324	0.0485694	0.0412093	0.0586368	0.0625765	-7.53847e-05	-0.0610627	0.107447	0.0611619	0.159327	0.107622	P40259.CD79B_HUMAN
-0.0600692	0.123686	-0.0453885	0.163724	0.168482	0.114016	0.0994336	0.140274	0.179695	0.136495	0.111874	0.0496031	0.135048	0.0473453	0.139461	0.153612	Q99728.BARD1_HUMAN
0.10754	0.123598	0.150188	0.0924553	0.0696699	0.00781784	0.127367	0.175584	0.138899	0.057927	0.0619521	0.201919	-0.0392358	-0.00640298	-0.0766307	-0.0106607	Q9HDC5.JPH1_HUMAN
0.21886	0.12359	-0.039511	0.206326	0.106499	0.0728062	0.208605	0.240093	0.181983	0.0992281	0.207196	0.161451	0.241576	0.135778	0.270795	0.208567	O43663.PRC1_HUMAN
-0.109618	0.123489	-0.0683603	0.0906792	0.0817831	0.0313861	-0.0448208	0.0134875	0.0141832	0.0382499	0.0549178	-0.0430114	0.101325	0.0127653	0.163637	0.11743	Q13480.GAB1_HUMAN
-0.350598	0.123453	-0.241802	0.0619823	0.132963	0.129803	0.0170706	0.0455312	0.0993682	0.0858529	0.100964	-0.0593163	0.189924	0.0678207	0.276881	0.228269	Q9Y4H4.GPSM3_HUMAN
-0.290837	0.123435	-0.131551	0.0782085	0.136416	0.147454	0.0805838	0.0541837	0.131185	0.0618567	0.0589234	-0.099258	0.142225	0.039518	0.208858	0.234342	Q92619.HMHA1_HUMAN
0.0292706	0.123429	-0.102862	0.0703926	0.0751795	0.00099262	0.0244571	0.0150729	0.0826535	0.0828609	0.0216638	0.100751	0.0274467	-0.0201965	0.106948	0.0762862	P06732.KCRM_HUMAN
-0.207577	0.12333	-0.230887	0.268663	0.195928	0.274929	0.129614	0.167209	0.23269	0.152928	0.208325	0.0395181	0.420815	0.210098	0.500409	0.434123	P20248.CCNA2_HUMAN
-0.140195	0.123261	-0.112714	0.0563342	0.109089	0.120173	0.0666525	0.0625143	0.0796914	0.0156536	0.0504084	-0.0395906	0.0970417	0.0261565	0.148708	0.153926	Q9HBI0.PARVG_HUMAN
-0.165996	0.123085	-0.208079	0.174329	0.151378	0.225265	0.123783	0.155402	0.173457	0.150057	0.187164	0.23901	0.319981	0.129084	0.379848	0.332501	Q96EB6.SIR1_HUMAN
-0.00083312	0.12293	-0.0731393	0.106393	-0.0162307	0.0947198	0.0250151	0.0761559	0.102565	0.0614292	0.128929	0.191362	0.210913	0.106977	0.209872	0.166138	Q9BUL5.PHF23_HUMAN
0.0632802	0.122728	0.076695	0.0317624	0.0104302	0.0202025	0.00598499	0.0289764	0.0823132	-0.001578	-0.0222735	0.0262161	-0.0386815	0.040048	-0.095227	-0.00387424	Q8TC36.SUN5_HUMAN
0.0669223	0.122714	-0.0288078	0.0609844	0.0229075	0.0405481	0.086874	0.0862958	0.0898659	0.0470603	0.0958599	0.21261	0.00773533	-0.00169563	-0.0188396	0.0371679	P78540.ARGI2_HUMAN
-0.159469	0.122537	-0.158011	0.184902	0.0997773	0.19464	0.0565113	0.0832888	0.116469	0.115107	0.177186	0.103318	0.360879	0.153065	0.416172	0.307737	Q00403.TF2B_HUMAN
-0.100228	0.122321	-0.14212	0.229649	0.137319	0.16032	0.204755	0.218048	0.215115	0.147447	0.171363	0.111553	0.199766	0.103817	0.225149	0.225908	Q9NYP9.MS18A_HUMAN
-0.14074	0.122295	-0.0487541	0.0457291	0.0500408	0.0620153	0.0380786	0.00659069	0.0781474	0.0492517	0.0802577	0.10388	0.0375957	-0.0219556	0.0763913	0.0465224	Q96FH0.BORC8_HUMAN
-0.0417345	0.122187	-0.144435	0.12022	0.0853114	0.156563	0.111087	0.0874599	0.191922	0.12636	0.146223	0.132803	0.231089	0.121906	0.264694	0.21288	P25874.UCP1_HUMAN
-0.230929	0.122145	-0.159015	0.122359	0.152465	0.203334	0.0969129	0.0819573	0.0956334	0.0716004	0.0429037	-0.00661589	0.16607	0.0618493	0.226397	0.196296	Q96CG3.TIFA_HUMAN
0.0721753	0.122049	-0.169583	0.105005	0.112883	0.103723	0.0895932	0.112317	0.105448	0.035993	-0.000889419	0.300505	0.0890454	0.00310045	0.165035	0.142728	Q96E17.RAB3C_HUMAN
0.170452	0.122022	0.183221	-0.0938344	-0.0999692	-0.0722505	-0.00800609	0.0319903	-0.0302976	-0.0663457	-0.0587079	0.0282143	-0.195749	-0.111199	-0.33098	-0.241858	Q8N5K1.CISD2_HUMAN
-0.231542	0.12197	-0.223237	0.16847	0.158419	0.149389	0.0766968	0.0800302	0.0900427	0.167852	0.12557	0.111067	0.233364	0.0537834	0.344278	0.299294	O60739.EIF1B_HUMAN
-0.193458	0.121927	-0.0691979	0.0585989	0.10637	0.105611	0.0475403	0.0469078	0.0743323	0.0115528	0.0370706	-0.0694543	0.139756	0.085423	0.22514	0.183918	Q13469.NFAC2_HUMAN
0.0444927	0.121906	0.0965512	-0.0499321	-0.132653	-0.0563622	-0.0522978	-0.0886975	-0.0515148	-0.100945	-0.0596512	0.0962657	-0.221513	-0.082136	-0.256824	-0.177445	Q8TD26.CHD6_HUMAN
-0.235465	0.121704	-0.0875424	0.152896	0.116129	0.0812998	0.17165	0.199869	0.218924	0.12635	0.14479	0.167671	0.12169	0.0190909	0.191706	0.168679	Q8N5P1.ZC3H8_HUMAN
0.0244921	0.121586	-0.0857754	0.0374569	-0.0225697	0.0290735	-0.0937537	-0.061898	0.00305337	-0.0124326	0.0534626	0.146211	0.0998386	0.0652141	0.192002	0.135879	P35611.ADDA_HUMAN
-0.0353239	0.121563	0.404923	-0.119225	-0.0586098	-0.0234633	-0.0159409	-0.0343022	-0.075509	-0.045109	0.000391062	-0.0327767	-0.256237	-0.100962	-0.275785	-0.195977	Q8IYJ3.SYTL1_HUMAN
-0.00516124	0.121537	-0.0260881	0.0952931	0.106485	0.0750072	0.165479	0.19246	0.131931	0.126527	0.12938	0.159495	0.131148	0.0531228	0.0796675	0.107865	Q9BTD8.RBM42_HUMAN
0.0784934	0.1215	-0.138991	0.0594201	0.0943163	0.0358815	0.0793488	0.0328363	0.0745903	0.083612	0.0340029	0.207821	0.0646118	0.00992288	0.175571	0.154884	Q1L5Z9.LONF2_HUMAN
0.128581	0.121476	0.107914	0.0372087	0.0376169	0.0358782	0.266901	0.150668	0.0980751	0.0315146	0.0857232	0.199557	-0.0728617	-0.0348848	-0.191633	-0.0874239	P38432.COIL_HUMAN
0.0370504	0.121362	-0.119825	0.136463	0.0430112	0.107868	0.0752898	0.137382	0.189237	0.122148	0.0380317	0.209306	0.14096	0.0973126	0.178292	0.179173	Q9NS73.MBIP1_HUMAN
-0.320339	0.121355	-0.229438	0.0886223	0.153859	0.150144	0.0609222	0.0426943	0.0652967	0.100745	0.0388006	-0.0817683	0.185133	0.0559008	0.234545	0.21649	P15498.VAV_HUMAN
-0.253675	0.121258	-0.322642	0.223314	0.201698	0.188802	0.00879635	0.100456	0.142256	0.171291	0.138587	0.0409172	0.341218	0.165892	0.486503	0.366275	Q06546.GABPA_HUMAN
-0.064181	0.12123	-0.0374029	0.0813468	0.0346414	0.129449	0.100222	0.0990268	0.0916502	0.066042	0.0917354	0.0651642	0.102598	0.0317092	0.0754879	0.0998664	Q96C57.CSTOS_HUMAN
0.0409024	0.121146	-0.0404839	0.0984642	0.0338021	-0.00164252	0.0646126	0.108821	0.11388	0.0626313	0.0204189	0.190061	-0.00692872	0.00687872	0.0409728	0.0697257	P18065.IBP2_HUMAN
0.104977	0.121095	-0.0753499	0.0619247	-0.0293744	0.0757845	0.101713	0.0434685	0.13281	-0.000440069	0.0557126	0.182621	0.0936219	0.0294438	0.150324	0.160157	Q9BYH1.SE6L1_HUMAN
0.0154339	0.121085	-0.0146311	0.13203	0.0533356	0.0394796	0.0620331	0.0401333	0.164057	0.0680919	0.159237	0.164366	0.173053	0.0698713	0.147568	0.0893339	Q9BTT4.MED10_HUMAN
0.116054	0.120925	-0.0073976	0.110988	0.0723294	0.0307207	0.146302	0.109022	0.117744	0.0615371	0.131152	0.196739	-0.0263343	-0.0305118	-0.0868307	-0.0241261	Q8IUH3.RBM45_HUMAN
0.0624968	0.120912	0.00615298	0.0316978	0.00827738	0.0809479	0.068023	0.0693073	0.0853504	0.0319755	0.0464542	0.0740036	0.0250329	0.0206403	-0.0250065	-0.0471149	Q9C086.IN80B_HUMAN
0.0540366	0.120871	-0.040045	0.0387263	0.0522774	0.0223781	0.0498869	0.0214656	0.0425281	0.0808211	0.048746	0.153116	-0.0139425	0.0143955	0.0210777	0.0145168	O76038.SEGN_HUMAN
-0.192988	0.120857	-0.254088	0.15996	0.156749	0.225799	0.098522	0.158471	0.163681	0.159923	0.13211	0.142455	0.308264	0.139221	0.43502	0.422834	Q9NWY4.HPF1_HUMAN
0.0112957	0.120848	-0.138665	0.13395	0.020716	0.119952	0.135608	0.0740879	0.157302	0.0488663	0.166187	0.095719	0.196109	0.138986	0.258329	0.197897	Q9P0W2.HM20B_HUMAN
-0.148084	0.12066	-0.17758	0.0706173	0.0899906	0.103109	-0.0394449	0.00113924	0.0572551	0.0875523	0.0528257	-0.00299938	0.0840548	-0.00139269	0.108413	0.0920982	Q15080.NCF4_HUMAN
-0.0029036	0.120627	-0.131985	0.188139	0.142865	0.186073	0.258097	0.218976	0.202847	0.119728	0.194804	0.289464	0.215967	0.0895804	0.172569	0.220996	Q08945.SSRP1_HUMAN
-0.0755128	0.120548	-0.304552	0.16054	0.162147	0.168419	0.0828138	0.0989753	0.105415	0.174522	0.152422	0.0979923	0.320938	0.113303	0.372016	0.317267	Q86UV5.UBP48_HUMAN
0.0976139	0.120514	0.00532405	0.0870183	0.0495107	0.0819414	0.115535	0.0760265	0.0625926	0.0292476	-0.0138233	0.196528	0.0346375	-0.0232038	0.0590659	0.0884952	Q9NY59.NSMA2_HUMAN
0.0750632	0.120508	0.203077	-0.069364	-0.0748017	-0.0222643	-0.0737106	-0.0813098	-0.00309762	-0.0498305	0.0317787	0.0372705	-0.0885014	-0.0236899	-0.131393	-0.0859234	Q86U28.ISCA2_HUMAN
-0.0143027	0.120491	-0.0055935	0.0626881	-0.0215761	0.0577928	0.0231783	0.0111022	0.0613312	0.0522852	0.0390047	0.155203	0.0240853	0.0405931	0.0759272	0.0724252	P17677.NEUM_HUMAN
-0.0314353	0.120484	-0.00763248	0.096984	0.136536	0.0910674	0.163987	0.088561	0.139671	0.0452239	0.0832605	0.148194	0.0904215	0.0584789	0.0631796	0.0653974	Q8WUQ7.CATIN_HUMAN
0.0350743	0.120482	-0.238379	0.170318	0.116043	0.175181	0.189251	0.179664	0.170518	0.0885903	0.0735418	0.154409	0.201326	0.121243	0.273613	0.268042	Q06330.SUH_HUMAN
-0.150305	0.12041	-0.24676	0.175975	0.130783	0.150111	0.0622121	0.12749	0.178987	0.133696	0.165315	0.0838117	0.235391	0.0356002	0.350618	0.298442	Q96EY4.TMA16_HUMAN
-0.0362641	0.120409	-0.028855	-0.0402075	0.0196265	0.0237781	-0.00219756	0.0112174	0.0258378	0.0574315	0.0208443	0.145611	0.0259962	-0.0425444	0.00209314	0.0324703	P06213.INSR_HUMAN
-0.230541	0.120315	-0.131557	0.0466664	0.0181414	0.0420191	-0.0809172	-0.0146282	0.0694865	0.106674	0.0730297	0.109725	0.149077	0.101276	0.309432	0.275653	Q6GMV3.PTRD1_HUMAN
0.0576427	0.120206	0.348319	-0.0630699	-0.0614711	-0.0562625	-0.0218638	-0.00185209	0.0118695	-0.0353154	-0.0498112	0.132984	-0.185788	-0.104971	-0.19228	-0.122942	O15551.CLD3_HUMAN
0.125013	0.119882	-0.118994	0.0620103	0.0754966	0.0880107	0.103534	0.0747325	0.0776689	0.0326675	-0.0345763	0.262197	0.0689079	0.00894233	0.13405	0.114126	P10645.CMGA_HUMAN
0.195827	0.119822	0.0883242	-0.0561848	-0.135444	-0.0236933	-0.0497964	-0.102726	-0.0421979	-0.081073	-0.067288	0.0647214	-0.160645	-0.0806922	-0.19574	-0.117282	A6NGR9.MROH6_HUMAN
0.133153	0.119683	0.0537847	0.0150837	0.00210218	0.0911518	0.18863	0.0980935	0.14473	0.100049	0.163717	0.186969	0.0809317	0.0522048	0.0023901	0.0309852	Q05048.CSTF1_HUMAN
-0.201986	0.119374	-0.284446	0.209939	0.162136	0.272533	0.164532	0.141932	0.184131	0.134782	0.19043	0.152318	0.410505	0.141457	0.500968	0.431832	P25391.LAMA1_HUMAN
0.0285078	0.119326	-0.0144278	0.0728407	-0.0115454	-0.00153075	0.0485076	0.0488275	0.0876817	-0.00639318	0.0469327	0.271922	-0.001039	0.0146517	0.0693814	0.107231	O75781.PALM_HUMAN
0.0233471	0.119309	-0.0629851	0.0855902	0.064455	0.110852	0.0472202	0.0712457	0.0820949	0.0289851	0.00349979	0.188963	0.100397	0.0349077	0.151774	0.133345	O14810.CPLX1_HUMAN
0.117601	0.119234	-0.247269	0.143956	0.0868244	0.0355494	0.0971147	0.135959	0.103135	0.0401513	0.117651	0.233033	0.139131	0.0172211	0.14513	0.138726	Q9BX67.JAM3_HUMAN
-0.0125655	0.11917	0.120152	-0.0689309	-0.129916	-0.132712	-0.128274	-0.0792595	-0.0647946	-0.0471467	-0.0675163	0.0784888	-0.331547	-0.135222	-0.316686	-0.2363	O75947.ATP5H_HUMAN
0.0750055	0.11917	0.335374	-0.0218052	-0.0155513	-0.0438265	-0.0211905	0.0761578	0.0282445	-0.0272248	-0.034898	0.0506329	-0.188845	-0.0912455	-0.262205	-0.201132	Q8N4S9.MALD2_HUMAN
-0.0604603	0.119102	-0.0123361	-0.040121	-0.0583493	-0.0147232	-0.0530782	-0.0180772	-0.0122099	-0.0155025	-0.0524039	0.08393	-0.062263	-0.109437	-0.068912	-0.0432402	Q8N0X4.CLYBL_HUMAN
0.103404	0.119046	-0.111125	0.14071	0.0434891	0.136033	0.207556	0.143852	0.164098	0.0760119	0.0980627	0.24728	0.201513	0.0584046	0.259588	0.235834	P52298.NCBP2_HUMAN
-0.114036	0.118951	-0.185746	0.172495	0.159408	0.187651	0.0933839	0.0735062	0.172525	0.111667	0.157468	0.130278	0.282198	0.139806	0.455204	0.375979	Q08117.TLE5_HUMAN
-0.000694468	0.118944	-0.105817	0.0999022	0.0478736	0.116572	0.0687617	0.11541	0.0934815	0.135637	0.0891897	0.24969	0.108028	0.0100404	0.209142	0.20849	Q9UH03.SEPT3_HUMAN
-0.0210065	0.118913	-0.0415805	0.0706952	0.0349638	0.135959	0.172024	0.0847634	0.0891734	0.116754	0.13299	0.204616	0.0628064	-0.0204578	0.159093	0.134293	P49916.DNLI3_HUMAN
-0.112755	0.118824	-0.196488	0.199867	0.0823402	0.11211	0.0448254	0.128831	0.151448	0.0758619	0.0946898	0.205502	0.25876	0.11682	0.352432	0.325479	Q86UA6.RIP_HUMAN
-0.08855	0.118252	-0.133577	0.147063	0.109713	0.151163	0.142289	0.075791	0.127168	0.0208865	0.0110308	0.195957	0.137182	0.0461102	0.25736	0.222171	P15884.ITF2_HUMAN
-0.12811	0.118198	-0.22488	0.196031	0.100064	0.162817	0.118039	0.101759	0.166933	0.170187	0.221157	0.218881	0.377671	0.154827	0.482375	0.41575	P52701.MSH6_HUMAN
-0.0135642	0.118195	-0.221937	0.128621	0.131201	0.155615	0.13371	0.130635	0.141176	0.106003	0.119824	0.229336	0.193737	0.0601425	0.319439	0.278767	Q96S90.LYSM1_HUMAN
-0.13588	0.118095	-0.120978	0.119462	0.181521	0.122933	0.0515476	0.1061	0.125802	0.125407	0.0539292	0.122856	0.215352	0.00998688	0.241141	0.244555	Q14186.TFDP1_HUMAN
-0.0601949	0.117994	-0.116916	0.0905008	0.0830356	0.125005	0.0906986	0.0306969	0.0973005	0.0755026	0.0221263	0.0514138	0.160601	0.0564807	0.199453	0.155589	Q5U5Q3.MEX3C_HUMAN
0.112022	0.11796	-0.00782809	0.00829079	0.0237524	0.0170979	0.126786	0.0280459	0.0548109	0.0195449	0.0780354	0.125334	0.0239228	-0.042017	0.00901322	0.0092077	Q9UL12.SARDH_HUMAN
0.141665	0.117913	0.0786832	0.0384648	-0.0250646	-0.0848902	0.0228745	0.0226216	0.0294064	-0.0408299	0.111881	0.0756115	-0.137048	-0.113804	-0.206338	-0.164131	Q9NRP2.COXM2_HUMAN
0.110716	0.117854	-0.0384217	0.0806274	0.0840577	0.0453596	0.0974083	0.104704	0.0897068	0.114243	0.104635	0.160448	0.0658468	0.0186918	0.0632525	0.104484	Q7Z5N4.SDK1_HUMAN
0.145007	0.1178	-0.0270471	0.0226051	-0.0470925	0.0627662	0.0774546	0.0139176	0.0215847	-0.0633186	0.0607454	0.0687293	0.0425291	-0.0312459	0.0499726	0.0138594	Q8N398.VW5B2_HUMAN
-0.156076	0.117686	-0.0557535	0.070003	0.0784602	0.115096	0.114603	0.084408	0.101226	0.008655	0.0929957	-0.00401213	0.0846443	0.0416424	0.116098	0.113233	O75264.SIM24_HUMAN
-0.0241333	0.117667	0.0817237	0.125903	0.0336818	0.155684	0.0986014	0.0351078	0.148061	0.0691283	0.161232	0.153899	0.217353	0.128175	0.296054	0.248997	O43719.HTSF1_HUMAN
0.11766	0.11763	0.155506	-0.0519578	-0.0193939	-0.0459659	0.164913	0.157383	0.0317482	-0.0529509	-0.059214	0.0798393	-0.281212	-0.134067	-0.470481	-0.278982	Q9NY12.GAR1_HUMAN
0.250681	0.117629	-0.165521	0.0798095	0.10905	0.0592622	0.159616	0.0974174	0.0911115	0.0730733	0.0221077	0.0883641	-0.00118134	0.0411411	0.0188829	0.0558789	Q9H1E5.TMX4_HUMAN
0.0677818	0.117539	0.121499	0.0161645	-0.0219905	-0.0197244	0.0446156	0.0418181	0.0216374	0.039698	0.10547	0.112937	-0.0246833	-0.00663377	-0.061204	-0.0221091	Q15223.NECT1_HUMAN
0.0823695	0.117426	-0.121159	0.122784	0.095183	0.180674	0.239801	0.11759	0.166784	0.0688858	0.074477	0.195256	0.329144	0.143615	0.190627	0.191281	A6NHR9.SMHD1_HUMAN
0.177531	0.117302	0.164906	0.0410237	-0.0516905	-0.0244337	0.00793452	-0.0196922	-0.0102762	-0.0449748	-0.00530214	-0.028028	-0.0895718	-0.0471177	-0.0716251	-0.0968422	P39880.CUX1_HUMAN
-0.082301	0.117115	0.0255569	0.0676385	0.0685261	0.108922	0.0138567	-0.0392451	0.0711546	0.0266354	0.086578	0.0300358	0.143362	0.0476243	0.241158	0.191507	Q8NHG8.ZNRF2_HUMAN
-0.113635	0.117093	-0.100951	0.121978	0.140996	0.119272	0.0175923	0.0284956	0.0762329	0.0634585	-0.0620273	0.00097225	0.138393	0.100666	0.163253	0.120795	Q8IUI4.S29P2_HUMAN
0.0872561	0.117015	-0.0158035	0.02449	0.0200507	-0.0214421	0.030907	0.0901808	0.0335653	0.0642289	0.0439941	0.0623618	0.0387214	0.0133963	0.000818225	0.0186404	Q9UPP1.PHF8_HUMAN
-0.0654697	0.116999	-0.12344	0.127032	0.0779843	0.0681162	0.216734	0.191987	0.159771	0.064601	0.0661375	0.298154	-0.00748589	-0.061999	-0.0238536	0.0233428	Q14684.RRP1B_HUMAN
0.0439142	0.116834	-0.134089	0.12849	0.10875	0.136746	0.0558777	0.0768926	0.136788	0.124461	0.163552	0.0931619	0.229574	0.100233	0.271836	0.196257	Q9Y6D9.MD1L1_HUMAN
0.0112987	0.116811	-0.112636	0.155521	0.112018	0.15251	0.204613	0.207957	0.172007	0.107313	0.150964	0.263223	0.178237	0.0798178	0.147221	0.227314	Q9Y5B9.SP16H_HUMAN
-0.179003	0.116771	-0.209327	0.209232	0.117586	0.130424	0.0338316	0.153593	0.127401	0.21896	0.191849	0.154499	0.319721	0.116301	0.431013	0.356286	P52655.TF2AA_HUMAN
-0.210405	0.116762	-0.245274	0.116068	0.0879388	0.146819	-0.00866647	0.0700072	0.132567	0.173349	0.204468	0.122436	0.370633	0.152795	0.453624	0.346649	Q9NP77.SSU72_HUMAN
0.1931	0.116759	-0.0557301	0.140635	0.0561931	0.128784	0.215102	0.197851	0.151494	0.0515581	0.0837736	0.229108	0.0789988	0.0166905	0.0185824	0.0582528	O00255.MEN1_HUMAN
-0.233018	0.116694	-0.172743	0.168186	0.147467	0.167747	0.141421	0.101016	0.147155	0.0986988	0.0828511	-0.0594167	0.139026	0.0446212	0.207531	0.160582	Q9UJU2.LEF1_HUMAN
-0.145919	0.116658	-0.263276	0.230662	0.215359	0.205814	0.153383	0.188177	0.190246	0.154361	0.0941495	0.213072	0.296645	0.0987911	0.407274	0.35349	Q9NXF7.DCA16_HUMAN
0.0461067	0.116281	-0.204483	0.0126923	0.0288579	0.055959	0.0611441	0.0718767	0.0488357	0.0244903	0.0236318	0.0611329	-0.0402929	-0.0306844	-0.0372777	0.0230497	P20594.ANPRB_HUMAN
-0.154513	0.116277	-0.210875	0.301088	0.209861	0.215806	0.185597	0.182816	0.231285	0.191271	0.255939	0.222531	0.36266	0.148574	0.449727	0.392719	Q9UNS1.TIM_HUMAN
0.0334387	0.116234	-0.0490293	0.0996401	0.0996362	0.0600188	0.123183	0.217264	0.114189	0.152657	0.0851018	0.156688	0.13488	0.0329579	0.183106	0.203091	Q9H081.MIS12_HUMAN
-0.0967337	0.116232	-0.274443	0.0857341	0.056382	0.142254	-0.00540992	0.0160761	0.0339615	0.0839335	0.105208	0.0169647	0.324364	0.107427	0.376635	0.26803	O75122.CLAP2_HUMAN
-0.30853	0.116215	-0.264285	0.181337	0.134728	0.175443	0.00570353	0.0579581	0.139206	0.159218	0.160812	0.0948664	0.323538	0.092601	0.545524	0.392902	P46109.CRKL_HUMAN
-0.306771	0.116156	-0.299579	0.233153	0.192072	0.141048	0.0965551	0.146491	0.193346	0.22044	0.230096	0.143203	0.36166	0.0965357	0.4613	0.382552	O43447.PPIH_HUMAN
0.0558433	0.116138	0.243154	-0.00556777	-0.00772899	-0.0165865	0.0115564	0.0532426	0.0402902	0.0305239	0.0158257	0.111379	-0.0696795	-0.0381639	-0.0667361	-0.0464022	P55317.FOXA1_HUMAN
0.0414596	0.116082	-0.0679251	0.0620666	0.0304873	0.097676	0.113672	0.0834023	0.125112	0.0622902	0.0331646	0.133205	0.0858298	0.102231	0.0656937	0.141041	Q5VTL8.PR38B_HUMAN
-0.0686599	0.115895	-0.277865	0.27273	0.214224	0.250959	0.3096	0.249227	0.208979	0.186877	0.19374	0.170281	0.336047	0.138322	0.409114	0.369725	P40938.RFC3_HUMAN
0.271373	0.115807	0.0416719	0.0425197	0.04365	0.118115	0.308392	0.144899	0.149459	0.0160088	0.0379368	0.134762	-0.0740684	0.0105086	-0.244089	-0.0840984	P38919.IF4A3_HUMAN
0.0681516	0.115696	-0.0358753	0.0815507	0.0780226	0.0204913	0.13236	0.055383	0.0582067	-0.0255636	0.00731764	0.109653	0.0428955	-0.0186944	0.0479362	0.0629798	Q15072.OZF_HUMAN
-0.259915	0.115648	-0.176643	0.10785	0.11635	0.208818	0.0389099	0.0526208	0.097297	0.115178	0.0607111	-0.0219867	0.167916	0.0819363	0.239154	0.202016	O75995.SASH3_HUMAN
-0.301052	0.115312	-0.315001	0.236238	0.17558	0.253747	0.0969626	0.112265	0.165727	0.171144	0.209396	0.161074	0.459359	0.145155	0.600884	0.48916	P33991.MCM4_HUMAN
-0.0671543	0.114677	-0.107168	0.117032	0.113644	0.111834	0.122848	0.13269	0.10989	0.0302587	0.0801683	0.136479	0.111863	-0.00572566	0.111668	0.126437	Q53GL0.PKHO1_HUMAN
0.0310467	0.114631	-0.14068	0.124587	0.0694938	0.0897773	0.119344	0.130341	0.100257	0.0857485	0.0932141	0.171583	0.102092	0.0302709	0.114962	0.124863	Q6IE81.JADE1_HUMAN
-0.30089	0.114564	-0.198161	0.0738042	0.125591	0.149736	0.0248388	-0.00404573	0.0721871	0.0432417	0.0821586	-0.129928	0.177382	0.0444541	0.265378	0.20217	P14317.HCLS1_HUMAN
-0.175291	0.11454	-0.168815	0.072586	0.123735	0.12331	0.0525482	0.0263652	0.0501982	0.0601609	0.0713249	-0.000773556	0.132387	0.0485179	0.177	0.189752	Q9BRR9.RHG09_HUMAN
-0.0106674	0.114321	0.06268	0.0779456	0.0386737	0.0290791	0.194983	0.159723	0.116893	0.0276007	0.102125	0.23939	-0.135433	-0.10356	-0.231447	-0.134057	Q14978.NOLC1_HUMAN
-0.159491	0.114303	-0.0886321	0.0948521	0.108561	0.121635	0.189149	0.119842	0.122888	0.100728	0.150471	0.0805071	0.117886	0.0680726	0.154587	0.143727	P04234.CD3D_HUMAN
0.013655	0.114211	-0.142266	0.179105	0.0781372	0.133785	0.0879269	0.0759529	0.190377	0.0943835	0.187095	0.176119	0.314309	0.128094	0.423545	0.348079	Q9BX40.LS14B_HUMAN
-0.0907862	0.114173	0.0151864	0.0563259	0.0666732	0.0358047	-0.00286272	-0.0311316	0.0227898	0.080148	-0.00885494	-0.0329452	0.0339397	0.00951808	0.0904202	0.0659624	O95294.RASL1_HUMAN
0.0176933	0.114127	-0.0382364	0.0571906	0.0312116	0.0341827	0.0756094	0.074763	0.0984912	0.107142	0.0221756	0.158178	0.0303528	-0.00560501	0.0943113	0.103834	P17029.ZKSC1_HUMAN
0.085066	0.114093	-0.0231269	0.0514107	0.0667446	-0.0142796	0.0244507	0.0795139	-0.00415906	0.0315203	-0.00201465	0.0679945	-0.0317925	-0.011953	-0.041598	-0.000388956	Q86VZ4.LRP11_HUMAN
-0.188105	0.113947	-0.253041	0.126906	0.113038	0.190524	0.0667893	0.0136907	0.101291	0.0825655	0.118811	0.0510489	0.31262	0.128274	0.447423	0.346715	Q05823.RN5A_HUMAN
-0.210672	0.113834	-0.212253	0.166545	0.141165	0.132056	-0.0049833	0.0964051	0.132278	0.178589	0.172532	0.151375	0.32564	0.15904	0.387345	0.345725	Q8N6N3.CA052_HUMAN
-0.168642	0.113578	-0.132981	0.056498	0.0868697	0.100348	5.53709e-05	0.0394973	0.0558308	0.0458338	-0.00551152	-0.0486476	0.0550872	-0.00287957	0.146973	0.113551	O60262.GBG7_HUMAN
-0.165635	0.113272	-0.226852	0.138566	0.155761	0.182872	0.12396	0.147405	0.166847	0.181387	0.123727	0.132428	0.209081	0.093707	0.293839	0.270078	Q9H4L7.SMRCD_HUMAN
-0.177553	0.113213	-0.135427	0.204279	0.1665	0.162527	0.144402	0.154236	0.169152	0.156478	0.188943	0.151144	0.196504	0.0549171	0.238198	0.244912	Q9Y421.FA32A_HUMAN
0.113627	0.113136	0.139885	0.00537825	-0.00174162	-0.0302484	0.0380459	0.0783362	0.0579223	-0.0315739	-0.0169094	0.146091	-0.117704	0.00556076	-0.144782	-0.0774959	O00192.ARVC_HUMAN
-0.182811	0.113125	-0.387541	0.166934	0.137366	0.240066	0.0292293	0.0267375	0.15171	0.137087	0.184883	0.129945	0.430248	0.179568	0.650586	0.518961	Q13526.PIN1_HUMAN
-0.22862	0.113007	-0.294058	0.154034	0.147128	0.204454	-0.0248132	0.00188282	0.0976458	0.137969	0.171426	0.0424141	0.352703	0.134757	0.532092	0.407713	O00170.AIP_HUMAN
-0.039078	0.112988	-0.0146438	0.112459	0.027406	0.0761314	0.0947236	0.061774	0.108443	0.123864	0.123769	0.224133	0.152435	0.0443827	0.140639	0.144665	O94864.ST65G_HUMAN
0.186184	0.112928	-0.197829	0.108364	0.0380162	0.0243019	0.0653185	0.0801653	0.0745154	0.0366523	-0.0274256	0.164012	0.142227	0.0724235	0.166221	0.129747	P13591.NCAM1_HUMAN
-0.272641	0.112797	-0.31654	0.237543	0.18212	0.265157	0.124835	0.11418	0.179245	0.167899	0.236409	0.158514	0.461671	0.157243	0.608315	0.482977	P25205.MCM3_HUMAN
-0.250062	0.112797	-0.138074	0.0912956	0.139443	0.133564	0.0554512	0.0570866	0.0388164	0.0677305	0.0634657	-0.0644341	0.147296	0.0683366	0.194638	0.168544	P28907.CD38_HUMAN
-0.129027	0.112759	-0.227175	0.0889989	0.0202869	0.160963	-0.0323433	-0.091782	0.0221367	0.0930051	0.107529	0.0779152	0.255605	0.10176	0.38863	0.295815	O95295.SNAPN_HUMAN
-0.167299	0.112759	-0.19189	0.149475	0.0801316	0.163707	0.0634226	0.0616674	0.0841964	0.0971576	0.111878	0.0553895	0.244325	0.106157	0.302809	0.260037	O75592.MYCB2_HUMAN
-0.203296	0.112728	-0.278644	0.154703	0.102463	0.13119	-0.0706512	0.05446	0.116255	0.160083	0.121966	0.0569734	0.307093	0.119868	0.503598	0.406388	P56211.ARP19_HUMAN
-0.0885221	0.112695	-0.0593016	0.1443	0.126998	0.0989614	0.100211	0.145119	0.12333	0.135252	0.112805	0.130943	0.100221	0.0144492	0.157036	0.159302	Q9HCM7.FBSL_HUMAN
-0.0868825	0.112659	0.0560814	-0.0044526	0.0507949	0.0706843	0.0627734	-0.0126593	0.0419257	0.0586348	0.062812	-0.0516926	0.00497097	-0.0217779	-0.00664241	0.0126312	O00182.LEG9_HUMAN
0.0358055	0.11244	0.0447773	-0.0646732	-0.0619311	0.00179318	0.0227682	-0.0198964	0.0721469	-0.0784143	0.0239897	0.142224	-0.0384694	-0.0406144	-0.0689677	-0.0241055	Q96A08.H2B1A_HUMAN
-0.131589	0.112422	-0.145481	0.0606434	0.0858615	0.12132	0.0874924	0.103032	0.0986708	0.0528038	0.0855776	0.0359118	0.181779	-0.00281391	0.229481	0.181475	Q86TI0.TBCD1_HUMAN
0.174959	0.112362	0.275022	-0.101818	-0.0789782	-0.0153583	0.0476803	-0.00426848	0.0224534	-0.0729319	-0.0373519	0.165601	-0.243723	-0.0948385	-0.345322	-0.225017	Q9NRG7.D39U1_HUMAN
-0.0119402	0.112232	0.00625628	0.105813	0.101262	0.0873711	0.10526	0.202343	0.112993	0.170986	0.129392	0.168917	0.095083	0.00584145	0.142234	0.191265	Q9HBM6.TAF9B_HUMAN
0.0570464	0.112224	0.152985	0.00614079	-0.017501	-0.0491831	-0.0328779	-0.0125582	0.00949598	0.0326653	-0.0261107	0.158913	-0.136832	-0.073518	-0.125832	-0.0860981	Q9NR28.DBLOH_HUMAN
0.0456445	0.112166	-0.0387116	0.0232743	0.0817825	0.112711	0.06465	0.0509889	0.099355	0.0710559	0.0560435	0.152638	0.128915	0.0683062	0.159068	0.167196	Q86X10.RLGPB_HUMAN
-0.0607619	0.112071	0.155486	-0.13394	-0.112521	-0.111969	-0.216464	-0.155033	-0.111682	-0.106296	-0.0918469	-0.126979	-0.221379	-0.0964333	-0.166682	-0.126205	O43504.LTOR5_HUMAN
0.06402	0.111966	0.0265152	0.0537522	-0.0147178	0.00862287	0.120957	0.0318601	0.0951099	0.0061166	0.0944968	0.0937772	-0.0354188	-0.0168979	-0.0509433	-0.0177978	Q9P275.UBP36_HUMAN
-0.159771	0.111901	-0.193548	0.0867129	0.132768	0.241353	0.0786375	0.0924965	0.121558	0.126066	0.119414	0.161156	0.216455	0.102585	0.355243	0.334386	Q14353.GAMT_HUMAN
-0.0181752	0.111899	-0.184825	0.172666	0.110748	0.145477	0.11056	0.138618	0.148897	0.15865	0.15406	0.178305	0.331623	0.162093	0.382741	0.303022	Q8WUA2.PPIL4_HUMAN
0.117842	0.111871	0.0120027	0.0958695	0.0393832	0.063752	0.093234	0.0761996	0.119643	0.0254036	0.0588941	0.265636	0.0747705	0.0206876	0.0829384	0.072476	P09455.RET1_HUMAN
0.0301893	0.111863	-0.0718084	0.0415387	0.0697601	0.0582708	0.0261868	0.0764197	0.0692084	0.0680264	0.0196407	0.195154	0.0317067	-0.0166005	0.0897218	0.123331	P16870.CBPE_HUMAN
-0.117339	0.111814	-0.146318	0.120094	0.0869681	0.119645	0.0368759	0.0191533	0.124944	0.138892	0.054138	0.0685453	0.29291	0.145168	0.389651	0.298501	Q9H4Z3.CAPAM_HUMAN
0.111274	0.111786	0.0389211	0.0204335	-0.0244027	-0.0398122	0.181574	0.130382	0.0796711	0.00526869	0.0754526	0.168937	-0.0927379	-0.0796828	-0.18244	-0.121668	Q86WX3.AROS_HUMAN
-0.291606	0.111759	-0.210459	0.0590867	0.135228	0.141839	0.0554844	0.0278383	0.0378388	0.069243	0.045102	-0.0895143	0.160398	0.0229419	0.234212	0.212633	Q86XS8.GOLI_HUMAN
-0.216451	0.111751	-0.14994	0.180629	0.140192	0.167583	0.0892051	0.131256	0.115276	0.194759	0.14788	0.21541	0.305121	0.0952787	0.345612	0.362028	Q9BZZ5.API5_HUMAN
-0.0707626	0.111694	-0.0751417	-0.0581311	-0.0103123	0.0361403	0.0457012	0.0354203	0.0691927	0.0312173	0.0768458	0.0344554	0.0441646	0.00313782	0.0705476	0.0437238	P17542.TAL1_HUMAN
-0.216383	0.111632	0.0207254	0.0638988	0.10257	0.101451	-0.00539174	-0.011778	0.0223476	0.062841	0.054371	0.00666728	0.0623731	0.0395982	0.131075	0.119145	P29350.PTN6_HUMAN
0.0895987	0.111527	-0.0721507	0.056881	0.0310798	0.0220201	0.0578565	0.0549921	0.0462406	0.0254449	0.0333555	0.19217	-0.0136447	-0.0107278	0.0310175	0.0264958	Q9HCM3.K1549_HUMAN
-0.0860875	0.111386	-0.0402333	0.0415845	0.0449884	0.0965453	0.0202695	0.0622276	0.0953328	0.106177	0.0576983	0.183414	0.148549	0.0467019	0.249804	0.206462	Q9NYR9.KBRS2_HUMAN
-0.0950362	0.111275	-0.248069	0.124825	0.0642195	0.183394	0.0925515	0.0578624	0.154813	0.100882	0.167456	0.105669	0.350979	0.158359	0.443937	0.36737	P36915.GNL1_HUMAN
-0.0840986	0.111249	-0.175831	0.161164	0.13928	0.157435	0.137484	0.111234	0.142252	0.126575	0.117745	0.124577	0.173058	0.13041	0.23708	0.250464	Q99504.EYA3_HUMAN
-0.173359	0.111237	-0.131666	0.106133	0.119109	0.106168	-0.0229608	0.00233053	-0.00438981	0.0350136	-0.00590703	-0.0596866	0.136552	0.0730246	0.148824	0.123687	A2A288.ZC12D_HUMAN
0.377003	0.111198	0.00145947	0.0478711	-0.00328899	0.0106691	0.141734	0.119978	0.0435125	0.00965481	0.0500212	0.0624913	-0.00848615	0.0378395	-0.061841	-0.0485798	Q8N6S5.AR6P6_HUMAN
0.0446914	0.111039	-0.130239	0.0713349	0.0799754	0.119527	0.040859	0.060375	0.0363146	0.112619	0.05804	0.160153	0.134867	0.0405171	0.218447	0.223556	Q16143.SYUB_HUMAN
0.1624	0.110996	-0.0338308	-0.0227054	-0.0297643	0.0414672	0.142975	0.0618444	0.0914164	0.00370541	0.081261	0.145072	0.00289966	0.0402109	-0.108692	-0.0594294	O60318.GANP_HUMAN
0.111687	0.110907	0.124021	0.010777	-0.014967	-0.0707847	0.00477177	-0.00820005	0.048808	-0.0582151	0.0245241	0.0590775	0.01091	0.0287113	-0.0876072	-0.0527644	Q9Y580.RBM7_HUMAN
-0.22968	0.11081	-0.181242	0.120303	0.119308	0.0798946	-0.0572638	0.114482	0.0942924	0.145104	0.123731	0.116033	0.250764	0.108629	0.365431	0.315366	P51003.PAPOA_HUMAN
0.210725	0.110735	0.135917	-0.0384148	-0.104247	-0.101119	0.0985386	0.0940688	0.0121142	-0.0291714	0.0366516	0.107163	-0.172687	-0.0393697	-0.326495	-0.228668	Q96E39.RMXL1_HUMAN
-0.0727278	0.110733	-0.275042	0.0841672	0.084917	0.142505	0.0662948	0.0291603	0.0861731	0.0673999	0.0311705	-0.0211398	0.211438	0.0441122	0.276421	0.21525	P02452.CO1A1_HUMAN
0.102161	0.110539	-0.0799176	0.120082	0.111326	0.0691014	0.117155	0.132084	0.137907	0.0465599	0.0229556	0.219489	0.100683	0.0520877	0.11219	0.162248	Q9UHG2.PCS1N_HUMAN
0.0309585	0.110474	0.0456724	-0.0156958	-0.0431681	-0.0250197	0.0561738	0.0418578	0.00401987	-0.00215668	0.046122	0.144626	-0.129434	-0.0724606	-0.16392	-0.109914	Q12882.DPYD_HUMAN
-0.0953377	0.110447	-0.105988	0.139815	0.029242	0.133909	-0.03313	0.0350787	0.128607	0.083128	0.109725	0.050616	0.264414	0.084371	0.323765	0.256021	Q9HCK8.CHD8_HUMAN
-0.075919	0.110342	-0.262591	0.12263	0.141297	0.187135	0.165021	0.136363	0.156808	0.121845	0.080066	0.27173	0.204688	0.0262032	0.250099	0.254077	Q9NUD5.ZCHC3_HUMAN
-0.146167	0.110301	-0.229733	0.158942	0.12211	0.141963	0.0623884	0.0701117	0.170865	0.172737	0.165614	0.131087	0.305426	0.154153	0.444429	0.361257	Q9Y237.PIN4_HUMAN
-0.266847	0.110174	-0.170342	0.0948383	0.142219	0.140413	0.0269959	0.0367335	0.0971827	0.0818737	0.0467182	-0.0648431	0.180052	0.0598316	0.224911	0.204687	Q14005.IL16_HUMAN
-0.211873	0.110115	-0.257729	0.284848	0.185217	0.213613	0.144479	0.165626	0.216044	0.155283	0.173435	0.0985882	0.26593	0.100917	0.34869	0.286615	Q9Y5N6.ORC6_HUMAN
0.0345154	0.110007	-0.0658779	0.0862275	0.0394435	0.0971078	0.0389951	0.00630038	0.10619	0.0338635	0.166945	0.0917122	0.216346	0.0802515	0.26425	0.2154	Q8TAP9.MPLKI_HUMAN
0.0119459	0.109902	0.0815553	0.0286976	-0.0108807	-0.0185831	0.0842152	0.0877091	0.0875898	-0.0271808	0.0336062	0.153054	-0.0231958	-0.0566723	-0.0859015	-0.0556101	Q9P278.FNIP2_HUMAN
-0.0357574	0.109895	-0.0906234	0.0846811	0.0769445	0.0604626	0.0237361	0.113819	0.120491	0.0536189	0.0757949	0.0857304	0.103103	0.0687108	0.122063	0.140398	O95402.MED26_HUMAN
0.0155854	0.10988	-0.28337	0.354203	0.241545	0.249286	0.204324	0.208796	0.264121	0.219049	0.317919	0.223487	0.500979	0.224801	0.55527	0.44163	O95239.KIF4A_HUMAN
-0.0571801	0.109872	0.00216052	0.0761641	0.0404777	0.102503	0.0740822	0.0655856	0.0920339	0.0581589	0.0696837	0.096893	0.122004	0.0745474	0.0950369	0.123547	Q96NB3.ZN830_HUMAN
-0.208086	0.109857	-0.161856	0.146506	0.138902	0.119056	0.0779126	0.0818615	0.128329	0.073103	0.153545	0.0801119	0.235523	0.0808738	0.299148	0.280772	Q5BKX5.CS054_HUMAN
-0.181085	0.109802	-0.245298	0.185724	0.172541	0.181352	0.0842942	0.14772	0.127869	0.178954	0.122799	0.0983971	0.245185	0.0538922	0.343198	0.308417	P42575.CASP2_HUMAN
-0.164017	0.109785	-0.300494	0.158013	0.132966	0.194426	0.0317608	0.0706938	0.119411	0.210204	0.241237	0.115755	0.33104	0.132302	0.498837	0.363363	Q8WZA0.LZIC_HUMAN
-0.0819176	0.109725	-0.183743	0.111736	0.100362	0.138098	0.142785	0.0697223	0.154623	0.133717	0.170816	0.150046	0.217106	0.0775432	0.288497	0.301554	Q5T1V6.DDX59_HUMAN
0.0760544	0.109667	-0.049611	0.0965394	0.0934183	0.0390225	0.168799	0.0908277	0.126334	0.0357982	0.133295	0.114583	0.0458286	0.0248047	0.0772034	0.0859669	A2RU67.F234B_HUMAN
-0.0478007	0.109613	-0.0967455	0.13074	0.0659666	0.153314	0.0756636	0.0468217	0.049841	0.0518775	0.0235298	0.0567904	0.09988	0.0459404	0.199011	0.180706	Q9ULD9.ZN608_HUMAN
-0.221773	0.109568	-0.124644	0.188713	0.185208	0.136942	0.0527216	0.0734516	0.0825831	0.102885	0.0196335	-0.062823	0.156994	0.0563091	0.209796	0.164367	P56279.TCL1A_HUMAN
-0.0734869	0.109467	-0.197202	0.217682	0.1231	0.153056	0.0748479	0.129906	0.15152	0.0810654	0.189271	0.0870332	0.267727	0.162656	0.299493	0.250739	Q9UBU8.MO4L1_HUMAN
-0.0723432	0.109446	-0.160288	0.151674	0.0913993	0.179921	0.047071	0.0664118	0.142604	0.108717	0.205894	0.187068	0.334611	0.152669	0.402554	0.332193	Q15154.PCM1_HUMAN
-0.142128	0.109428	-0.187113	0.217107	0.18426	0.138538	0.169176	0.123981	0.172527	0.0642704	0.115797	0.0822029	0.242705	0.0863786	0.302617	0.24956	Q5W0B1.OBI1_HUMAN
-0.171463	0.10939	-0.286126	0.163785	0.109619	0.204262	0.0225758	0.0653964	0.140016	0.162999	0.168971	0.118107	0.389327	0.137518	0.510129	0.389019	Q9Y5V0.ZN706_HUMAN
-0.06446	0.109217	-0.124168	0.182662	0.0869925	0.0566063	0.0118865	0.124923	0.111165	0.108344	0.0385792	0.0638875	0.173818	0.138714	0.234394	0.225959	Q8NFC6.BD1L1_HUMAN
-0.258706	0.109166	-0.234514	0.139087	0.113297	0.169844	0.0727785	0.0580117	0.0881349	0.110225	0.0900788	-0.0384138	0.172108	0.0369225	0.236066	0.237784	Q15052.ARHG6_HUMAN
0.0751097	0.109146	-0.0923224	0.0283346	0.0414059	0.0952207	0.0909739	0.0555961	0.104884	0.0612899	0.0428222	0.159131	0.149401	0.0622032	0.160237	0.131772	Q96HA8.NTAQ1_HUMAN
0.191908	0.109117	0.109118	-0.0593068	-0.148792	-0.0437997	-0.00452244	-0.0515079	-0.0167368	-0.0907456	-0.0152264	0.103802	-0.0960825	-0.0515009	-0.180022	-0.127892	P46019.KPB2_HUMAN
-0.121752	0.10895	-0.250786	0.246091	0.151814	0.150084	0.0584969	0.131656	0.161394	0.185826	0.143825	0.155632	0.341389	0.102327	0.455204	0.384599	Q9P021.CRIPT_HUMAN
0.091353	0.108934	-0.0283741	0.123232	0.0823218	0.120977	0.189455	0.068956	0.150035	0.0862772	0.200399	0.158486	0.166263	0.0914055	0.177356	0.139957	O75586.MED6_HUMAN
-0.0609311	0.108784	-0.0689533	0.117503	0.0855557	0.106488	0.0993867	-0.00167865	0.0851042	0.0886801	0.108678	0.0777371	0.223428	0.104714	0.321577	0.247963	P49959.MRE11_HUMAN
0.0373484	0.108653	-0.0266806	0.0242031	0.0233463	0.0444738	0.0984698	0.0847075	0.0967497	0.0368091	0.0676304	0.0972281	0.0108805	-0.0374367	-0.0276174	-0.0106506	Q702N8.XIRP1_HUMAN
-0.313049	0.108639	-0.308883	0.146581	0.135635	0.15809	-0.0442999	0.0267391	0.091591	0.144976	0.100084	0.0995685	0.330834	0.108443	0.526073	0.413846	P23193.TCEA1_HUMAN
-0.141141	0.108635	-0.211132	0.282	0.191929	0.18515	0.13718	0.16689	0.243628	0.154139	0.193486	0.137994	0.384043	0.220646	0.455415	0.404203	O95067.CCNB2_HUMAN
0.141877	0.108623	-0.0353192	-0.000190733	-0.00483882	-0.0495612	-0.0557756	-0.0150708	-0.0232743	0.0356277	0.0481881	-0.100107	0.0224088	0.0153564	-0.0216108	-0.057522	P80303.NUCB2_HUMAN
-0.111194	0.108588	0.114694	0.0312567	-0.00854252	0.102812	-0.0144422	0.00434529	0.0379556	0.0670969	0.00527372	0.103729	0.0315051	-0.0103459	0.0364373	0.0365284	P50238.CRIP1_HUMAN
0.0337901	0.10857	-0.103628	0.0802463	0.0589372	0.148881	0.113568	0.0966732	0.101067	0.0300139	0.0395359	0.270846	0.129527	0.0764944	0.199173	0.187891	Q96MZ0.GD1L1_HUMAN
0.0479099	0.108483	-0.0354544	0.030885	-0.00718336	0.0630182	0.0255788	0.0557426	0.0514171	0.0342188	0.0659259	0.0523673	0.0677765	0.00504558	0.0782685	0.0640494	Q2M3C7.SPKAP_HUMAN
0.0607396	0.108463	-0.0605148	0.0176915	-0.00457111	0.0183367	0.0212444	0.0165197	0.0602425	0.0110146	0.0217755	0.0578199	0.0641328	0.0453626	0.032807	0.0392736	P01210.PENK_HUMAN
0.212401	0.108278	0.179223	-0.148839	-0.161347	-0.176236	-0.0617969	-0.118291	-0.058085	-0.105845	-0.085777	0.1271	-0.305579	-0.166834	-0.363863	-0.278981	O75438.NDUB1_HUMAN
-0.0593111	0.108254	-0.0949114	0.226813	0.146253	0.151392	0.211766	0.180756	0.192303	0.0493308	0.139921	0.208324	0.0838867	0.0253292	0.146853	0.130746	Q9BWT1.CDCA7_HUMAN
0.117339	0.108021	0.026541	-0.00916023	-0.00389746	0.0301461	0.0914104	0.106774	0.078565	0.00680527	0.000109429	0.221916	-0.0153682	-0.00847742	-0.0366492	0.0266734	Q8TB36.GDAP1_HUMAN
-0.0118954	0.107878	0.0953162	0.0144459	0.00209753	-0.113407	0.114995	0.113084	0.0763539	0.00871559	0.0177193	0.144168	-0.170081	-0.109619	-0.290399	-0.2054	O00566.MPP10_HUMAN
0.185413	0.107858	0.056493	0.0895801	-0.0022945	0.0485373	0.231446	0.111887	0.156457	0.0330255	0.127787	0.2621	0.00227522	0.0176126	-0.040865	0.00582594	Q12789.TF3C1_HUMAN
-0.168868	0.10784	-0.188958	0.0870328	0.0512445	0.136536	-0.00114135	0.0244298	0.142425	0.116581	0.101477	0.0371535	0.248354	0.114517	0.329952	0.283175	P49137.MAPK2_HUMAN
0.0322044	0.107828	0.116272	-0.00378759	-0.00615412	-0.0220211	0.0314137	0.117842	0.0548304	-0.00344678	0.0101401	0.208932	-0.0259912	-0.0235044	-0.0689688	-0.0172862	O43490.PROM1_HUMAN
-0.208839	0.107816	-0.154067	0.0815513	0.138408	0.179462	0.0984121	0.0218452	0.159319	0.0933319	0.0574054	0.119768	0.201711	0.0870706	0.2707	0.244681	O94953.KDM4B_HUMAN
-0.00976075	0.107567	0.00994028	-0.0551127	-0.0410566	-0.0354547	0.00804376	0.00684934	-0.00793348	0.00741149	-0.0119233	0.142092	-0.0250697	-0.0176888	0.0105893	0.0262716	Q99574.NEUS_HUMAN
-0.154428	0.10731	-0.0826789	0.141283	0.094409	0.137325	0.0296474	0.125749	0.129979	0.0904927	0.15784	0.0339544	0.226212	0.104141	0.323146	0.255823	Q96HA7.TONSL_HUMAN
-0.0312174	0.107276	-0.113824	0.185442	0.1564	0.219465	0.205432	0.159964	0.224193	0.0564226	0.153895	0.181053	0.273872	0.105341	0.261352	0.251733	Q9NRZ9.HELLS_HUMAN
-0.245504	0.107183	-0.263261	0.137989	0.114663	0.0752386	-0.121077	-0.0382169	0.0733655	0.0982153	0.122294	0.0413334	0.292076	0.10784	0.559074	0.389123	P54725.RD23A_HUMAN
-0.257926	0.107182	-0.0531608	0.0305617	0.110195	0.0926326	-0.0265626	-0.0136366	-0.0075441	0.0288215	-0.0308308	-0.132792	0.0051277	0.0351145	0.070817	0.0683176	P04233.HG2A_HUMAN
-0.194901	0.107116	-0.235988	0.220769	0.191892	0.206081	0.151695	0.172477	0.179687	0.167194	0.167569	0.174442	0.313354	0.118463	0.377208	0.369195	O95551.TYDP2_HUMAN
0.00787754	0.107086	0.110247	-0.0467002	-0.0209308	-0.0225569	-0.0656225	-0.0176231	0.006497	-0.0236529	0.0379869	0.166559	-0.0742551	-0.0561861	-0.0343083	-0.0530149	Q96FF7.MISP3_HUMAN
-0.0440517	0.107035	-0.129088	0.186973	0.0845407	0.110319	0.13062	0.108357	0.151812	0.0744153	0.156407	0.0438973	0.153467	-0.00233003	0.15577	0.139859	Q9BQE9.BCL7B_HUMAN
0.204448	0.106864	-0.0151968	0.0513747	0.0340347	0.0687528	0.143681	0.123221	0.0641723	0.0126801	0.00109241	0.0524557	0.021497	0.0308908	-0.0934402	-0.0217747	Q8IXM6.NRM_HUMAN
-0.157075	0.106768	-0.279708	0.185166	0.126981	0.118089	0.0387273	0.0952017	0.177499	0.185325	0.209272	0.103807	0.39932	0.152752	0.478907	0.348549	Q9NZ63.TLS1_HUMAN
-0.090822	0.106706	-0.0305773	0.0548694	0.108368	0.0519811	0.0992943	0.0802959	0.0981407	0.0696783	0.100819	0.0396251	0.0955409	0.0480658	0.130451	0.092181	Q6P9H5.GIMA6_HUMAN
0.0200275	0.106667	-0.0369097	0.0908395	0.0352814	0.0675832	0.040497	0.0736553	0.060305	0.0708243	0.0708301	0.129016	0.028475	-0.00793622	0.0505252	0.053402	Q9ULI0.ATD2B_HUMAN
0.0631803	0.106658	0.0104104	0.010203	-0.0667643	-0.0304947	0.0574995	-0.00125852	0.0789038	-0.0173634	0.0583844	0.151736	-0.0316788	0.0211098	-0.0245038	-0.01781	Q6ZNB6.NFXL1_HUMAN
-0.124803	0.106588	-0.14057	0.0807303	0.0626626	0.118027	0.0561409	0.0686062	0.0890139	0.076992	0.0631931	0.097949	0.184795	0.0604322	0.229535	0.198983	Q15596.NCOA2_HUMAN
-0.16082	0.106542	-0.291388	0.080384	0.0816185	0.163383	0.0109386	-0.0129319	0.0412955	0.0792137	0.0898819	0.0796219	0.303284	0.116097	0.4331	0.298094	Q15276.RABE1_HUMAN
0.160331	0.106438	0.0685444	-0.0519699	-0.035108	0.0325222	0.158968	0.0408432	0.0895738	0.0425596	0.0443022	0.0897304	-0.0422601	0.028369	-0.12448	-0.0705676	Q12996.CSTF3_HUMAN
0.144175	0.106409	0.0658524	0.0970906	-0.0112405	0.142922	0.0768853	0.0529614	0.0808988	0.0742977	0.164268	0.0366113	0.194922	0.105506	0.190885	0.185922	Q9UPN4.CP131_HUMAN
7.78631e-05	0.106403	0.13335	0.028599	0.0021218	-0.090604	-0.0519589	0.0636458	0.025548	-0.0342919	-0.0275821	0.0351712	-0.00683425	0.101634	-0.0306881	0.0431968	Q5SXM2.SNPC4_HUMAN
0.000996974	0.106388	-0.0221837	0.0938797	0.139955	0.0942691	0.222569	0.18855	0.16605	0.117641	0.0929882	0.260697	0.100075	0.0405085	0.0274144	0.064832	Q5T5X7.BEND3_HUMAN
-0.262617	0.106357	-0.174599	0.0784775	0.129978	0.145089	-0.022086	0.0147457	0.0415149	0.049584	-0.0166127	-0.0254405	0.150792	0.0701117	0.22165	0.168247	P11049.CD37_HUMAN
0.0268537	0.106298	-0.101681	0.064593	0.104348	0.0353484	0.09783	0.0727155	0.100404	0.0158139	0.0280417	0.163761	0.114087	0.0344843	0.140139	0.143244	P30793.GCH1_HUMAN
0.0104861	0.106289	-0.11903	0.0582558	0.0395954	0.048212	0.0029636	-0.0278368	0.0425839	0.0338404	0.0399117	0.067271	0.186634	0.0733364	0.242401	0.153157	P13521.SCG2_HUMAN
-0.218449	0.106285	-0.169754	0.107062	0.192512	0.133611	0.0811561	0.0481618	0.118869	0.097671	0.0466099	0.00828149	0.154354	0.0949106	0.222852	0.217834	Q9P2A4.ABI3_HUMAN
0.00852773	0.106194	-0.0325791	0.0322983	0.076488	0.0530848	0.0914358	0.144858	0.118468	0.106044	0.0287523	0.222054	-0.000676349	-0.0264936	0.013576	0.0506399	Q6ZU65.UBN2_HUMAN
0.111424	0.1061	-0.101832	0.0811244	0.0433318	0.0766268	0.0393807	0.0912333	0.0997586	0.0922055	0.0721719	0.305153	0.107359	0.0471133	0.173346	0.144737	P12277.KCRB_HUMAN
-0.0830066	0.106089	-0.0750214	0.0910591	0.0417098	0.114124	0.0513474	0.0789767	0.0460486	0.0195377	0.00386113	-0.011344	0.0727974	0.0559737	0.096904	0.0788986	P30281.CCND3_HUMAN
-0.128762	0.106052	-0.141981	0.0477046	0.0565846	0.0924102	0.00584538	0.0380318	0.0615936	0.0469816	0.0532113	-0.0450091	0.0824594	0.0457175	0.109974	0.111634	Q6GTX8.LAIR1_HUMAN
-0.211158	0.106024	-0.302877	0.253094	0.174364	0.214575	0.0566658	0.117496	0.115506	0.16097	0.114458	0.120707	0.281892	0.110406	0.425833	0.361516	Q9H467.CUED2_HUMAN
0.0899164	0.106019	0.204232	-0.0496842	-0.0550889	-0.000541387	0.0129075	0.00352433	-0.0088616	-0.0753042	0.0472883	0.119318	-0.0872989	0.00148533	-0.0838466	-0.0276211	O15020.SPTN2_HUMAN
-0.0874313	0.106008	-0.0859058	-0.000948469	0.0363772	0.050835	0.012521	0.00609542	0.0435941	0.0146027	0.0144004	0.00612563	0.0516923	-5.34578e-05	0.0607395	0.0376379	P16284.PECA1_HUMAN
0.137624	0.105937	-0.024039	0.123618	0.0984604	0.0825485	0.319436	0.251806	0.168123	0.091703	0.129892	0.247005	0.00134434	0.0278397	-0.121281	0.00660155	Q96DI7.SNR40_HUMAN
-0.0802003	0.105813	-0.00391631	0.017667	0.120249	0.0583917	0.0851654	0.0776116	0.073845	0.0787923	0.128679	0.0925007	0.0533121	-0.0259282	0.0400668	0.0407768	P51825.AFF1_HUMAN
0.171534	0.105765	-0.0392086	0.0734243	0.0419933	0.108378	0.291872	0.179204	0.165835	-0.0134324	0.0561707	0.232643	-0.000989229	-0.0147935	-0.141349	-0.0804483	P50053.KHK_HUMAN
-0.279486	0.105687	-0.0811044	0.145734	0.09173	0.0260537	0.0303879	0.189402	0.142404	0.0748128	0.0735443	0.147666	0.064861	-0.0511859	0.0879441	0.103324	P19338.NUCL_HUMAN
0.0748464	0.105678	-0.14523	0.0634251	0.0915165	0.151832	0.153472	0.120973	0.126033	0.0401577	0.0442357	0.300553	0.0820435	0.0234496	0.134771	0.147252	Q8WXF0.SRS12_HUMAN
-0.201248	0.105624	-0.142792	0.0827358	0.037111	0.0936926	0.00806215	0.0372138	0.0670358	0.073567	0.0982607	0.0284049	0.0805278	0.0446418	0.160615	0.168034	P82970.HMGN5_HUMAN
0.0439016	0.105594	-0.0528992	0.0819373	0.114084	0.132567	0.0877412	0.0617548	0.049917	0.110922	0.0444259	0.123444	0.111369	0.0235923	0.06718	0.121887	O15350.P73_HUMAN
-0.157798	0.105542	-0.0983505	0.14901	0.132396	0.0951865	0.0581774	0.0607538	0.186688	0.0992504	0.114415	0.0702046	0.160202	0.127194	0.222733	0.232515	Q96RL1.UIMC1_HUMAN
0.0671632	0.105421	0.338003	-0.0670589	-0.0383265	-0.0542463	0.0116073	0.0057759	0.00275256	-0.0606388	-0.0388957	0.0294722	-0.145601	-0.0923723	-0.243398	-0.130115	O95758.PTBP3_HUMAN
0.00191626	0.105415	-0.144648	0.176807	0.178895	1	0.260616	0.144974	0.1566	0.160525	0.150456	0.0738668	0.230478	0.139827	0.248801	0.224732	Q9NSP4.CENPM_HUMAN
0.0558291	0.105332	-0.112984	0.105586	0.123143	0.134673	0.170804	0.0890856	0.137435	0.0900288	0.0422625	0.247575	0.0800438	-0.00462623	0.153744	0.140375	O60641.AP180_HUMAN
0.0973036	0.105319	0.097729	0.0368911	0.0371856	0.0235994	0.10462	0.144977	0.0509719	0.0375594	0.0644632	-0.0272443	-0.0221943	0.0198971	-0.0981631	-0.0563043	Q9H147.TDIF1_HUMAN
0.058932	0.1053	-0.112942	0.0718431	0.0515905	0.0648136	0.0526696	0.067184	0.0909179	0.06668	0.029308	0.143984	0.050629	0.00787531	0.107682	0.142612	Q86UN3.R4RL2_HUMAN
0.214616	0.10528	0.251255	-0.158055	-0.137033	-0.0793638	-0.0522713	-0.0437762	-0.0517499	-0.0813329	-0.037325	0.104659	-0.1807	-0.0529682	-0.309403	-0.247986	Q6P1X6.CH082_HUMAN
-0.140269	0.105279	-0.273423	0.259787	0.243784	0.254129	0.14776	0.171092	0.171641	0.175183	0.193565	0.129615	0.384519	0.154679	0.495191	0.437112	Q9NVP2.ASF1B_HUMAN
-0.308996	0.105274	-0.317182	0.177347	0.143517	0.13283	-0.0452441	0.0567884	0.10819	0.181785	0.126777	0.118587	0.310999	0.108592	0.547565	0.424035	Q8WW12.PCNP_HUMAN
-0.0697035	0.105252	-0.341759	0.207565	0.110876	0.164336	0.0509877	0.0137952	0.11085	0.0992883	0.145829	0.124485	0.411627	0.151975	0.570981	0.393906	C9JLW8.MCRI1_HUMAN
-0.29265	0.105252	-0.188181	0.0528036	0.117519	0.156808	0.0303728	0.0230336	0.0837216	0.0390567	0.0562452	-0.0583051	0.169422	0.0576094	0.248055	0.184339	Q15027.ACAP1_HUMAN
0.101936	0.105205	0.318454	-0.14871	-0.0885972	-0.095659	-0.0712063	-0.00457024	0.00717426	-0.115092	-0.0646529	0.0742232	-0.21658	-0.107897	-0.261072	-0.242144	Q96PC5.MIA2_HUMAN
0.0545482	0.105177	0.0542249	-0.0109132	0.0930949	0.0638247	0.0937996	0.0664304	0.0530612	0.053777	0.0698311	0.194147	-0.0309015	-0.0474063	-0.0690129	-0.0259076	Q9Y2Z9.COQ6_HUMAN
-0.267793	0.105023	-0.181396	0.100806	0.151981	0.151835	0.0555417	0.0700511	0.0416127	0.0713417	0.0270207	-0.0508821	0.166108	0.0475833	0.209746	0.178837	Q96D96.HVCN1_HUMAN
-0.0191531	0.104983	-0.0631595	0.0307193	0.0417885	0.0707833	-0.00717211	0.0606431	0.0606656	0.122629	0.0896168	0.114162	0.0590933	0.0327835	0.112134	0.0833228	Q9BTK6.PAGR1_HUMAN
-0.112423	0.104971	-0.0788455	0.0188527	0.114256	0.060848	0.018368	0.0720344	0.11938	0.116574	0.0459307	0.097429	0.136276	0.00974832	0.174232	0.193338	P60002.ELOF1_HUMAN
-0.229327	0.104959	-0.26585	0.203679	0.21836	0.18401	0.151271	0.133052	0.164096	0.19024	0.158452	0.190081	0.335566	0.111092	0.404345	0.349342	Q8WVD3.RN138_HUMAN
0.112427	0.104907	-0.129475	0.19866	0.129191	0.0852049	0.256761	0.188599	0.162666	0.151889	0.17481	0.328982	0.228452	0.0702012	0.133091	0.130235	Q92879.CELF1_HUMAN
-0.0441493	0.104893	-0.320625	0.151478	0.0894444	0.162784	0.0367296	0.0278744	0.115345	0.0975864	0.0768647	0.106687	0.313355	0.138904	0.405849	0.315676	Q3V6T2.GRDN_HUMAN
0.0203664	0.104824	0.0105605	0.0547914	0.00347026	-0.0758008	0.000997532	0.0104988	0.0567526	-0.0497796	-0.0177328	0.136324	0.0138818	-0.022805	0.00525599	0.0282837	P30990.NEUT_HUMAN
-0.0997932	0.104801	-0.0668389	0.0267939	0.0224545	0.0808732	-0.0215967	0.00272261	0.0811485	0.0708669	0.0430097	0.143307	0.273308	0.0901395	0.247167	0.183961	Q7LBR1.CHM1B_HUMAN
-0.126092	0.104754	-0.163195	0.122709	0.119039	0.165946	0.0322232	0.0423865	0.0880004	0.0629181	0.0656686	0.0356397	0.216402	0.0799953	0.289905	0.23213	Q02535.ID3_HUMAN
0.0790258	0.104637	-0.1756	0.0564586	0.074008	0.127492	0.153976	0.112147	0.128132	0.10398	0.0949476	0.194434	0.107395	-0.0307734	0.113939	0.093653	Q14168.MPP2_HUMAN
0.022217	0.104636	-0.111842	-0.019244	0.0234795	0.0409926	0.0159009	0.0228031	0.0177631	0.0611883	0.0937498	0.0068591	0.0388366	-0.00630712	0.130178	0.0795394	P35219.CAH8_HUMAN
-0.0871839	0.104623	0.00327951	-0.054091	-0.0368619	0.0356344	-0.0350012	-0.0415055	-0.0158155	-0.0385485	-0.0160734	-0.0351567	0.00666609	-0.0278245	0.0228701	0.0457902	Q9H4E7.DEFI6_HUMAN
0.0211868	0.10453	-0.0368473	0.0325903	0.0338924	-0.0557159	0.0175287	0.0526859	0.0773687	-0.0477607	-0.0010914	0.0744746	0.00364323	-0.0261548	0.0223288	0.0336494	O60662.KLH41_HUMAN
-0.0769636	0.104489	-0.0524353	0.0496471	0.015022	0.0322143	0.0669981	0.062246	0.0710583	0.0452028	0.0322997	0.0106644	0.052735	0.0370606	0.0950156	0.109744	Q9BXL5.HEMGN_HUMAN
0.0952388	0.104371	-0.0282434	0.0355291	-0.0544356	0.14397	0.162506	0.0571202	0.126411	-0.0258909	0.0113397	0.158099	0.0131849	0.0613186	-0.0945487	0.0476328	Q8IUZ5.AT2L2_HUMAN
0.0336704	0.104331	0.0435431	0.077672	0.0689154	0.0569671	0.0181824	0.0959001	0.0947491	-0.00670949	0.0425047	0.0474645	0.0411212	0.0410524	0.0284329	0.0228887	Q9P246.STIM2_HUMAN
-0.0535498	0.104285	-0.119556	0.0823336	0.0859597	0.144501	0.112986	0.121034	0.13944	0.117416	0.161185	0.0936578	0.156413	0.100315	0.197443	0.202896	O15047.SET1A_HUMAN
-0.00473984	0.104195	-0.159658	0.136461	0.0726866	0.18878	0.124958	0.0653121	0.147114	0.0722089	0.111268	0.120134	0.271877	0.1223	0.350176	0.25677	Q9H944.MED20_HUMAN
-0.108949	0.104104	0.0947883	-0.0360863	-0.0193927	0.0682821	-0.0714073	-0.0142538	0.0265319	0.0367551	0.0576844	0.0709044	0.0483321	0.0116437	0.152127	0.146178	P50851.LRBA_HUMAN
-0.128151	0.104085	-0.203805	0.236115	0.190533	0.168889	0.0350978	0.0572579	0.15894	0.134057	0.163555	0.114974	0.316572	0.148821	0.464082	0.361658	Q8NHV4.NEDD1_HUMAN
0.0201461	0.104032	-0.104697	0.109592	0.0691995	0.110982	0.0851426	0.10154	0.0846318	0.0875419	0.0200726	0.258829	0.119356	0.0194598	0.176364	0.189853	Q9BPU6.DPYL5_HUMAN
-0.153624	0.103933	-0.114581	0.105307	0.143683	0.112112	0.0926685	0.0742748	0.111364	0.101792	0.0298911	-0.0501909	0.115907	0.0539634	0.159343	0.149671	Q9BYV9.BACH2_HUMAN
-0.21472	0.103901	-0.249233	0.190945	0.119835	0.139956	-0.00225087	0.0427207	0.121638	0.157748	0.116771	0.0339417	0.330889	0.123872	0.454281	0.382869	O43805.SSNA1_HUMAN
-0.26244	0.103827	-0.159317	0.104997	0.115935	0.157247	0.00927585	0.0464978	0.0604702	0.075642	0.0265074	-0.0621384	0.146932	0.02508	0.219977	0.177372	Q13571.LAPM5_HUMAN
-0.280001	0.103814	-0.31947	0.22859	0.169297	0.254458	0.114853	0.109324	0.152465	0.175602	0.220399	0.167079	0.468402	0.151316	0.607234	0.487627	Q14566.MCM6_HUMAN
-0.144464	0.103783	-0.113068	0.0906877	0.0971791	0.0790033	0.0869114	0.0578355	0.00946813	0.0292952	-0.000240666	0.00990708	0.103093	0.0562995	0.140221	0.0999119	Q9Y4F9.RIPR2_HUMAN
-0.080945	0.103769	-0.125519	-0.00711002	-0.0113699	0.0085702	0.0246609	-0.0232222	0.0591266	-0.0200965	0.0627173	-0.00961747	0.0967032	0.0328994	0.0726043	0.0709365	Q9UBW5.BIN2_HUMAN
-0.177727	0.103676	-0.274623	0.213208	0.173987	0.219169	0.0289615	0.0723495	0.151942	0.195595	0.188468	0.0628433	0.404761	0.142614	0.599261	0.487886	Q9Y2V2.CHSP1_HUMAN
0.0236965	0.103592	-0.0326099	0.0373531	0.0651515	0.0490792	0.0888892	0.0419436	0.0659442	0.0449146	-0.0281893	0.152057	0.00169499	-0.0204661	0.0258187	0.0855676	Q8N9I0.SYT2_HUMAN
0.01217	0.10354	0.0254035	0.00406004	-0.0037844	0.0515882	0.00305241	0.0558137	0.0235372	0.0556325	0.0515578	0.161916	0.0518466	0.0772675	0.0661296	0.099908	O95848.NUD14_HUMAN
-0.0496514	0.103537	-0.190187	0.195736	0.132313	0.185553	0.178196	0.0763752	0.16756	0.133863	0.179694	0.148528	0.377603	0.15896	0.410259	0.349568	Q9BUE0.MED18_HUMAN
0.228263	0.103489	0.147385	-0.0706077	-0.128987	-0.1338	-0.0104104	0.00798351	0.0356634	-0.0694897	-0.0417924	0.102017	-0.20377	-0.10325	-0.259947	-0.25054	Q5JRA6.TGO1_HUMAN
-0.101398	0.103398	-0.0553214	0.16311	0.140258	0.12234	0.241566	0.183984	0.140454	0.147125	0.133161	0.117224	0.109767	0.0284027	0.107951	0.152857	Q9HCU9.BRMS1_HUMAN
0.0579687	0.103369	-0.12728	0.058903	0.0141916	0.126607	0.049171	0.040546	0.0559135	0.00814273	0.0335878	0.0786698	0.164798	0.0533441	0.181524	0.222402	O14787.TNPO2_HUMAN
0.00982803	0.103354	-0.0389214	0.118146	0.154735	0.0861574	0.174989	0.195237	0.104922	0.114746	0.0856094	0.105108	0.0211548	0.0119545	0.00341324	0.110572	Q2M3A8.MRAS1_HUMAN
-0.148984	0.103295	-0.221912	0.0747902	0.0706664	0.106779	0.00045545	-0.0362673	0.0223575	0.0739975	0.0358123	-0.0297795	0.19891	0.0912655	0.264819	0.195534	Q14814.MEF2D_HUMAN
-0.239016	0.103275	-0.212197	0.148156	0.179429	0.160555	0.105462	0.149355	0.13939	0.191171	0.0903115	0.182172	0.252088	0.0797291	0.361032	0.350781	Q96GX2.A7L3B_HUMAN
-0.0474009	0.103196	0.00177781	0.0738972	0.0866045	0.0808544	0.191647	0.121299	0.12879	0.0651599	0.131676	0.153549	0.0600841	0.0230876	0.01164	0.115811	Q9Y5B6.PAXB1_HUMAN
-0.144795	0.103177	-0.151362	0.105731	0.126643	0.178937	0.0565388	0.120589	0.12481	0.0904187	0.0582864	0.136135	0.255571	0.0712571	0.317831	0.279775	Q86UA1.PRP39_HUMAN
0.102812	0.10315	0.246577	-0.097242	-0.0436615	-0.0805165	-0.0563113	-0.0325208	-0.0330875	-0.0811779	-0.0216212	0.0300334	-0.144925	0.00563306	-0.178892	-0.0945462	Q6ZSS7.MFSD6_HUMAN
0.0972832	0.103112	0.0645441	-0.0265497	-0.0246095	-0.0117758	0.137662	0.075716	0.00582304	-0.0550885	0.0189719	0.107371	-0.0413967	-0.052684	-0.152538	-0.0565872	Q8N7X0.ADGB_HUMAN
-0.265644	0.10298	-0.35202	0.154347	0.130644	0.196396	-0.0134937	0.0090892	0.121056	0.132301	0.139573	0.11944	0.407555	0.136896	0.617222	0.468159	Q9H6Z4.RANB3_HUMAN
0.029234	0.102971	0.103454	0.0652484	0.0259967	0.0102884	0.160832	0.1206	0.112976	0.0914237	0.0253892	0.133852	-0.0956401	-0.070065	-0.139091	-0.0120429	Q8WUA4.TF3C2_HUMAN
0.131841	0.102943	0.26231	0.0265749	-0.00858755	-0.0377556	0.0889283	0.0418321	0.0813784	0.000550862	0.0506877	0.200099	-0.0773818	-0.0100888	-0.15598	-0.0572019	Q96D05.F241B_HUMAN
0.0892708	0.10289	-0.0127025	0.0914818	0.0310111	-0.0192394	0.131341	0.105539	0.0885665	0.0124925	0.126776	0.184193	0.0182848	0.00103405	-0.0622294	-0.051669	Q96EU6.RRP36_HUMAN
0.0731391	0.10276	-0.260368	0.130396	0.0708009	0.0804546	0.0623968	0.0918164	0.0668021	0.0683909	0.0117475	0.238969	0.235033	0.0986076	0.294185	0.261596	P09936.UCHL1_HUMAN
-0.173668	0.102753	-0.218962	0.11853	0.0755369	0.178808	-0.0130026	0.0196581	0.118285	0.127438	0.0929659	0.0632971	0.282642	0.15608	0.377628	0.340912	Q9Y2S6.TMA7_HUMAN
-0.0183435	0.102716	-0.0942774	0.158681	0.131634	0.193614	0.259702	0.216548	0.171514	0.168285	0.0981504	0.142289	0.139657	0.0711303	0.0730926	0.179025	O75530.EED_HUMAN
0.0311004	0.102624	-0.0596069	0.100197	0.0769261	0.0501458	0.143236	0.159703	0.120631	0.105449	0.0861958	0.212136	0.0497207	0.0219675	0.048336	0.0918303	Q9H9J4.UBP42_HUMAN
-0.0172597	0.10258	-0.137423	0.137864	0.0861129	0.0934838	0.0859731	0.0801732	0.130247	0.104235	0.148509	0.113911	0.240409	0.102246	0.253201	0.23369	Q9H5V9.STEEP_HUMAN
-0.203566	0.102571	-0.297873	0.141154	0.104609	0.173733	0.0312896	0.0361074	0.0997201	0.0698436	0.0752471	0.149514	0.278869	0.0441904	0.438549	0.360973	Q06203.PUR1_HUMAN
-0.103189	0.102535	-0.319712	0.193938	0.189088	0.256378	0.128152	0.135133	0.171849	0.11883	0.132059	0.164927	0.383894	0.216097	0.45737	0.345816	P51784.UBP11_HUMAN
-0.0582647	0.102443	-0.14034	0.142829	0.0780377	0.148136	0.112	0.0501662	0.147383	0.0673173	0.147923	0.201779	0.245893	0.13791	0.292926	0.256317	Q13416.ORC2_HUMAN
-0.10096	0.102407	-0.242116	0.0934591	0.118381	0.12421	0.0720174	0.0769605	0.144396	0.0793023	0.0689146	0.0933813	0.219735	0.0935448	0.386242	0.290814	Q9C0F1.CEP44_HUMAN
-0.0566391	0.102401	-0.188541	0.189239	0.0643515	0.127752	0.0911761	0.0878081	0.104559	0.112317	0.140553	0.177846	0.214336	0.099118	0.365452	0.286058	O75569.PRKRA_HUMAN
-0.206478	0.102285	-0.406817	0.301263	0.217265	0.262138	0.127985	0.133343	0.227641	0.208731	0.272564	0.105106	0.555763	0.231213	0.716318	0.562632	Q15003.CND2_HUMAN
0.06988	0.102159	-0.125311	0.0720612	0.0637093	0.0944895	0.0938668	0.0898067	0.104916	0.07064	0.0260079	0.24911	0.0796713	0.0453327	0.0955398	0.116193	Q86V59.PNM8A_HUMAN
-0.161065	0.102115	-0.047784	0.0682431	0.0741126	0.0552108	-0.0136448	0.0369479	0.0132304	0.0592523	0.0725888	-0.0528115	0.0958678	0.0138084	0.115336	0.108047	P05107.ITB2_HUMAN
-0.171412	0.102047	-0.160081	0.0939051	0.105925	0.117505	0.0376971	0.0335833	0.0510833	0.00204573	-0.0121947	-0.0343887	0.134016	0.0533132	0.176093	0.127552	P01591.IGJ_HUMAN
0.105796	0.102015	0.300841	-0.0440255	-0.0667786	-0.0351235	0.0306242	0.0446538	0.0428533	0.00635251	0.0308731	0.24503	-0.197865	-0.0624561	-0.200928	-0.112175	P12532.KCRU_HUMAN
0.0990763	0.101915	0.166165	-0.139649	-0.124315	-0.0140496	0.00319774	-0.0834578	-0.102545	-0.0904395	-0.12967	0.120979	-0.245288	-0.0735147	-0.236736	-0.201741	P12694.ODBA_HUMAN
-0.215657	0.101895	-0.366542	0.213799	0.166854	0.226194	0.0853359	0.0667584	0.147855	0.144886	0.142046	0.115885	0.345542	0.121105	0.528527	0.411674	O00178.GTPB1_HUMAN
0.145075	0.101884	-0.0288855	0.069331	0.0387658	0.0757573	0.113119	0.113343	0.102569	0.0168839	0.0189836	0.181626	0.0977624	0.0262386	0.108396	0.106393	Q9UI15.TAGL3_HUMAN
-0.183674	0.10184	-0.265691	0.0623521	0.0364854	0.122585	-0.0618603	-0.0625215	0.0777431	0.104171	0.110986	0.0421773	0.213868	0.0756558	0.44565	0.287351	P14174.MIF_HUMAN
-0.0149831	0.101818	-0.104426	0.0595055	0.0416525	0.0536966	0.0573664	0.0971189	0.0742851	0.0548938	0.0459558	0.0735557	0.0231138	0.0419835	0.0625425	0.0547472	Q14241.ELOA1_HUMAN
-0.194136	0.101568	-0.30524	0.150644	0.116667	0.207487	0.0313743	0.0420764	0.0896167	0.150949	0.110044	0.11702	0.283916	0.0938542	0.397209	0.340519	Q9H0R4.HDHD2_HUMAN
-0.220554	0.101445	-0.245868	0.047294	0.129397	0.139855	0.0575371	0.0286661	0.036947	0.0961601	0.081045	-0.111426	0.181727	0.0461852	0.234202	0.229351	Q13303.KCAB2_HUMAN
-0.0419338	0.10134	-0.110535	0.0189191	0.0641383	0.103688	0.0655867	0.0637867	0.0645018	0.0453132	0.00141251	0.114187	0.110178	0.0166693	0.158515	0.142828	Q8N9B5.JMY_HUMAN
0.0975219	0.101267	0.125494	-0.0449972	-0.109807	-0.05331	-0.109112	-0.15187	-0.0530797	-0.118627	0.0527717	0.0229464	-0.0543076	-0.0288183	-0.0807023	-0.0997712	Q9UFG5.CS025_HUMAN
0.0167691	0.101192	0.273259	-0.107451	-0.0959933	-0.190307	-0.121789	0.012851	-0.0425957	-0.0565727	-0.0597719	0.0306209	-0.318849	-0.202484	-0.404749	-0.331977	Q9Y5J7.TIM9_HUMAN
-0.316106	0.101151	-0.210245	0.0633067	0.133397	0.168219	0.0400675	0.036119	0.0733141	0.0449748	0.0458531	-0.0491059	0.177551	0.0726358	0.242666	0.206621	Q92918.M4K1_HUMAN
0.114926	0.10108	0.0315696	0.0775418	-0.0316079	0.0210991	0.166579	0.0924959	0.111429	0.0705973	0.131427	0.252243	0.0307003	0.0278843	0.010151	0.024765	Q9Y5Q9.TF3C3_HUMAN
-0.16153	0.101049	-0.174548	0.123324	0.045864	0.190495	0.0395837	0.0430677	0.103208	0.130577	0.177487	0.236715	0.295896	0.0916506	0.474931	0.362032	Q15102.PA1B3_HUMAN
0.156236	0.101014	0.272121	-0.088587	-0.0839698	-0.0708106	-0.0671939	-0.0314152	-0.0372442	-0.0534127	0.0145492	0.0760082	-0.0294822	0.0208542	-0.0820237	-0.0749166	P55196.AFAD_HUMAN
-0.082936	0.100913	-0.16478	0.229733	0.116981	0.0848784	0.12229	0.190896	0.168107	0.138123	0.129473	0.17908	0.174876	0.0650757	0.166106	0.162775	Q96BK5.PINX1_HUMAN
-0.0697698	0.100868	-0.127631	0.116905	0.109421	0.115368	0.139056	0.154636	0.098614	0.119337	0.0560744	0.146458	0.0695992	-0.0350235	0.104662	0.119089	Q6ZW49.PAXI1_HUMAN
-0.197852	0.100756	-0.0624109	0.0896734	0.107342	0.0726786	-0.0820922	0.0029579	0.0716255	0.104549	0.0323487	0.116025	0.137228	0.0310239	0.272491	0.243497	P55327.TPD52_HUMAN
-0.00769244	0.100749	0.0173785	0.069183	0.099242	0.0474136	0.0558435	0.13672	0.0912872	0.0947758	0.0415482	0.0728415	0.0134108	0.0108067	-0.011467	-0.0154686	P0C091.FREM3_HUMAN
-0.253585	0.100679	-0.150401	0.0421476	-0.0101009	0.0926628	-0.103884	-0.0518902	0.0163439	0.0564411	0.052016	0.0328469	0.18798	0.0694078	0.282881	0.237161	P78537.BL1S1_HUMAN
0.138569	0.10062	-0.229086	0.171657	0.0838501	0.166852	0.129038	0.136128	0.115622	0.088513	0.116354	0.209852	0.226785	0.1278	0.262715	0.230153	P49674.KC1E_HUMAN
-0.216587	0.10062	-0.0991839	0.144623	0.170253	0.104223	0.0881835	0.0830591	0.0931318	0.122887	0.125388	-0.000447511	0.147775	0.0811577	0.200855	0.16075	Q9UKS7.IKZF2_HUMAN
-0.130118	0.100424	-0.0471978	0.0474833	0.104661	0.0969544	0.148398	0.104371	0.0963493	0.0948016	0.117852	0.0432389	0.0849704	0.0326888	0.110585	0.10489	O60880.SH21A_HUMAN
-0.046055	0.100399	-0.319479	0.191642	0.114212	0.188862	0.038538	0.0780037	0.113683	0.169856	0.0926608	0.170193	0.342941	0.121302	0.432246	0.361591	Q13485.SMAD4_HUMAN
0.12524	0.100343	0.140169	-0.0639799	-0.0857672	-0.152021	-0.106917	-0.0527274	-0.0102128	-0.0533986	-0.0805337	0.0740924	-0.239996	-0.124192	-0.264145	-0.20173	O75380.NDUS6_HUMAN
-0.00945366	0.100231	-0.026917	0.0788082	0.0537615	0.0839108	0.0969585	0.0900054	0.132316	-0.0033711	0.0676074	0.155556	0.0837548	0.0123593	0.0839355	0.114802	P22492.H1T_HUMAN
0.0578523	0.100207	0.008731	0.0817708	0.0435547	0.0078402	0.0617272	0.045069	0.0677433	0.0169758	0.0231794	0.246597	0.0073047	0.0373936	0.0211913	0.0459468	Q5SGD2.PPM1L_HUMAN
0.121701	0.100085	0.0985994	-0.0107257	-0.0348703	0.000689374	0.10822	0.106948	0.0567311	0.0352812	0.0460081	0.0627356	-0.114859	-0.00819075	-0.101825	-0.0603589	Q96KM6.Z512B_HUMAN
0.0881487	0.100057	-0.00959297	0.101248	0.123335	-0.00596649	0.0999488	0.0929294	0.071637	0.108457	0.079192	0.13134	0.0799888	0.0258409	0.0638287	0.045876	O75531.BAF_HUMAN
-0.033097	0.0998223	-0.0332881	0.129803	0.159228	0.035597	0.13238	0.207044	0.106679	0.174152	0.134073	0.167323	0.0396407	0.0503328	0.0526758	0.100643	Q08170.SRSF4_HUMAN
-0.263789	0.0997377	-0.318122	0.231069	0.181385	0.26319	0.129551	0.130625	0.163555	0.182047	0.214056	0.168282	0.463715	0.154049	0.598933	0.490569	P49736.MCM2_HUMAN
-0.124245	0.0997271	-0.316511	0.270238	0.192844	0.267	0.14993	0.121022	0.221241	0.197741	0.212189	0.106823	0.479982	0.220959	0.539473	0.471813	Q14181.DPOA2_HUMAN
-0.190047	0.0997236	-0.258087	0.22082	0.143685	0.165331	0.0192469	0.0517813	0.0970898	0.170728	0.114854	0.0924126	0.345714	0.132447	0.511351	0.44336	O43924.PDE6D_HUMAN
0.0695808	0.0997124	0.151631	-0.0192563	0.000132908	0.0124661	0.0892625	0.0850775	0.0687162	0.0654107	0.073765	0.0929427	-0.0529915	-0.0340258	-0.0984453	-0.0272103	Q96PM9.Z385A_HUMAN
0.195006	0.0994866	-0.193463	0.143355	0.0569759	0.102556	0.127323	0.0543534	0.0853735	0.0513845	0.0891218	0.169186	0.159012	0.0664628	0.250578	0.225872	Q7Z2K8.GRIN1_HUMAN
-0.0762641	0.0992411	0.0745613	0.100366	0.120965	0.0523999	0.0869312	0.154772	0.125983	0.119616	0.0846315	0.0147718	0.0239908	0.00500749	0.0021546	0.0519599	Q9NQC1.JADE2_HUMAN
-0.112027	0.0991595	-0.0313734	0.164173	0.17544	0.00454599	0.115076	0.193429	0.193201	0.126335	0.0633375	0.251053	0.0834409	-0.00378638	0.0517024	0.105779	Q9UKA9.PTBP2_HUMAN
0.0632765	0.0990707	0.127887	-0.0303805	-0.00634287	-0.113621	-0.0312909	0.00443655	0.0210444	-0.0308081	-0.0587771	0.010968	-0.22943	-0.147183	-0.26863	-0.166368	Q9H2K0.IF3M_HUMAN
-0.226237	0.0990429	-0.141075	0.016831	0.102832	0.165884	0.0817014	0.0548301	0.0409331	0.0584518	0.0710886	-0.0122321	0.107687	-0.0010107	0.160446	0.128403	P31785.IL2RG_HUMAN
-0.12797	0.0989988	-0.138057	0.0741022	0.118566	0.170006	0.0524319	0.0420741	0.0742715	0.0719494	0.0927172	0.107413	0.120343	0.0635962	0.156412	0.148967	P42898.MTHR_HUMAN
0.101776	0.0988841	0.157234	-0.0483755	-0.0125765	-0.0928688	-0.00825766	-0.00149943	-0.00381144	-0.012159	-0.0639559	0.139902	-0.149069	-0.0537802	-0.11511	-0.058668	P55795.HNRH2_HUMAN
-0.299469	0.0988347	-0.148347	0.0944368	0.143462	0.158485	0.0278087	0.00893532	0.087572	0.0762632	0.0304274	-0.0203112	0.160898	0.0711192	0.227086	0.183713	Q96DU3.SLAF6_HUMAN
0.0247386	0.0987955	-0.144818	0.216462	0.158534	0.16579	0.244625	0.247374	0.194146	0.180727	0.149278	0.242266	0.193966	0.0919634	0.184613	0.224517	Q13472.TOP3A_HUMAN
0.111422	0.0987922	-0.100225	0.14015	0.030782	0.119691	0.166717	0.126675	0.149622	0.0459225	0.146398	0.166611	0.172999	0.0274376	0.159301	0.169018	Q03111.ENL_HUMAN
0.0560879	0.0987495	-0.102379	0.100867	0.0208845	0.0663681	0.0582562	0.0811815	0.0828408	0.0581714	0.0368924	0.10517	0.028145	0.00607668	0.0219535	0.0478447	P20265.PO3F2_HUMAN
-0.251366	0.0986974	-0.183359	0.10623	0.149157	0.178089	0.0364568	0.0173294	0.0437803	0.0443988	-0.027184	-0.0705455	0.152092	0.06942	0.230234	0.185688	Q16633.OBF1_HUMAN
-0.0289428	0.098617	-0.0869884	0.0756511	0.0131173	0.0573695	-0.0614291	0.0133635	0.0646446	0.0431812	0.0969853	0.114039	0.200033	0.0490563	0.213483	0.164716	O95429.BAG4_HUMAN
0.21948	0.0985694	0.0432936	0.109232	0.142847	0.0936726	0.356726	0.219383	0.164296	0.058934	0.133949	0.242383	-0.000349033	0.0105703	-0.162416	-0.0162742	Q2TAY7.SMU1_HUMAN
0.0577551	0.0985656	0.0575368	0.0241478	0.0223822	-0.0495958	0.0167561	0.05108	0.0246448	-0.0433529	-0.0219994	-0.000927934	-0.0606227	-0.0256727	-0.0472556	-0.00315068	Q92968.PEX13_HUMAN
0.0797871	0.0982702	-0.166707	0.0989787	0.0205813	0.068218	0.0620561	0.0750582	0.110621	0.0816203	0.0474322	0.140915	0.130042	0.038921	0.213371	0.201717	Q99719.SEPT5_HUMAN
-0.0525481	0.0982401	-0.399942	0.195451	0.123657	0.230886	0.0306014	0.0673332	0.123877	0.096969	0.108864	0.200558	0.342625	0.139833	0.555144	0.414263	Q16555.DPYL2_HUMAN
-0.176142	0.0980608	-0.152777	0.068765	0.0942294	0.0847517	0.0662162	0.0298098	0.0891274	0.0618845	-0.0306849	-0.0513185	0.125537	0.0869651	0.154087	0.148615	P20292.AL5AP_HUMAN
0.132044	0.0980519	0.131172	-0.0746505	-0.107224	-0.14491	-0.0597679	-0.0496818	-0.026985	-0.0657082	-0.0521966	0.110249	-0.268932	-0.115065	-0.267033	-0.211808	O43678.NDUA2_HUMAN
-0.123641	0.098002	-0.147843	0.16694	0.172036	0.164698	0.164442	0.14482	0.167147	0.181611	0.193417	0.0516585	0.183769	0.118546	0.276091	0.248262	Q5VT06.CE350_HUMAN
-0.217769	0.0979101	-0.227447	0.201129	0.185896	0.19768	0.101627	0.0879091	0.147319	0.158029	0.164809	0.0772925	0.323309	0.155813	0.414899	0.359331	Q5TBB1.RNH2B_HUMAN
-0.179193	0.09791	-0.241516	0.120689	0.0763086	0.177965	0.064701	0.0847982	0.126695	0.13348	0.0986902	0.187039	0.287297	0.105724	0.381344	0.331132	P27695.APEX1_HUMAN
-0.177667	0.0979063	-0.0297429	0.0289544	0.103617	0.154344	0.0515246	0.0425514	0.0266169	0.0817686	0.0544963	0.00740207	0.0718275	0.0178899	0.123174	0.105894	Q8NF50.DOCK8_HUMAN
0.16259	0.0978817	-0.0278675	-0.0016408	-0.0431963	0.000168551	0.0310325	0.0172027	-0.0040649	0.0189597	-0.0601079	0.117663	0.059163	0.0915181	0.0306057	0.00871732	Q9Y4J8.DTNA_HUMAN
-0.282526	0.0978329	-0.173933	0.0742425	0.181468	0.136257	0.0298572	0.0627079	0.0800258	0.184449	0.146769	0.069907	0.143136	0.0806025	0.284789	0.181816	Q9BXV9.GON7_HUMAN
-0.0502463	0.0976838	-0.0486453	-0.0915334	-0.0803187	-0.0720056	-0.0246306	-0.0215367	-0.00499882	0.0194385	0.0692424	-0.018891	0.0109259	0.00594809	0.06028	0.033096	P69892.HBG2_HUMAN
0.00826314	0.0975426	0.0348434	0.0392624	-0.0080714	-0.0152345	0.0804159	0.0746157	0.0130742	-0.00410342	-0.00375433	0.0659709	-0.108157	-0.0573777	-0.104538	-0.0451975	Q14667.K0100_HUMAN
-0.208274	0.0974802	-0.0940147	0.122431	0.0976619	0.185597	0.0853503	0.0284887	0.0378621	0.0437949	0.0550228	-0.0744034	0.113516	0.0527296	0.190761	0.198426	Q8WU39.MZB1_HUMAN
-0.105268	0.0974749	-0.273203	0.152648	0.0602605	0.155931	0.0317767	0.0481257	0.188361	0.0597155	0.147981	0.119149	0.275856	0.146137	0.374222	0.336711	Q9BT25.HAUS8_HUMAN
0.00628114	0.0974007	0.0207203	-0.0449612	0.0235094	-0.0349755	-0.00432574	-0.0362305	-0.0644253	-0.0321681	0.00298702	0.0691778	0.0152252	0.0146262	-0.0134566	0.0101775	P23352.KALM_HUMAN
-0.0668444	0.097399	0.282341	0.00483293	0.00794717	0.0277488	-0.0185308	-0.0210761	-0.0105675	0.0150128	0.0124125	0.115157	-0.102178	-0.0352295	-0.119532	-0.0428104	Q92673.SORL_HUMAN
-0.195876	0.0971862	-0.103243	0.131466	0.115953	0.153583	0.00272412	0.000712178	0.0566912	0.05761	0.0236477	-0.0691311	0.102472	0.0283931	0.167148	0.135093	Q8WV28.BLNK_HUMAN
-0.145313	0.0971434	-0.266038	0.0617491	0.0666703	0.146524	0.0478824	-0.000307711	0.0107824	0.0667084	0.0646527	0.0313901	0.207035	0.0511369	0.318924	0.277868	P57737.CORO7_HUMAN
0.0158795	0.0969693	-0.11779	0.153229	0.0893994	0.104532	0.0553816	0.0569185	0.103249	0.0795062	0.153415	0.090491	0.222669	0.167144	0.2554	0.235736	Q7Z5K2.WAPL_HUMAN
0.148637	0.0969606	-0.0437784	-0.060453	-0.0386605	-0.0171822	-0.0725081	-0.0751629	-0.0545602	-0.0342695	0.0382396	0.00814223	-0.0141145	-0.0295617	-0.0356767	-0.0386354	Q6P4F2.FDX2_HUMAN
-0.119671	0.0969444	-0.131774	0.080392	0.091262	0.0817512	0.13971	0.0679839	0.0673517	0.0919326	0.146149	0.0502133	0.0662729	0.0158264	0.0968485	0.0827675	O75791.GRAP2_HUMAN
0.0670135	0.0968789	0.00523442	0.0539938	0.0494299	0.10497	0.221847	0.117226	0.143519	0.0973841	0.117125	0.198693	0.0974152	0.0682273	0.0559538	0.0609174	Q9Y4A5.TRRAP_HUMAN
0.0525965	0.0968602	-0.0312657	0.109401	0.0545743	0.0137689	0.0698801	0.0545848	0.104556	0.0608319	0.099296	0.0937073	0.0408719	0.0321435	0.101045	0.094763	P01275.GLUC_HUMAN
-0.155184	0.0968324	-0.112092	0.156167	0.160998	0.105846	0.0752097	0.108453	0.160991	0.174019	0.169904	0.145922	0.239237	0.111034	0.299409	0.258114	Q9NX70.MED29_HUMAN
0.0271636	0.0968301	0.163379	-0.00181857	-0.00028704	-0.0698602	-0.0357586	0.0645557	0.0203548	0.010054	0.0535095	0.14665	-0.0339996	-0.0161043	-0.076616	-0.0239115	Q6P6B1.ERIC5_HUMAN
-0.039377	0.0968199	0.226933	-0.00166586	0.0241541	-0.0289129	-0.0109054	0.0531367	0.0184871	0.0213874	-0.0389312	0.0685081	-0.0539302	-0.00916341	-0.043068	0.0264459	Q9Y6X5.ENPP4_HUMAN
-0.147249	0.096672	-0.10013	0.0630878	0.0980553	0.106402	0.0443745	0.126302	0.093367	0.15567	0.084204	0.0591653	0.149737	0.0214866	0.181397	0.166473	Q8WTU0.DDI1_HUMAN
-0.153971	0.0965651	-0.192739	0.0797787	0.110458	0.144502	0.0366574	0.00457358	0.0345192	0.0465604	0.0063215	-0.0264632	0.138654	0.0354567	0.194318	0.190735	P08567.PLEK_HUMAN
0.0821364	0.096448	-0.0563958	0.0323568	0.0690734	0.0403718	0.0781638	0.074127	0.10545	0.104049	0.0869444	0.122724	-0.00998874	-0.0177796	0.0597275	0.0664309	Q8WY91.THAP4_HUMAN
0.0253098	0.096395	-0.0773732	0.098537	0.0530965	0.0853696	0.0622482	0.114918	0.113074	0.06798	0.104819	0.117203	0.117612	0.104028	0.181457	0.150847	Q9ULV3.CIZ1_HUMAN
0.0320514	0.0963791	-0.0948121	0.117824	0.104688	0.0406632	0.0460782	0.0692774	0.0967425	0.0580015	0.0323475	0.0576283	0.00671949	0.117736	0.0953107	0.0900838	Q8WUF8.F172A_HUMAN
0.082147	0.0963719	-0.0473132	0.0362276	-0.0156764	0.0570107	0.0939427	0.0513885	0.0787996	0.00528104	-0.00286667	0.0524832	0.0839549	0.0672247	-0.00820219	0.0272035	P55809.SCOT1_HUMAN
-0.2614	0.0963451	0.126806	0.0403771	0.0438687	0.0239911	-0.107823	-0.0319107	0.0110996	0.0416044	0.0507964	0.0580241	0.0342418	0.0317185	0.172155	0.133878	Q14651.PLSI_HUMAN
-0.270208	0.0963064	-0.148589	0.127631	0.15691	0.217846	0.0367393	0.0273509	0.116294	0.159885	0.112362	0.0397218	0.25991	0.0393941	0.397845	0.327525	P25098.ARBK1_HUMAN
0.0615122	0.0962988	-0.0512379	0.0304751	0.0444862	0.0978969	0.164501	0.0774711	0.0694028	0.0569522	0.146773	0.150234	0.123947	-0.00174634	0.0635971	0.0594071	P29597.TYK2_HUMAN
0.0710044	0.095998	0.145105	0.0117524	0.0267253	0.0239885	0.0393298	0.0271093	0.0470736	-0.0106463	0.0148074	0.151638	-0.0630773	-0.0397605	-0.0796684	-0.0343144	O14683.P5I11_HUMAN
0.0472809	0.0959528	-0.0427215	0.123737	0.0883968	-0.0549931	0.0512519	0.113519	0.0974158	-0.00600459	-0.0306378	0.217278	-0.065595	0.0196379	0.0225796	0.0833763	Q16352.AINX_HUMAN
0.0212512	0.0958921	0.034131	0.0164513	0.0315598	-0.0491341	-0.0574172	0.0156536	-0.0312687	-0.0206478	-0.0426785	0.0736864	0.0258552	-0.0369879	-0.0138524	0.0464177	Q8NFW1.COMA1_HUMAN
-0.203418	0.0958742	-0.131534	-0.0370252	0.0246461	0.104377	0.0666823	-0.0221702	0.0375573	0.0284402	0.10643	-0.0155772	0.0882919	0.0298309	0.130958	0.105033	Q9NSI8.SAMN1_HUMAN
-0.0749401	0.0958121	-0.15285	-0.00342891	-0.0211364	0.0525471	-0.102539	-0.117915	-0.00938452	-0.0285836	0.0637552	0.125441	0.0847938	0.0178153	0.188777	0.112333	Q96B45.BORC7_HUMAN
0.00257096	0.095722	-0.100007	0.0735624	0.0812493	0.122529	0.105188	0.14187	0.0805125	0.106008	0.0582759	0.168601	0.136201	0.0938376	0.174162	0.156461	Q684P5.RPGP2_HUMAN
-0.0306694	0.0957182	-0.146211	0.0437482	0.0338079	0.164909	-0.00928463	-0.0657225	0.0447321	0.0596437	0.0765709	-0.00641769	0.288533	0.110191	0.370957	0.275381	O75351.VPS4B_HUMAN
0.0524838	0.0956183	-0.0251319	0.00409866	0.0255373	0.0188026	0.0776773	0.0432725	0.0265431	0.0114764	0.0307114	0.101792	0.0330015	0.0253832	0.0704253	0.0786624	P49760.CLK2_HUMAN
0.0470067	0.0955641	0.162164	0.0235219	0.00658498	0.0291935	0.0478741	0.0355813	0.0615691	0.0649921	0.0807612	0.130262	0.00871152	0.0587256	0.00911067	0.0176471	Q9UHV7.MED13_HUMAN
0.0176169	0.0955397	0.0763654	-0.00991633	-0.00500096	-0.0101349	0.0873632	0.0405219	0.0363185	0.00855729	0.0590895	0.135215	-0.0277477	-0.00903395	-0.0352353	-0.00845334	Q96T66.NMNA3_HUMAN
-0.292725	0.0954089	-0.280535	0.161385	0.137432	0.110159	-0.021299	0.0529359	0.098427	0.153607	0.141773	0.131876	0.308019	0.116221	0.428421	0.362297	O75391.SPAG7_HUMAN
0.23059	0.0953787	0.114648	-0.0860046	-0.128561	-0.0221107	0.0646564	-0.0909658	-0.0258742	-0.121003	-0.0293033	0.0844821	-0.314894	-0.095336	-0.390703	-0.284209	P56385.ATP5I_HUMAN
0.0506204	0.0953458	-0.00214267	-0.0350235	0.000859334	0.00676429	-0.000832061	-0.00393594	0.0164064	0.0302699	0.0570788	0.0972293	0.0563469	0.035982	0.019091	0.0366034	Q9BQI7.PSD2_HUMAN
-0.0526126	0.0953036	-0.150594	0.0700088	-0.0254022	0.0992109	-0.0570591	-0.0243705	0.0429909	0.0292016	0.106581	0.0579565	0.193613	0.0619124	0.274109	0.184874	Q9BPW4.APOL4_HUMAN
-0.169383	0.0952947	-0.131297	0.031124	0.021906	0.0814424	-0.0268728	0.0291423	0.0907257	0.0593242	0.0510352	0.00280055	0.144068	0.0446689	0.167829	0.149626	Q8WW33.GTSF1_HUMAN
0.0769682	0.0951962	-0.239606	0.0691853	0.0880663	0.142892	0.133695	0.0848807	0.0740464	0.0048415	0.00444862	0.120607	0.108335	-0.026173	0.0827576	0.10247	P12259.FA5_HUMAN
0.000440429	0.095081	-0.0746953	0.0476411	0.0409885	0.0424349	0.0238349	0.00110146	0.0645492	-0.00388097	-0.0376193	-0.0494196	0.0233649	0.0675489	0.0578984	0.0504809	Q13103.SPP24_HUMAN
0.270624	0.0950629	0.00579531	0.0567793	0.014294	0.0118253	0.234238	0.141829	0.0920338	-0.019284	0.0706893	0.192715	-0.0191038	-0.0201563	-0.167592	-0.065746	Q8WUM0.NU133_HUMAN
0.137332	0.0950465	-0.0639266	0.042404	-0.0413329	0.0195312	0.028608	0.0223639	0.0744776	-0.0103849	0.0813316	0.137388	0.138243	0.0766533	0.178639	0.153402	Q9BTV5.FSD1_HUMAN
-0.0765292	0.0949461	0.0493704	-0.0318122	-0.0931378	0.0208933	-0.025125	-0.0646137	0.0195844	0.0200833	0.131155	0.060986	0.0382093	-0.0237314	0.152066	0.0898539	Q96T60.PNKP_HUMAN
0.116306	0.0948611	-0.011405	0.0405043	-0.0170926	0.0830533	0.125672	0.0198324	0.120736	0.0473978	0.103554	0.191341	0.116878	0.0202414	0.0935839	0.0753766	Q9UKN8.TF3C4_HUMAN
0.0410617	0.0947622	-0.0545346	0.053523	0.0513013	0.0913417	0.11692	0.136405	0.076664	0.0984961	0.0266155	0.24929	-0.018937	-0.0530055	0.0209434	0.0679304	Q8N9F7.GDPD1_HUMAN
-0.069348	0.0947239	-0.0471693	0.0762975	0.0952917	0.0867003	0.00336605	0.0124238	0.0340253	0.0392835	-0.0299855	-0.0372446	0.0973982	0.0688299	0.106195	0.0920987	P41182.BCL6_HUMAN
0.256246	0.0945804	0.0802804	0.0349653	-0.00280904	0.00182068	0.168601	0.062803	0.0865623	-0.016368	0.107795	0.107409	-0.0333881	0.00751246	-0.148045	-0.0650519	Q15326.ZMY11_HUMAN
0.300196	0.0945232	0.00639823	-0.0325902	-0.0408075	-0.0235058	0.044935	0.00349392	-0.025565	-0.0675721	0.0176816	-0.159691	-0.0570577	0.0131569	-0.143267	-0.119526	Q9UH99.SUN2_HUMAN
0.120737	0.094498	0.470137	-0.0790188	-0.0490837	-0.101452	-0.000394411	0.00568315	0.00857714	-0.02753	0.0243569	0.0675058	-0.237637	-0.0907406	-0.329515	-0.242558	Q8NAX2.KDF1_HUMAN
-0.00269794	0.0944193	0.10795	-0.073754	-0.143393	-0.125473	-0.117644	-0.0811549	-0.106452	-0.0407903	-0.0800655	0.0364223	-0.321468	-0.105355	-0.302497	-0.254587	P18859.ATP5J_HUMAN
0.0618908	0.0943456	-0.00204386	0.0014522	-0.0391918	0.0601744	-0.00545901	-0.0175478	0.106813	-0.0471706	-0.00816666	0.0321351	0.0729588	-0.0154641	0.105307	0.0723003	P51790.CLCN3_HUMAN
-0.195775	0.094269	-0.136014	0.0484499	0.0489528	0.0964653	0.0714585	0.0206757	0.0780578	0.112794	0.047046	0.086296	0.198576	0.0270724	0.218891	0.183767	P48200.IREB2_HUMAN
0.151315	0.0941587	0.25017	-0.00148116	-0.0526314	-0.195911	0.024074	0.0370341	0.0105601	-0.047679	-0.011983	0.177449	-0.349868	-0.183865	-0.415517	-0.274445	Q9Y3D7.TIM16_HUMAN
0.0716466	0.0940056	-0.0387723	0.0483147	0.0415601	0.0418028	0.0483111	0.0785628	0.031286	0.0724641	0.0116638	0.157168	0.0257617	0.0458938	0.0403593	0.0638732	P54646.AAPK2_HUMAN
-0.165806	0.0939818	-0.147287	0.0251701	0.103566	0.098793	-0.00708468	0.0337906	0.0386774	0.000891528	-0.0373666	-0.0224965	0.132108	0.0836557	0.170004	0.133454	Q9H3S1.SEM4A_HUMAN
-0.111068	0.0939431	-0.189638	0.163867	0.123448	0.162021	0.0603854	0.0393414	0.166378	0.113187	0.228446	0.172507	0.288158	0.100951	0.382894	0.339277	Q9BW85.YJU2_HUMAN
-0.241251	0.0938717	-0.200501	0.123729	0.0930848	0.161049	0.00181719	0.0371823	0.108164	0.145437	0.13928	0.134016	0.286206	0.114228	0.460644	0.364383	P49903.SPS1_HUMAN
-0.300283	0.0937867	-0.156994	0.0647983	0.0857308	0.133295	-0.0616326	-0.00251024	0.0594785	0.17145	0.136342	0.0680449	0.225257	0.0511575	0.371221	0.257998	Q5TDH0.DDI2_HUMAN
-0.0959903	0.0937718	-0.169426	0.21813	0.123966	0.169385	0.113589	0.0404044	0.178764	0.103659	0.184163	0.162914	0.372009	0.159841	0.402318	0.316052	Q9NW82.WDR70_HUMAN
-0.155608	0.0937688	-0.143298	0.150601	0.198467	0.19332	0.146933	0.183881	0.154683	0.155298	0.135668	0.118643	0.240057	0.148479	0.306853	0.253549	O94782.UBP1_HUMAN
-0.214769	0.0937657	-0.208478	0.185128	0.128631	0.208083	0.0122441	0.0677307	0.119933	0.114387	0.0700711	0.10814	0.28896	0.0898296	0.433635	0.321077	Q14155.ARHG7_HUMAN
-0.124616	0.0936918	-0.277537	0.106946	0.178893	0.167336	-0.0190545	0.0332016	0.0788708	0.12275	0.0467827	0.124082	0.258514	0.125166	0.35954	0.278879	Q6PL24.TMED8_HUMAN
0.0187295	0.093625	-0.108663	-0.000493588	-0.0347002	0.0476203	0.0733966	0.0541393	0.0489266	0.0259696	0.0365278	0.138098	0.121919	0.0714391	0.120744	0.0685226	Q6ZN04.MEX3B_HUMAN
0.0458858	0.0935737	-0.131994	0.104636	0.0757895	0.0610461	0.0912476	0.121054	0.116379	0.0872375	0.068867	0.0944793	0.0803139	0.0350851	0.15704	0.17938	A6NFI3.ZN316_HUMAN
-0.221268	0.0935609	-0.302041	0.219906	0.179492	0.21745	0.0823383	0.115524	0.163084	0.179382	0.198994	0.114288	0.433696	0.170747	0.578077	0.486189	P39748.FEN1_HUMAN
-0.181101	0.0935286	-0.117675	0.110719	0.182009	0.119248	0.0176894	0.0252198	0.076946	0.0394932	-0.0457533	-0.0457463	0.0883167	0.072024	0.173747	0.115506	P06340.DOA_HUMAN
-0.0164225	0.0934418	0.0262225	0.0596995	0.0325548	0.036316	0.131576	0.108028	0.108969	0.049199	0.0471405	0.0522798	0.00991677	0.000468703	-0.0346722	-0.00959078	Q86XQ3.CTSR3_HUMAN
0.050482	0.0933779	-0.0958872	0.130626	0.101915	0.173076	0.12401	0.143446	0.188791	0.0379627	0.106397	0.163362	0.164361	0.106163	0.154006	0.172533	P62487.RPB7_HUMAN
-0.346777	0.0932429	-0.280906	0.186303	0.156606	0.178306	0.0499864	0.0831451	0.146286	0.199548	0.153686	0.121153	0.351879	0.120079	0.543329	0.445277	Q92688.AN32B_HUMAN
0.120115	0.0931108	-0.113755	0.123012	0.00473754	0.0858215	0.0441365	0.0420973	0.0590062	-0.012083	0.0199115	0.220089	0.11156	0.0615209	0.162662	0.108843	O15069.NACAD_HUMAN
-0.216531	0.0930756	-0.1914	0.0641778	0.0808155	0.090201	0.0145	0.00338059	0.023433	0.0367864	-0.0292144	-0.0612774	0.136898	-0.0395934	0.207659	0.174509	Q12912.IRAG2_HUMAN
-0.0194433	0.0928806	-0.0330797	-0.00958311	-0.0155689	-0.0180057	-0.0562124	-0.0722816	0.000988552	0.00510902	0.0224248	0.0248667	0.0151735	-0.00817424	0.0450665	0.0236967	Q13585.MTR1L_HUMAN
0.0231905	0.0928661	-0.128036	0.112436	0.0376777	0.118033	0.0236802	-0.00260706	0.111916	0.0836713	0.145144	0.0604836	0.241683	0.121565	0.324796	0.242163	Q96S59.RANB9_HUMAN
-0.026341	0.0927914	-0.178588	0.099904	0.0773533	0.105542	0.0883625	0.0782074	0.144235	0.0508488	0.0329095	0.150651	0.158056	0.10255	0.226438	0.166653	P31323.KAP3_HUMAN
0.127226	0.0927863	0.0627549	-0.0499577	-0.11198	-0.113632	0.0645142	0.00444875	0.0309085	-0.0966851	-0.0406258	0.0932033	-0.136114	-0.0602598	-0.287515	-0.203972	O15213.WDR46_HUMAN
-0.175574	0.0927415	-0.157908	0.112697	0.119168	0.133928	0.0623367	0.0637602	0.100164	0.102024	0.11118	0.0606878	0.154366	0.0889788	0.256651	0.209697	P51692.STA5B_HUMAN
0.0902131	0.0927191	-0.0541507	0.076538	0.0606889	0.0110693	0.101194	0.0643993	0.0594425	0.0150285	0.035903	0.102621	0.0896994	0.0468963	0.0680571	0.0448757	P26367.PAX6_HUMAN
0.069366	0.0926838	0.0634459	0.0141722	0.00805314	0.0508312	0.0269885	-0.014569	0.0563715	-0.0104794	0.0500307	0.10944	0.0285371	0.0147424	0.0127897	0.0114597	Q2M1P5.KIF7_HUMAN
-0.192667	0.0926012	-0.174125	0.082917	0.0889819	0.117183	0.108453	0.0440983	0.085255	0.0518133	0.0644406	-0.00296342	0.148446	0.0454222	0.21812	0.16674	Q9UPR0.PLCL2_HUMAN
-0.167395	0.0925856	-0.333119	0.303848	0.212888	0.266277	0.185617	0.199629	0.271306	0.196237	0.267033	0.193046	0.43899	0.175643	0.603019	0.512273	Q9NPD8.UBE2T_HUMAN
-0.337409	0.0925543	-0.340961	0.245839	0.174649	0.200242	0.0166533	0.0769939	0.156321	0.195779	0.209941	0.138773	0.398184	0.106567	0.633794	0.466856	P43487.RANG_HUMAN
0.200484	0.092378	0.161213	-0.0620231	-0.107229	-0.0856144	0.144809	0.0450184	0.0528273	-0.117312	-0.00320957	0.130597	-0.16548	-0.105559	-0.354575	-0.257093	Q9NY61.AATF_HUMAN
-0.223651	0.0922975	-0.13336	0.172295	0.12073	0.15882	0.12241	0.162832	0.191618	0.0786667	0.0713261	0.111859	0.244166	0.094118	0.32034	0.274374	Q6UVJ0.SAS6_HUMAN
0.0941631	0.0922776	0.00128224	0.0177882	0.0182425	0.0445905	-0.0242303	0.038124	0.0230391	0.0495794	0.0387693	0.114101	0.0482855	0.0275305	0.0463631	0.0571567	Q9UHF0.TKNK_HUMAN
-0.0929465	0.0921831	0.0175796	-0.0170943	-0.0204213	-0.0279792	-0.00281651	0.0144265	0.00516689	0.0203264	0.00387424	0.0494864	-0.0313057	-0.0321344	-0.0784299	-0.0315611	Q7Z3D6.GLUCM_HUMAN
-0.242704	0.0921807	-0.21716	0.161285	0.114739	0.205872	0.081696	0.0777037	0.159108	0.152212	0.185088	0.0714661	0.338935	0.104313	0.485551	0.369775	P18858.DNLI1_HUMAN
0.0266235	0.092127	0.0307959	0.0211189	0.0178164	0.0334395	0.0683541	0.0765443	0.056924	0.0166671	0.00952782	0.0823315	-0.0216615	0.021355	-0.0441516	0.00722057	O75486.SUPT3_HUMAN
0.0733959	0.0919748	0.0766699	0.0516901	0.0160227	-0.000835797	0.0606376	0.0573956	0.0453067	0.0499957	0.0734101	0.117474	-0.015061	-0.000362611	-0.0212296	0.0493084	Q9NZC7.WWOX_HUMAN
-0.0501571	0.0919428	-0.161712	0.0833432	0.0838875	0.0549837	-0.0246966	0.00048605	0.0982174	0.073352	0.132408	0.0914653	0.203434	0.0862633	0.30251	0.208117	Q8IZ21.PHAR4_HUMAN
0.107535	0.0919337	0.451079	-0.0410661	-0.0447939	-0.103379	0.027455	0.05078	0.0390855	-0.0176427	0.020345	0.197827	-0.243118	-0.0990131	-0.255384	-0.195956	Q92667.AKAP1_HUMAN
-0.197413	0.0918356	0.0786747	0.110062	0.115234	0.0154716	0.0164479	0.0967435	0.0343815	0.037123	-0.00702874	0.00168746	-0.0101583	0.0178525	0.0364211	0.0520056	Q9NVK5.FGOP2_HUMAN
-0.055271	0.0917731	-0.202066	0.128925	0.103912	0.125981	0.101818	0.154485	0.0981305	0.0940159	0.0914475	0.204957	0.19335	0.0779425	0.287257	0.260315	Q9BVA0.KTNB1_HUMAN
0.144372	0.0917681	0.0244738	0.0126103	0.0202884	0.0386943	0.086939	0.0910415	0.0740646	0.00464526	0.0180497	0.0436088	-0.0652927	0.0463793	-0.0885752	-0.0219532	Q9NP80.PLPL8_HUMAN
-0.179013	0.0917402	-0.13445	0.0855852	0.118532	0.13015	0.0087687	0.0365176	0.0938264	0.118907	0.0264406	0.101454	0.125373	0.0665332	0.239132	0.203227	Q99933.BAG1_HUMAN
0.106214	0.0917061	-0.0771871	0.0847859	0.0451464	0.0607327	0.0794827	0.0531309	0.125333	0.0393222	0.0231079	0.19302	0.0999894	0.0781904	0.166944	0.175589	Q12926.ELAV2_HUMAN
-0.134832	0.0917011	-0.199575	0.133723	0.0998434	0.114068	0.0206622	0.00083799	0.11264	0.10772	0.178923	0.124429	0.394806	0.160742	0.440071	0.335131	Q96D71.REPS1_HUMAN
0.0471352	0.0914875	-0.0813197	0.12009	0.0790275	0.128857	0.0964953	0.135998	0.115613	0.0814129	0.0834213	0.173277	0.136595	0.0708419	0.156852	0.138956	Q5VSY0.GKAP1_HUMAN
-0.0818423	0.0914873	-0.0564475	0.0974255	0.119545	0.13801	0.082094	0.0464046	0.0118933	0.030147	0.0125234	0.0101335	0.161625	0.0521841	0.129705	0.106215	Q15797.SMAD1_HUMAN
-0.157219	0.0914838	-0.261711	0.178924	0.105246	0.163476	0.124668	0.12676	0.152471	0.13283	0.150036	0.168703	0.313223	0.103131	0.421843	0.360804	O43175.SERA_HUMAN
-0.163574	0.0914817	-0.27743	0.255412	0.210241	0.25882	0.13093	0.15511	0.190429	0.194707	0.138127	0.150658	0.354447	0.152321	0.464942	0.418615	O43502.RA51C_HUMAN
0.0498368	0.0913102	0.0872912	0.0362979	0.0577093	0.0378119	0.067142	0.0749318	0.0644069	0.0442382	-9.35525e-05	0.180825	0.0218009	-0.00688479	0.0286	0.0552038	Q9P219.DAPLE_HUMAN
0.148488	0.0911266	0.286602	-0.149776	-0.180263	-0.0449683	-0.0600146	-0.0749931	-0.0663587	-0.0991898	-0.0312601	0.0100947	-0.202265	-0.0528549	-0.312527	-0.263862	Q02252.MMSA_HUMAN
-0.175222	0.0910262	-0.330642	0.278703	0.192562	0.261427	0.114273	0.123967	0.201695	0.162474	0.201665	0.106449	0.473997	0.223207	0.572577	0.464608	P52732.KIF11_HUMAN
0.102882	0.0910081	0.161219	-0.0135778	-0.0330549	-0.0940339	0.0293512	0.00320954	0.00687355	-0.036477	-0.0520477	0.0555433	-0.209014	-0.127683	-0.286921	-0.15523	Q8IUX1.T126B_HUMAN
-0.00720876	0.0909835	0.00548788	0.0803567	0.06283	0.141864	0.0581128	0.0580188	0.105122	0.049565	0.0459081	0.121567	0.194395	0.0877574	0.264712	0.237244	Q8IXH7.NELFD_HUMAN
-0.212858	0.0909497	-0.325998	0.254947	0.20509	0.18828	0.117446	0.162841	0.166224	0.191549	0.20747	0.0867153	0.361999	0.124887	0.506484	0.431626	Q8N954.GPT11_HUMAN
0.0572757	0.0909446	0.526045	-0.0515684	0.0156175	-0.0771234	-0.00143176	0.0370023	0.00742124	-0.0345499	-0.0226269	0.0203565	-0.227675	-0.0762358	-0.322294	-0.207686	Q9Y5Y6.ST14_HUMAN
0.0775965	0.090943	-0.134754	0.0166416	0.0151843	0.11103	0.0739001	0.015709	0.010972	0.0595707	0.108471	-0.0560286	0.0375248	0.0621967	0.0422511	0.0371992	P43007.SATT_HUMAN
0.0647671	0.090914	-0.016227	0.0323069	0.0458657	0.0319788	0.153969	0.137287	0.0574541	0.0886084	0.078227	0.171987	0.0597823	0.0209034	-0.0364346	0.0387589	Q13769.THOC5_HUMAN
-0.248778	0.0907979	-0.37121	0.207056	0.160952	0.20133	0.00563699	0.0236726	0.113431	0.154328	0.155922	0.045596	0.419043	0.150973	0.6392	0.493927	Q99733.NP1L4_HUMAN
-0.00237062	0.0905885	0.0039425	-0.00300445	-0.000128489	-0.0425099	0.0557318	0.0236161	-0.00367823	0.0201425	0.0485139	0.0590358	-0.0714685	-0.0123004	-0.100366	-0.0407778	Q01831.XPC_HUMAN
-0.140586	0.0904567	-0.161061	0.206565	0.180605	0.216689	0.112258	0.0846567	0.151806	0.106752	0.104876	0.104674	0.260423	0.0675469	0.329334	0.271999	Q9NVQ4.FAIM1_HUMAN
0.0720973	0.090327	-0.124318	0.0413173	0.0679879	0.13782	0.0390358	0.0795549	0.0501317	0.0478055	0.0434317	0.186135	0.131055	0.0863467	0.205685	0.172288	Q9C026.TRIM9_HUMAN
0.0350411	0.0903118	0.0835785	-0.0308613	-0.0250997	0.0122437	-0.0345298	0.0268794	-0.0182879	0.0354617	0.0748141	0.063497	0.00300711	0.00546651	0.00561441	-0.0244943	Q8N142.PURA1_HUMAN
-0.188001	0.0903115	-0.150574	0.0994585	0.113184	0.113272	0.0458051	0.0641516	0.0846243	0.166337	0.088309	0.0426952	0.175594	0.0274911	0.254798	0.208931	Q9NXR5.ANR10_HUMAN
-0.0668231	0.090188	-0.1172	0.0939707	0.0184332	0.0581067	-0.0372019	0.0180735	0.0868262	0.0368646	0.108726	0.082686	0.139158	0.0350924	0.216668	0.193763	Q9HCJ3.RAVR2_HUMAN
-0.0452405	0.0901644	-0.0125702	0.0409821	0.0158344	-0.059093	0.1069	0.100016	0.069539	-0.00533435	0.0626918	0.0889272	-0.0633937	-0.065577	-0.182356	-0.107443	Q9NX58.LYAR_HUMAN
0.0912368	0.0901452	-0.0613875	0.0848933	0.0358583	0.116595	0.144342	0.0435987	0.118886	0.0547941	0.108114	0.098748	0.163568	0.109963	0.153714	0.147021	Q96PU4.UHRF2_HUMAN
-0.0945201	0.0901143	-0.0214571	0.0384529	0.0238824	0.0120718	-0.0413433	-0.0509347	0.040812	0.0282951	0.0531975	-0.0293376	0.0968579	0.0108341	0.129805	0.0638747	O60934.NBN_HUMAN
0.0216469	0.0900344	0.0328037	-0.00301398	0.0374749	0.00450138	-0.0428163	-0.00407722	-0.0113935	0.0779924	0.0213708	0.0764496	-0.0424898	-0.0701098	-0.0124216	-0.00483591	Q9UBX7.KLK11_HUMAN
0.0399257	0.0899686	-0.141558	-0.0209577	-0.0808739	0.0447336	-0.00757604	-0.0815405	-0.0537015	-0.0489375	-0.0757161	0.0635413	-0.041177	-0.0173634	-0.0938026	-0.0245945	P23368.MAOM_HUMAN
-0.0201829	0.0899392	-0.0296046	0.0228075	0.0915541	0.0517465	-0.0153349	0.0694905	0.0266406	0.0848303	0.0232902	0.144538	0.0577918	0.0342709	0.104981	0.112283	Q6GYQ0.RGPA1_HUMAN
0.0636293	0.0898293	0.0974245	0.0396932	0.0261049	0.0868705	0.207861	0.14347	0.119519	0.0599674	0.155751	0.21694	-0.0484739	-0.0571302	-0.0850764	-0.0139867	Q9BUQ8.DDX23_HUMAN
-0.0100756	0.0897621	-0.0575144	0.0875698	0.100244	0.0435583	0.0886742	0.0848285	0.0916497	0.0839159	0.0351448	0.207828	0.0906084	0.0277965	0.160598	0.14954	Q8WXX7.AUTS2_HUMAN
0.0941818	0.0896428	0.264356	-0.0290363	0.0209205	0.0279853	0.0725019	0.076645	0.0463657	-0.0285895	0.046441	-0.00360207	-0.0850122	-0.0229228	-0.168217	-0.122603	Q9Y4D1.DAAM1_HUMAN
0.0300585	0.0896111	-0.0540043	0.0239487	0.0156543	-0.00866491	0.0124309	0.00554215	0.0158401	0.0327763	-0.0336815	0.0712232	-0.0259863	-0.0171709	-0.00541697	-0.00156335	P61278.SMS_HUMAN
-0.0461343	0.0895262	-0.203538	0.0545998	0.0910634	0.154026	0.0797451	0.0354935	0.0876637	0.0126183	0.0733847	0.0680897	0.24408	0.129144	0.322711	0.271118	Q96BY7.ATG2B_HUMAN
-0.214676	0.0894622	-0.142685	0.157677	0.143236	0.148313	0.00704973	0.0535056	0.0853313	0.166018	0.0819536	0.123227	0.243504	0.105442	0.374415	0.309141	Q7LBC6.KDM3B_HUMAN
0.00739768	0.0894258	-0.0963769	0.0658131	0.00934631	0.124146	0.104222	0.0754887	0.0587159	0.0381708	0.00398115	0.274707	0.0903722	0.0346006	0.138172	0.142598	P26992.CNTFR_HUMAN
-0.186537	0.0893359	-0.130427	0.0613086	0.0787451	0.105154	0.00636303	-0.0401024	0.0349827	0.0668492	0.0142478	-0.0833404	0.172238	0.0577626	0.198922	0.171278	Q99952.PTN18_HUMAN
-0.0389034	0.0890976	0.120077	-0.045165	-0.0198289	-0.0576268	0.0515757	0.0734655	-0.0137626	-0.0184316	-0.0374691	0.140463	-0.180235	-0.0581733	-0.202476	-0.16203	Q9UHN1.DPOG2_HUMAN
-0.065827	0.0890282	-0.161425	0.126936	0.0836349	0.164524	-0.0156685	0.046026	0.0785239	0.0819515	0.0527008	0.0183592	0.189362	0.0847083	0.233472	0.194387	Q9Y2B9.IPKG_HUMAN
-0.094807	0.0889627	-0.106193	0.107317	0.0531073	0.120011	0.0985983	0.0864863	0.0836362	0.0294056	0.0812642	0.100782	0.0976842	0.0703198	0.175013	0.160042	P61968.LMO4_HUMAN
0.100984	0.0889176	-0.0725117	0.156654	0.0575754	0.0338388	0.186746	0.0848221	0.149798	0.0419717	0.114778	0.0626566	0.0986939	0.0566411	0.0615595	0.122315	Q8IY18.SMC5_HUMAN
0.256868	0.0888578	-0.0522885	0.0548301	-0.0109129	0.0941016	0.205171	0.104252	0.0977296	0.0401154	0.0516456	0.148518	0.0533335	0.0928502	-0.106033	-0.00215007	Q96EE3.SEH1_HUMAN
0.0196534	0.088841	-0.00914449	0.0177352	0.0255309	0.0626791	0.0618738	0.0446565	0.0547959	0.0221105	0.00529852	0.0310759	0.0743998	0.0333092	0.0890844	0.117506	Q5EBM0.CMPK2_HUMAN
0.26481	0.0888194	0.0606039	-0.00312532	-0.12175	0.000754444	0.0820284	0.0250049	0.0396506	0.00899737	0.114237	0.00547425	0.0524609	0.00736088	0.00421979	-0.00211745	Q8WUZ0.BCL7C_HUMAN
0.0215076	0.0887506	-0.0545207	0.132825	0.117722	0.0596243	0.142792	0.148848	0.125768	0.0650326	0.0608854	0.128797	0.0346317	0.0332748	0.0363618	0.0791255	Q8TC94.ACTL9_HUMAN
0.185667	0.0886911	-0.0787838	0.0522777	0.0544289	0.0804788	0.128256	0.100063	0.0754813	0.0634207	0.0624587	0.132254	0.0159118	0.0358973	0.0495366	0.0388517	P09471.GNAO_HUMAN
0.0938637	0.0886815	-0.0529932	0.055494	0.0659483	0.0716674	0.135263	0.116222	0.0848327	0.0245552	0.0397417	0.213054	0.0436731	-0.0289866	0.111761	0.109716	P20711.DDC_HUMAN
-0.0294414	0.0886764	-0.123022	0.185379	0.179642	0.181982	0.221818	0.214236	0.136049	0.134708	0.0336098	0.110718	0.161243	0.06979	0.153292	0.176306	Q96EK4.THA11_HUMAN
0.0633938	0.0885626	-0.0430955	0.0457068	0.0303915	0.0763704	0.0726556	0.0194911	0.0478742	-0.0142637	0.00834702	0.138291	0.0447733	-0.0148111	0.0888913	0.0811294	O95670.VATG2_HUMAN
-0.218859	0.0884566	-0.0252388	0.118327	0.103834	0.0911955	0.00796755	0.000918983	0.0549361	0.0838335	0.0764812	0.0536342	0.112829	0.0399064	0.216076	0.216402	P16455.MGMT_HUMAN
-0.185204	0.0884226	-0.139465	0.0821373	0.109313	0.200628	0.14302	0.0689233	0.0942854	0.147982	0.138133	0.0132708	0.15818	0.0483784	0.166297	0.161109	P43403.ZAP70_HUMAN
0.0942005	0.0883986	0.0836002	-0.0504949	-0.0219884	-0.0208573	0.0826097	0.000674268	0.014802	-0.0172636	0.0121375	-0.0159517	-0.0481278	-0.0565189	-0.0697364	-0.064921	Q9NZJ5.E2AK3_HUMAN
0.116062	0.0883899	0.0809748	0.0281839	0.0303961	0.0296809	0.173103	0.0488598	0.112134	-0.0087963	0.041411	0.127915	-0.0512702	-0.0327873	-0.0854703	-0.0631151	Q8WZ42.TITIN_HUMAN
-0.112533	0.0883443	-0.262088	0.136136	0.113743	0.181659	0.111941	0.0439245	0.120725	0.131359	0.133304	0.170338	0.281591	0.137124	0.349866	0.278427	Q8N0Z6.TTC5_HUMAN
-0.0228232	0.0882758	0.148192	-0.00659394	-0.00777261	-0.038031	-0.010114	0.00305531	0.0385442	-0.0622162	0.0426661	0.113126	-0.07777	-0.0426326	-0.0996598	-0.0677111	Q12857.NFIA_HUMAN
0.139871	0.0882124	0.138244	-0.00376966	-0.0380516	0.0576851	0.0695204	0.059229	0.0701607	-0.0623714	0.0454657	0.103163	-0.0505832	-0.0728427	-0.112616	-0.0563859	Q96B18.DACT3_HUMAN
0.100422	0.0880252	-0.103295	0.11869	0.119396	0.157124	0.120982	0.112601	0.131723	0.0825946	0.0428616	0.248371	0.14882	0.0675316	0.211613	0.210599	Q92777.SYN2_HUMAN
-0.15434	0.0880169	-0.318112	0.268358	0.205712	0.218418	0.0422833	0.142855	0.12619	0.192567	0.186302	0.177002	0.328196	0.112841	0.463769	0.38002	Q96CS2.HAUS1_HUMAN
-0.00654571	0.0878818	-0.161761	0.177147	0.14074	0.202123	0.143985	0.0482753	0.16898	0.0894984	0.144631	0.133937	0.251244	0.0940256	0.239733	0.215521	Q9UJX3.APC7_HUMAN
0.0284496	0.0878148	0.0915686	-0.00697197	0.00711522	-0.0988061	-0.0587485	0.0385297	0.0150891	0.028419	-0.0869631	0.0856125	-0.186875	-0.0764654	-0.180963	-0.117506	P56181.NDUV3_HUMAN
0.0267303	0.0877877	0.0807172	-0.00306729	-0.0283494	-0.0597241	0.0204452	0.031407	0.0863727	0.0331889	0.0518966	0.241013	-0.0705586	-0.0674098	-0.0811265	-0.0501404	Q9Y5Y0.FLVC1_HUMAN
0.114935	0.0877355	-0.11441	0.126439	0.122221	0.0819022	0.0818125	0.075265	0.0852523	0.0748596	0.0202621	0.206461	0.145193	0.0220896	0.212515	0.248484	Q9BWD3.RTL8A_HUMAN
-0.0338296	0.0877245	-0.160218	0.171375	0.214228	0.107214	0.152619	0.163614	0.172811	0.152714	0.204372	0.102	0.239411	0.107027	0.271168	0.248565	Q14207.NPAT_HUMAN
-0.0227591	0.0875716	-0.0403301	0.030796	0.00945945	0.0312664	0.0803115	0.0751443	0.0497496	0.0352691	0.0617834	0.0374272	0.012723	-0.0455969	0.00406918	0.0380667	Q9UBC3.DNM3B_HUMAN
0.0439451	0.0874248	-0.35937	0.173815	0.0550296	0.0789861	0.055135	0.0404611	0.155228	0.0703994	0.0940792	0.0989203	0.344034	0.168186	0.487461	0.399802	Q5SW79.CE170_HUMAN
-0.0821122	0.0873013	-0.0832729	-0.0100756	0.00920954	0.035159	0.0163359	-0.0346913	-0.0386397	-0.0269247	0.0315203	-0.0724662	0.0460363	-0.0410946	0.0275682	0.0573668	Q7LDG7.GRP2_HUMAN
-0.153116	0.0872957	-0.18209	0.0280719	0.0268453	0.168874	-0.0101651	-0.0330967	0.0634892	0.0728396	0.116102	0.0710468	0.308316	0.131682	0.363288	0.295713	Q9NPF4.OSGEP_HUMAN
-0.185142	0.0872722	-0.0998188	0.181487	0.125625	0.0985444	0.0349995	0.079705	0.0748642	0.115642	0.117181	0.0770481	0.162698	0.072161	0.228691	0.208566	O75554.WBP4_HUMAN
0.073674	0.0872667	-0.0226266	0.100356	0.131498	0.137495	0.159414	0.0489388	0.0756042	0.0497714	0.0560746	0.132108	0.13502	0.0697096	0.138604	0.140669	Q8TDI0.CHD5_HUMAN
0.218621	0.0871847	0.111662	-0.0861984	-0.108211	0.0774348	0.0882487	-0.0966344	-0.0241247	-0.120214	-0.00586298	-0.0478973	-0.177599	-0.0379758	-0.252966	-0.181298	Q0VGL1.LTOR4_HUMAN
-0.143012	0.0871171	-0.179996	0.0664579	0.0572738	0.0797228	-0.00152696	-0.00253018	0.102268	0.124813	0.0700382	0.0698804	0.196819	0.134882	0.228724	0.207637	P62987.RL40_HUMAN
0.000512161	0.0870776	-0.28401	0.168388	0.113621	0.18192	0.0402816	0.0775734	0.122919	0.0936008	0.084867	0.178442	0.258592	0.120881	0.398022	0.34522	O14531.DPYL4_HUMAN
-0.220262	0.0870178	-0.272113	0.173566	0.0751207	0.18864	-0.00451705	0.0331608	0.112206	0.096143	0.0907648	0.134845	0.327522	0.134627	0.492916	0.381821	Q13618.CUL3_HUMAN
-0.137666	0.0869774	0.145366	0.01356	0.00066562	-0.014803	0.053159	0.0571181	0.0566493	0.0499571	0.0727648	0.0233092	0.0259303	0.0147609	-0.0242235	0.0722048	P52597.HNRPF_HUMAN
-0.196913	0.0869699	-0.0891551	0.120733	0.0758224	0.105829	0.0658862	0.0879855	0.0956466	0.120934	0.022113	0.113589	0.133466	0.0439645	0.190462	0.180573	P49335.PO3F4_HUMAN
-0.166265	0.0869304	-0.33337	0.271566	0.233047	0.286718	0.182809	0.111526	0.178619	0.171754	0.173486	0.150751	0.412784	0.128611	0.547696	0.449887	O00139.KIF2A_HUMAN
-0.149107	0.0868549	-0.25644	0.213188	0.160055	0.171396	0.145129	0.0883997	0.168827	0.163237	0.14644	0.164334	0.301906	0.107244	0.472022	0.41921	Q9H7B4.SMYD3_HUMAN
-0.0822139	0.0867446	0.0974394	0.0342146	0.0668366	0.0412749	0.0239587	0.00765914	0.0651639	-0.00808523	0.0325445	-0.0538162	0.0713774	0.0195223	0.0496009	0.0500495	Q9Y6X8.ZHX2_HUMAN
-0.145145	0.0866798	-0.104974	0.074078	0.104525	0.121963	0.187327	0.113533	0.132522	0.0939668	0.155257	0.0868321	0.103552	0.0672297	0.147448	0.143218	P07766.CD3E_HUMAN
0.118019	0.086503	0.188741	0.0445037	0.0103097	0.0285825	0.151334	0.0903288	0.150045	0.000823365	0.144174	0.110862	0.0424085	0.0378844	-0.0920394	-0.0544628	Q9Y2K7.KDM2A_HUMAN
-0.157425	0.0863941	-0.194281	0.16366	0.100622	0.236017	0.128283	0.059453	0.119105	0.11641	0.112899	0.135227	0.21383	0.0953058	0.271546	0.233542	Q8IZD4.DCP1B_HUMAN
0.029195	0.086278	-0.0704783	0.0745689	-0.0210095	0.0411006	0.0569909	0.0998716	0.0939563	0.0125138	0.150411	0.2331	0.171902	0.0584656	0.18412	0.156621	Q8WVV9.HNRLL_HUMAN
0.0750671	0.0861777	-0.122583	0.039614	0.0594836	0.0853196	0.115734	0.0612592	0.063456	-0.0215177	0.00611778	0.0115339	0.0572738	-0.0307592	0.0349026	0.0801741	P0C0L4.CO4A_HUMAN
0.228846	0.0860008	-0.0870274	0.0826118	-0.048984	0.083682	0.149079	0.0522801	0.0749275	0.0205025	0.107239	0.201785	0.0326746	0.0291575	0.0454735	0.0406748	Q8NDT2.RB15B_HUMAN
0.00387804	0.0859942	0.0377305	0.113586	0.055056	0.0372282	0.19976	0.136074	0.19199	0.0263546	0.147967	0.182319	0.0389761	0.00461925	0.0213999	0.0469069	Q8NI77.KI18A_HUMAN
-0.130754	0.0858688	-0.341949	0.250845	0.160104	0.211814	0.0896228	0.0476278	0.138995	0.160434	0.237258	0.0805336	0.393368	0.168654	0.576116	0.446846	P36639.8ODP_HUMAN
0.0798158	0.0858214	0.0284656	-0.00976266	0.0255328	0.00351035	0.216327	0.203344	0.108024	0.00857509	-0.0374873	0.187295	-0.186453	-0.0947469	-0.359703	-0.18608	Q9Y2X3.NOP58_HUMAN
-0.103892	0.0858089	-0.164948	0.137813	0.131925	0.165669	0.143975	0.117053	0.138486	0.144627	0.133693	0.0848186	0.212457	0.112021	0.281374	0.258969	Q92547.TOPB1_HUMAN
-0.0739318	0.0856777	0.222762	-0.0266039	-0.019196	0.000911106	-0.00899969	-0.00524268	-0.0117024	0.028739	-0.0569668	0.106692	-0.145779	-0.0511313	-0.109851	-0.0200834	Q9H0N5.PHS2_HUMAN
0.0638589	0.0856223	0.0739437	-0.0240048	-0.0751183	0.0113626	-0.0483999	-0.0116026	0.0261828	-0.04036	0.0335661	0.159378	0.106422	0.0398796	0.120344	0.0574475	Q13033.STRN3_HUMAN
0.033532	0.08556	-0.0282287	0.0660952	0.0909421	0.0486125	0.0916582	0.12666	0.0892032	0.0926653	0.0898533	0.140746	0.0467884	-0.00729635	0.0378785	0.0609255	Q5T0B9.ZN362_HUMAN
-0.0610815	0.0855216	-0.0409678	0.186461	0.165308	0.108236	0.127583	0.145035	0.140343	0.167365	0.142882	0.133254	0.0980986	0.0333602	0.187107	0.175041	Q9NWA0.MED9_HUMAN
0.0465502	0.0854295	0.202935	-0.015183	-0.0562782	-0.0464296	0.0231028	-0.0137799	0.0178245	-0.0994599	0.0392883	0.0207325	-0.051354	-0.0503615	-0.0941221	-0.149872	Q68D10.SPT2_HUMAN
-0.117396	0.0853652	-0.197689	0.139784	0.111118	0.136294	0.0354871	0.0478261	0.10716	0.0879176	0.130482	0.0518659	0.25607	0.106544	0.303642	0.246321	Q96RU3.FNBP1_HUMAN
0.0471639	0.0853383	-0.0250693	0.0439462	0.0147374	-0.00792154	-0.0150552	0.0158003	-0.00787106	0.043635	0.0144034	0.0834306	0.0231344	-0.0627478	0.0365813	0.0353208	Q9BX66.SRBS1_HUMAN
-0.0501168	0.0853359	-0.0424694	0.0415974	0.0869705	0.081218	0.064156	0.125489	0.0952031	0.0656569	0.0320683	0.140062	0.0890238	0.0119145	0.0975396	0.112845	Q12840.KIF5A_HUMAN
-0.184005	0.08533	-0.278203	0.151433	0.102082	0.213871	0.0163487	0.0302037	0.105691	0.177658	0.177938	0.0978857	0.361313	0.152433	0.497287	0.367904	Q9GZP4.PITH1_HUMAN
-0.0641671	0.0852267	-0.086399	0.140527	0.0557824	0.166471	0.107177	0.0467816	0.0970053	0.115345	0.125691	0.182508	0.238424	0.128884	0.334361	0.274426	P61962.DCAF7_HUMAN
0.0622923	0.0851866	0.0308522	-0.0169391	-0.00885586	-0.003101	0.0157952	-0.0462693	0.0455939	-0.106297	0.0368149	0.0702838	-0.0937773	-0.0515758	-0.0972437	-0.0682224	Q9BV73.CP250_HUMAN
0.16712	0.0851566	-0.00471854	0.0022215	-0.0170631	-0.00169143	-0.0218231	0.0408299	0.00246306	-0.0147888	0.00445312	0.0532619	-0.00421858	-0.0245784	-0.0219631	0.0283987	P24593.IBP5_HUMAN
-0.0495039	0.0848474	0.0181368	0.0794419	0.0317476	0.0389971	0.0441027	0.00264224	0.0413651	0.0963687	0.124797	0.0933504	0.139153	0.0856546	0.19644	0.106182	Q7L2J0.MEPCE_HUMAN
-0.305618	0.0848246	-0.239263	0.10822	0.0995016	0.125774	-0.0290798	0.0166345	0.0558453	0.158512	0.126614	0.0543303	0.293076	0.103672	0.493595	0.384784	O43768.ENSA_HUMAN
0.0648869	0.0847941	-0.0357776	0.0297419	0.0112689	0.0356353	0.0552156	0.0539323	0.0146987	0.0165364	0.0146119	0.105311	0.0278439	-0.0265374	0.0336825	0.0302448	Q9H2H0.CXXC4_HUMAN
-0.0900313	0.08477	-0.205732	0.168803	0.138531	0.1437	0.146521	0.105633	0.13625	0.178811	0.20916	0.222474	0.306682	0.108541	0.315623	0.291774	Q9BUR4.TCAB1_HUMAN
-0.176444	0.0845988	-0.0541647	0.0617139	0.0726737	-0.0175382	0.0506921	0.0756852	0.0651215	0.0777887	0.0933994	0.032231	-0.0264241	-0.0739094	-0.0285319	-0.0114144	Q8N567.ZCHC9_HUMAN
-0.146134	0.0845885	-0.270806	0.0985719	0.0411638	0.0704904	-0.0912577	-0.0354967	0.102188	0.0881438	0.102486	0.0274649	0.288502	0.111483	0.501856	0.371907	Q96C90.PP14B_HUMAN
-0.32995	0.0845739	-0.215591	0.0278058	0.111309	0.1381	0.0349441	-0.0260964	0.0371323	0.114482	0.0488667	-0.0755133	0.147537	0.0425851	0.23412	0.233386	O60234.GMFG_HUMAN
-0.106249	0.0845441	-0.057198	-0.0434857	-0.0415546	0.0382243	-0.125341	-0.113227	-0.00766654	0.0607019	0.078433	0.0583658	0.130333	0.0579377	0.261273	0.176949	Q9BUH6.PAXX_HUMAN
0.124851	0.0845278	-0.00883565	0.112027	0.104397	0.126823	0.310809	0.227106	0.182326	0.0870168	0.114812	0.149494	0.0553724	0.0403223	-0.0975061	0.0253172	Q15393.SF3B3_HUMAN
-0.157961	0.0844611	-0.249376	0.10695	0.0495084	0.181979	0.029475	0.0346168	0.0766961	0.115782	0.0793212	0.0196795	0.166436	0.107765	0.345336	0.247744	Q9BUT1.BDH2_HUMAN
-0.010451	0.0844512	-0.0401975	0.0941346	0.131722	0.0937664	0.128161	0.112068	0.12711	0.0591972	0.0447604	0.061891	0.101143	0.0394655	0.109224	0.11892	Q9H967.WDR76_HUMAN
0.093933	0.0843965	0.141819	-0.0719773	-0.0966582	0.00177423	0.0161636	-0.0238156	-0.0478824	-0.0619621	0.011654	0.0537148	-0.135885	-0.0269765	-0.23719	-0.149736	Q9ULQ0.STRP2_HUMAN
0.00985432	0.0842478	-0.076979	-0.006743	-0.00272776	-0.0333157	0.013248	0.0221884	0.00616243	0.0109768	0.0539554	-0.00793135	0.0614466	-0.0199184	0.0382865	0.0169803	Q16384.SSX1_HUMAN
-0.0278271	0.0842015	0.0268925	0.139846	0.140784	0.0102968	0.190898	0.198726	0.176177	0.114721	0.142374	0.229701	-0.00934018	-0.0279443	-0.00557254	0.0348472	Q99729.ROAA_HUMAN
-0.133928	0.0841372	-0.177596	0.132254	0.103975	0.0446873	0.0382458	0.0727406	0.0959734	0.0721223	0.079936	-0.010568	0.18284	0.0773227	0.214315	0.184302	Q96BP3.PPWD1_HUMAN
0.104687	0.0841189	0.00721154	0.0325911	0.0856854	0.027474	0.0844604	0.127136	0.0418165	0.0231598	0.0514812	0.148074	0.0480015	0.015419	0.0561837	0.0744126	P58317.ZN121_HUMAN
-0.0761838	0.0840853	-0.049692	0.0725082	0.0584987	0.0848084	0.104173	0.0713774	0.0681369	0.0674373	0.0650608	0.0531315	0.0518416	0.022303	0.0652836	0.0365397	P30203.CD6_HUMAN
0.055584	0.0840832	-0.114175	0.102265	0.0819457	0.00729531	0.158743	0.0885356	0.141639	-0.0164831	-0.0264577	0.112576	0.0508828	-0.025643	-0.0254083	0.0263055	Q99942.RNF5_HUMAN
-0.154228	0.0840823	-0.133016	0.121722	0.0723056	0.157194	0.0471631	0.0706523	0.101915	0.14499	0.108731	0.227019	0.182221	0.0520369	0.353618	0.319252	P32119.PRDX2_HUMAN
-0.204976	0.0840607	-0.269044	0.0910145	0.0812374	0.135177	-0.0513952	0.0177259	0.110373	0.115117	0.151368	0.111445	0.371788	0.115148	0.50884	0.372151	Q96K17.BT3L4_HUMAN
-0.0671634	0.0840161	-0.209729	0.166943	0.0620978	0.137459	0.0522883	0.0305827	0.154234	0.0939339	0.186083	0.131088	0.347207	0.136772	0.477217	0.347139	Q5VTR2.BRE1A_HUMAN
-0.0907321	0.0840135	-0.135121	0.0797868	0.119568	0.103563	0.0774932	0.0895016	0.0752857	0.124627	0.0358359	0.15456	0.155081	0.0349688	0.274391	0.196952	Q93045.STMN2_HUMAN
0.0368808	0.0840134	-0.0442227	-0.0143851	-0.0128766	-0.0475621	-0.0353671	-0.03165	0.0432028	-0.0463348	-0.055439	0.0107436	-0.0418985	-0.05414	0.00048349	0.0325925	P10092.CALCB_HUMAN
-0.0771148	0.0839613	-0.00704087	0.0566427	0.0322404	0.0812047	0.0637837	0.0669414	0.062546	0.0089544	0.0103314	-0.1308	0.123145	0.119401	0.116865	0.109105	Q01196.RUNX1_HUMAN
0.126861	0.0839584	-0.215555	0.113249	0.013815	0.0803494	0.113538	0.0759017	0.0912717	0.0444252	-0.00881227	0.193017	0.072544	-0.00823882	0.146594	0.106775	Q13449.LSAMP_HUMAN
0.134174	0.0839214	0.0226039	0.0194859	0.05794	0.0727357	0.13421	0.0723741	0.117602	0.0438844	0.0996723	0.204921	0.00970172	-0.0239408	-0.0843557	-0.0147722	Q9NU23.LYRM2_HUMAN
0.160135	0.0838772	0.00549409	0.0812908	0.0367297	0.0882058	0.249123	0.111799	0.105984	0.0712121	0.200211	0.107583	0.155371	0.0431558	0.0630998	0.091469	Q6PD62.CTR9_HUMAN
-0.195365	0.0837777	-0.313755	0.268807	0.194509	0.253749	0.111708	0.139425	0.1699	0.204504	0.251478	0.124547	0.468931	0.153724	0.605402	0.468361	Q9BRX5.PSF3_HUMAN
-0.144611	0.083356	-0.089032	0.0875029	0.133437	0.101341	0.00834552	0.0475319	0.0686548	0.0531048	-0.0254709	-0.0416977	0.112511	0.0867839	0.147379	0.12897	Q02556.IRF8_HUMAN
0.230133	0.0833246	0.140471	-0.0655383	-0.0665839	0.00792679	0.00440338	-0.0195829	0.0261445	-0.119486	-0.0821161	-0.0138066	-0.149061	0.0445583	-0.208844	-0.147258	Q8TF72.SHRM3_HUMAN
-0.0724262	0.0832981	-0.403504	0.229873	0.170194	0.25226	0.0932783	0.045758	0.082001	0.14444	0.144791	0.0922812	0.418804	0.160678	0.537563	0.401704	Q92995.UBP13_HUMAN
-0.134463	0.0832409	0.129587	-0.0399461	0.0017021	-0.144035	-0.139356	0.018442	-0.0572875	0.0459365	-0.0417389	0.00827261	-0.233396	-0.140022	-0.197176	-0.104284	O14561.ACPM_HUMAN
-0.344175	0.0832391	-0.284907	0.176061	0.101379	0.130635	-0.0193233	0.0506434	0.120945	0.154627	0.175227	0.0901336	0.372712	0.151017	0.536437	0.403994	Q15365.PCBP1_HUMAN
0.0307782	0.0832055	-0.189196	0.183235	0.117502	0.147037	0.137343	0.100695	0.129814	0.112284	0.139439	0.172337	0.203408	0.0736993	0.283502	0.248396	Q5SQI0.ATAT_HUMAN
-0.116613	0.0831702	-0.0386016	0.077098	0.113185	0.00516936	0.119022	0.182465	0.0188157	0.150363	0.0254156	0.0573726	0.0158796	-0.0100509	0.0539079	0.0846148	Q9C0I3.CCSE1_HUMAN
-0.0251108	0.0830958	-0.0369358	0.0736425	-0.0100618	0.0383606	0.0216705	0.0536041	0.0527143	0.0571363	0.0330211	0.0841909	0.0475155	0.0395114	0.0283734	0.0203701	Q9NV29.TM100_HUMAN
-0.0678316	0.0830502	-0.0447524	0.0302318	0.0750432	0.0326071	0.0150741	0.0680523	0.0233661	0.0371814	0.0387545	-0.013164	0.0401342	-0.0156629	0.0448157	0.0429349	Q96BF3.TMIG2_HUMAN
-0.100183	0.083048	-0.0742631	0.120203	0.0890719	0.096906	0.050056	0.0777235	0.042547	0.0273278	0.0475727	-0.0401938	0.0878202	-0.0102668	0.0829434	0.0842813	P12018.VPREB_HUMAN
-0.000800643	0.0830476	-0.218753	0.117429	0.066461	0.128691	0.108193	0.0792205	0.110574	0.0624796	0.109382	0.190681	0.219156	0.0487418	0.27445	0.212518	P78559.MAP1A_HUMAN
-0.276589	0.0830143	-0.309264	0.109504	0.156175	0.170425	0.058291	0.0185664	0.0990872	0.100273	0.0767491	0.0389617	0.297942	0.0976504	0.425762	0.334466	Q14141.SEPT6_HUMAN
0.00983048	0.0829972	0.0549276	0.0516576	0.0536494	-0.018687	0.00146392	-0.0361685	-0.0121545	-0.0225091	0.0102542	0.0294057	-0.0246959	-0.0260104	0.0208593	-0.00590646	Q8WVI7.PPR1C_HUMAN
-0.0192007	0.0829873	0.0107362	0.0375667	0.0652328	0.0609869	0.130148	0.149311	0.127258	0.054268	0.0810572	0.204008	0.0750272	0.0344383	0.118928	0.0966659	Q14687.GSE1_HUMAN
-0.125952	0.0828672	-0.153674	0.110383	0.126764	0.140423	0.117477	0.114087	0.0775554	0.101059	0.0646044	0.177315	0.197761	0.0931759	0.250874	0.238327	Q86TP1.PRUN1_HUMAN
-0.189362	0.0828208	-0.351434	0.203458	0.123078	0.204541	0.0185156	0.0679583	0.156627	0.175042	0.178557	0.159795	0.423088	0.166676	0.606104	0.489904	Q9H0C8.ILKAP_HUMAN
0.167364	0.0828023	-0.018021	-0.0170203	-0.0656599	0.0103336	0.0147358	-0.0310137	-0.00769801	-0.0419077	-0.0372859	-0.00728816	-0.125773	-0.0232326	-0.0982018	-0.0439138	Q13423.NNTM_HUMAN
0.113838	0.0827195	0.172247	-0.118583	-0.137902	-0.074455	0.0240811	-0.0427058	-0.0150125	-0.0509978	-0.0349844	0.183644	-0.191989	-0.131246	-0.203308	-0.152002	Q8IYQ7.THNS1_HUMAN
0.0904725	0.0826952	0.191688	-0.0810492	-0.0576293	-0.134154	-0.0344833	0.00750577	-0.0166139	-0.0229193	-0.0700176	0.209686	-0.202703	-0.142761	-0.285375	-0.160552	P10515.ODP2_HUMAN
0.0516006	0.0826392	0.495817	-0.0595387	-0.0495782	-0.0831526	-0.0263965	0.011618	-0.0350225	-0.00712296	-0.00709934	0.0121731	-0.218922	-0.0590646	-0.290813	-0.201424	Q6IA17.SIGIR_HUMAN
-0.245792	0.0825644	-0.320691	0.156447	0.0980211	0.210542	-0.00222043	0.0160585	0.106324	0.159434	0.141195	0.106632	0.377086	0.140804	0.565061	0.425862	P53041.PPP5_HUMAN
0.00413344	0.0824807	-0.0888609	0.0424125	-0.0461013	0.0646328	-0.0561541	-0.0210469	0.023609	0.0344811	0.0306303	0.0773669	0.123424	0.019581	0.149275	0.142704	P06746.DPOLB_HUMAN
-0.000248398	0.0824622	-0.0505239	0.143914	0.0798641	0.107154	0.113918	0.140767	0.0943783	0.0952733	0.167471	0.230105	0.189533	0.0875092	0.247305	0.207101	Q86UD0.SAPC2_HUMAN
0.00254516	0.0824555	-0.0671981	0.0526263	0.0485826	-0.0339884	0.0276033	0.057115	0.0292031	0.0208915	0.0128614	0.0261305	0.0113272	-0.00480015	0.0651225	0.0978286	O94805.ACL6B_HUMAN
-0.152029	0.0824466	-0.157539	0.112532	0.12462	0.0506122	-0.0279116	0.0959325	0.0338953	0.0708813	0.0474679	0.0311507	0.157563	0.0379127	0.203442	0.17674	Q86X53.ERIC1_HUMAN
0.146845	0.0824226	0.329644	-0.104881	-0.163707	-0.13789	0.0109393	-0.0402559	-0.0328263	-0.0954707	-0.0062882	0.152231	-0.303797	-0.117894	-0.379688	-0.272834	Q9BRQ6.MIC25_HUMAN
0.0367793	0.0824051	0.102657	-0.0332931	0.0240506	-0.0165519	0.0397579	0.0268741	-0.00205605	0.0369053	0.0508701	-0.0858819	-0.0673952	-0.01011	-0.0898093	-0.0691296	P41212.ETV6_HUMAN
-0.0463897	0.0823671	-0.205536	0.142777	0.0997215	0.133485	-0.008646	0.0983648	0.0746004	0.0977442	0.14141	0.0859691	0.295381	0.0704864	0.406226	0.314297	Q92686.NEUG_HUMAN
-0.0719512	0.0823625	-0.0861792	0.0859853	0.137004	0.1037	0.0750447	0.0990251	0.0366082	0.135254	0.0467027	0.0791749	0.128408	0.0576355	0.153025	0.156887	Q9UGJ1.GCP4_HUMAN
0.113187	0.0823386	0.200095	-0.00909567	-0.0382446	0.00104998	0.0379072	-0.0255135	0.0317468	-0.0108488	0.00906077	0.15935	-0.110848	-0.0176504	-0.101372	-0.0704943	Q8IY26.PLPP6_HUMAN
0.0736702	0.0822423	0.289267	-0.0986341	-0.120387	-0.137682	-0.0479685	-0.0277859	-0.0515959	-0.0495742	0.0040606	0.161009	-0.218071	-0.0734976	-0.265931	-0.223818	Q9NP81.SYSM_HUMAN
0.0029767	0.0822347	0.0261768	-0.0449512	0.0271114	0.0263668	0.022521	0.0106781	-0.0146322	0.0394406	-0.0384112	0.0404657	-0.079042	-0.00562888	-0.0688995	-0.0233131	Q14571.ITPR2_HUMAN
0.0531581	0.0822043	0.316252	-0.0736674	-0.0767416	-0.0503592	-0.0252937	-0.00837224	-0.028702	-0.00462485	-0.00968872	0.0710411	-0.171401	-0.0741851	-0.191005	-0.152488	O00519.FAAH1_HUMAN
-0.119923	0.0821671	-0.180992	0.115235	0.0666103	0.125694	-0.0438309	-0.0568739	0.0150077	0.0599008	0.137263	0.00620791	0.325011	0.114986	0.412199	0.248231	Q13464.ROCK1_HUMAN
0.200655	0.082139	-0.0260131	0.0632498	0.0315626	0.0900603	0.0666057	0.0751959	0.0635064	0.0470973	0.0313338	0.151998	0.06239	0.046491	0.0568904	0.0742665	P46100.ATRX_HUMAN
-0.035528	0.0820604	-0.401897	0.0504479	0.0131903	0.0749191	0.0257356	0.000381388	0.0414168	0.020756	0.0468166	-0.0807986	0.361132	0.139685	0.440142	0.282446	Q92974.ARHG2_HUMAN
-0.204302	0.0820122	-0.122517	0.163439	0.160354	0.132662	0.0928678	0.164425	0.0802794	0.109298	0.103055	0.0763652	0.136376	0.0379461	0.240455	0.231047	Q8IW19.APLF_HUMAN
0.00339352	0.0819923	-0.0389398	0.027325	0.0539956	0.0801188	0.0077096	0.0159025	0.0207491	0.0606373	-0.00250125	0.023543	0.0303797	0.00385991	0.003761	0.0374459	Q969I3.GLYL1_HUMAN
0.3204	0.0818986	0.0685602	0.0271446	-0.000685521	-0.0386582	0.230821	0.0985629	0.0788543	-0.0365359	0.0419152	0.146826	-0.0914771	-0.0424946	-0.270414	-0.181266	P57740.NU107_HUMAN
0.192687	0.0818422	0.283649	-0.103546	-0.116434	-0.141433	0.0149886	0.00246073	-0.0247542	-0.0914693	-0.0104701	0.116077	-0.277216	-0.107418	-0.405753	-0.278965	Q9BYD6.RM01_HUMAN
-0.0751858	0.0817961	-0.261599	0.174793	0.0816782	0.217066	0.0307318	0.0652434	0.165082	0.148712	0.184212	0.151898	0.3904	0.171138	0.446524	0.388562	P52657.T2AG_HUMAN
0.193378	0.0817658	0.0716979	0.058255	0.0680245	0.099762	0.274413	0.199047	0.151609	0.0537548	0.0537931	0.141425	-0.100437	0.00701013	-0.175472	-0.0243777	O43143.DHX15_HUMAN
-0.166193	0.0817244	-0.260564	0.106902	0.0376213	0.146248	-0.0307879	-0.0148632	0.105651	0.0975071	0.095689	0.0477155	0.327377	0.1248	0.512602	0.372302	Q99598.TSNAX_HUMAN
-0.238471	0.0816191	-0.277225	0.134227	0.141228	0.143284	-0.00813778	0.00920281	0.0821434	0.16503	0.133303	0.0988814	0.281161	0.12622	0.415484	0.322564	Q9HD47.MOG1_HUMAN
-0.171621	0.0815263	-0.104388	0.0728761	0.105812	0.066832	0.0442411	-0.000746516	0.0594905	-0.050622	0.0437173	-0.0579051	0.0808863	0.0159985	0.122867	0.0951376	P08575.PTPRC_HUMAN
0.0108853	0.0815226	-0.0403407	0.080188	0.058024	0.127141	0.132613	0.0873417	0.0625418	0.119404	0.0680263	0.143916	0.0750058	0.0860645	0.117055	0.117909	Q8N158.GPC2_HUMAN
-0.114288	0.0813372	-0.211665	0.091823	0.072314	0.123157	-0.0313242	-0.0329393	0.0738196	0.0633831	0.103978	0.0804475	0.236288	0.115091	0.41693	0.326647	Q9H7C9.AAMDC_HUMAN
-0.161733	0.0811982	-0.301677	0.12104	0.0591037	0.160683	0.0544403	0.0404564	0.0917414	0.106301	0.0833473	0.134325	0.320514	0.117607	0.465241	0.372569	O95989.NUDT3_HUMAN
0.1345	0.0811901	-0.0951574	0.0780421	0.0137532	0.0367437	0.0982863	0.0632609	0.0808855	0.0438202	0.0303419	0.238523	0.108951	0.0174723	0.116521	0.156704	P05060.SCG1_HUMAN
-0.0985834	0.081142	0.271905	0.0244974	0.0422522	-0.0126586	-0.00595595	0.0323557	0.0628091	-0.0148109	-0.0312019	-0.08117	-0.12397	-0.0642872	-0.118241	-0.043868	Q15053.K0040_HUMAN
-0.0595538	0.0809611	-0.147257	0.178386	0.122214	0.110597	0.17311	0.180648	0.141912	0.125749	0.180552	0.25852	0.204639	0.112248	0.263138	0.199898	Q9UFC0.LRWD1_HUMAN
0.0624655	0.0809275	-0.0573564	0.0750206	0.0356714	0.0479534	0.084195	0.0181534	0.0796043	0.0138919	0.0613856	0.17479	0.101669	0.0430813	0.0571793	0.0944805	Q86UT8.CATAC_HUMAN
0.0679673	0.080916	-0.00419832	0.0400158	0.0399328	0.0219065	0.0441907	0.0851041	0.0227336	0.0603044	0.00697805	0.0451618	-0.0931615	-0.0540909	-0.0962338	-0.046711	P01258.CALC_HUMAN
0.0586383	0.0807013	-0.0608409	0.107346	0.0440414	0.0621628	0.103985	0.0720605	0.0875434	0.0464894	0.0176702	0.199097	0.108719	0.0209075	0.161412	0.177257	P40424.PBX1_HUMAN
-0.0245575	0.0805739	0.100303	-0.0632523	-0.0439526	0.011043	0.0193612	-0.0279981	-0.0241556	0.0228296	-0.0206498	-0.0295373	-0.135729	-0.0521042	-0.119995	-0.00913724	Q5ST30.SYVM_HUMAN
0.0422159	0.0804748	0.146211	-0.0806575	-0.103564	0.0707166	0.0685037	-0.0338543	-0.0575419	0.0276644	0.0782493	0.00246272	-0.142755	-0.0451047	-0.160924	-0.11193	Q7Z4W1.DCXR_HUMAN
-0.0645755	0.0804347	-0.131786	0.0608365	0.00194329	-0.0200633	-0.0263903	-0.0340721	0.0668933	0.030387	0.0917738	0.109087	0.167707	0.0776693	0.222828	0.183892	Q6DD87.ZN787_HUMAN
0.205064	0.0802919	0.0618818	0.070937	0.068947	0.064252	0.325391	0.216817	0.15532	0.0650043	0.153435	0.232236	-0.0214672	0.0123279	-0.152153	-0.0379018	O75643.U520_HUMAN
-0.124338	0.080233	-0.170511	0.0429363	-0.000989013	0.127365	-0.0670027	-0.0563571	0.0494333	0.0580055	0.0504487	-0.00490059	0.243789	0.0858597	0.336289	0.223973	Q9NXG2.THUM1_HUMAN
0.0926507	0.0801474	0.21554	-0.200963	-0.14982	-0.0754493	-0.091817	-0.113267	-0.148918	-0.150085	-0.136208	-0.120786	-0.28261	-0.119879	-0.305788	-0.221423	Q9Y2Q5.LTOR2_HUMAN
0.132238	0.0800042	0.228733	-0.0418395	-0.0206219	-0.0462491	0.089972	0.0662559	0.0436585	0.0103888	0.0788588	0.122118	-0.0829796	-0.0347604	-0.213936	-0.1762	Q9H6W3.RIOX1_HUMAN
-0.188115	0.0799833	-0.243594	0.0857842	0.0561056	0.121846	-0.060108	-0.0667296	0.0417079	0.120324	0.117344	0.038301	0.300792	0.136577	0.469875	0.320266	Q9H4A3.WNK1_HUMAN
0.0369858	0.0799317	-0.0469623	-0.00332107	0.00622178	0.0258824	0.0411465	0.0346036	0.036082	0.00373686	0.033537	0.0738177	-0.0283766	-0.041737	-0.00818806	-0.00971908	P43362.MAGA9_HUMAN
0.0155074	0.0799244	-0.0547606	0.092341	0.0331971	0.0751121	0.131966	0.123529	0.102897	0.0733278	0.0788658	0.15303	-0.00838822	0.00875186	0.0279262	0.0504516	Q96RY7.IF140_HUMAN
-0.0587531	0.079815	-0.0332916	0.104256	0.0445261	0.0865942	0.0624015	0.0779257	0.0852966	0.0752373	0.0200619	0.0841879	0.0738493	-0.000563185	0.0899693	0.0839744	Q969F1.TF3C6_HUMAN
0.0941941	0.0795184	0.0915943	-0.0335087	-0.0821274	-0.157354	-0.0664053	-0.0686637	0.00472515	-0.0925087	0.0070742	0.0285978	-0.0850356	0.00102991	-0.144171	-0.102523	P0C690.DPOL_HBVC9
0.26238	0.0794957	0.0298314	0.212056	0.115388	0.0953354	0.276502	0.192327	0.209467	0.0522523	0.222588	0.12481	0.220247	0.0793601	0.105725	0.073184	Q9H0H5.RGAP1_HUMAN
-0.0949804	0.0794522	-0.190147	0.178827	0.147341	0.036198	0.0997753	0.13316	0.131683	0.150817	0.192135	0.134835	0.169683	0.0463937	0.186082	0.153708	Q96B26.EXOS8_HUMAN
0.079417	0.0794423	-0.146088	0.114759	0.0700619	0.0602158	0.0858766	0.0903028	0.128572	0.0763102	0.034307	0.202804	0.0883563	0.0242295	0.117346	0.109912	O95409.ZIC2_HUMAN
-0.0814929	0.0793143	-0.0546346	0.0480833	0.0398296	0.00386699	0.0617609	0.0944194	0.146791	0.0318323	-0.00454307	0.115491	-0.0519402	-0.0116041	-0.0734546	-0.0393671	Q6UX06.OLFM4_HUMAN
-0.130804	0.0793113	-0.0626717	0.153342	0.171437	0.0818788	0.0657166	0.0943415	0.134627	0.124281	0.116774	0.115342	0.193786	0.0483854	0.251676	0.218446	Q96FZ2.HMCES_HUMAN
0.0307642	0.0790404	-0.184445	0.106868	0.0482556	0.132527	0.0908828	0.0336452	0.0610845	0.0608219	0.122234	0.197159	0.264939	0.0818973	0.288377	0.190902	Q6P6C2.ALKB5_HUMAN
-0.0407334	0.0790023	-0.221129	0.078811	0.108273	0.112546	0.111437	0.0627462	0.0847998	0.105537	0.067745	0.0713641	0.135152	0.00303831	0.107511	0.15043	P32189.GLPK_HUMAN
0.188327	0.0789407	0.192892	-0.157241	-0.192208	-0.130966	-0.110364	-0.127619	-0.0524572	-0.175035	-0.0648058	-0.0337092	-0.232816	-0.0897316	-0.324686	-0.261432	P14138.EDN3_HUMAN
-0.290588	0.0788501	-0.3035	0.195426	0.161263	0.166083	-0.0360711	0.0279706	0.107998	0.156175	0.142722	0.0450506	0.418371	0.15913	0.605894	0.46996	Q13177.PAK2_HUMAN
-0.0498342	0.0788192	-0.135639	0.0829663	0.0318307	0.0963167	0.0185324	0.00381689	0.0805991	-0.00426286	0.118672	0.0511524	0.143364	0.037074	0.252255	0.184118	Q9UNZ5.L10K_HUMAN
0.186854	0.0787891	-0.0818644	0.0996486	0.0526576	0.0163774	0.139789	0.133673	0.139104	0.0769273	0.0294334	0.207488	0.0590218	0.0553252	0.00202232	0.0469994	O60427.FADS1_HUMAN
-0.166642	0.0787739	-0.172578	0.150977	0.10056	0.138794	0.0570494	0.0594331	0.0969358	0.120266	0.151951	0.120157	0.196599	0.0100357	0.280968	0.241589	Q9BYB4.GNB1L_HUMAN
-0.0543825	0.0787726	-0.02573	0.0479103	0.0321834	0.0307493	0.0249263	0.00187696	-0.00595439	-0.0194592	-0.016577	-0.044995	0.0425409	-0.0314644	0.0206413	0.0338941	P01699.LV144_HUMAN
-0.199737	0.0786981	-0.173865	0.135836	0.0831465	0.046865	-0.0595553	0.0429847	0.0983034	0.115868	0.201778	0.11566	0.246267	0.0931731	0.411858	0.302146	Q9NVM6.DJC17_HUMAN
-0.0254401	0.0785273	0.154952	-0.0610907	-0.0309581	-0.0791694	-0.0671454	-0.0376958	-0.0551717	0.0389305	0.00105766	0.00316775	-0.229435	-0.13168	-0.204765	-0.155896	Q5BKU9.OXLD1_HUMAN
-0.0197258	0.0785115	-0.0820703	0.0852056	0.0539761	0.0449474	-0.00448836	0.0356747	0.0743035	0.0265721	0.0843293	0.0125105	0.10376	0.0962185	0.141509	0.129323	Q9UPQ9.TNR6B_HUMAN
0.0976381	0.0783965	0.00184447	0.00543137	0.0158249	-0.0157161	0.00908302	0.0568766	0.0470753	0.024353	0.00559562	0.0359939	-0.0564828	-0.0520621	-0.0640856	-0.00841289	P55259.GP2_HUMAN
-0.217601	0.0781944	-0.204717	0.201047	0.130461	0.183427	0.090835	0.11995	0.176446	0.183885	0.177693	0.155406	0.349319	0.133743	0.410798	0.388841	Q9UHX1.PUF60_HUMAN
0.013159	0.0781619	-0.00272694	0.050191	0.00967539	0.0711306	0.0585352	-0.00823959	0.0401046	0.0686828	0.020896	0.0621721	-0.0263517	-0.0176202	-0.0299329	-0.0122014	Q15063.POSTN_HUMAN
0.0345401	0.0781206	-0.0248036	0.0335464	0.00388623	0.0461818	0.0148547	0.0461118	0.0293083	0.0391952	0.00992032	0.100487	0.0447935	0.0253532	0.0499815	0.0735712	P84074.HPCA_HUMAN
-0.208557	0.0780898	-0.33944	0.155449	0.116651	0.19776	-0.0136277	-0.0105327	0.14949	0.113115	0.166804	0.123234	0.439888	0.190674	0.608733	0.477851	Q04323.UBXN1_HUMAN
-0.108911	0.0780335	-0.28855	0.321408	0.252369	0.224732	0.166526	0.212625	0.248325	0.211969	0.199992	0.0920276	0.484937	0.261665	0.681643	1	Q9HBM1.SPC25_HUMAN
-0.224667	0.0780121	-0.09906	0.136064	0.0995533	0.0907883	0.0809424	0.0852486	0.116125	0.0989122	0.0584698	0.0803336	0.0723937	0.0314497	0.122445	0.125814	Q9P2K8.E2AK4_HUMAN
0.050618	0.0780016	0.0684357	0.0306318	0.0293799	0.0206519	0.0921353	0.0459234	0.0747944	0.0125305	0.00690739	0.0387647	-0.0176086	0.0182388	-0.0375416	0.00124376	P55771.PAX9_HUMAN
-0.252862	0.0779909	-0.0586218	0.103666	0.110184	0.126661	-0.0233295	-0.00296124	0.0393748	0.109556	0.0672653	0.0621879	0.191209	0.0877205	0.270914	0.228349	Q04864.REL_HUMAN
0.041229	0.0779653	-0.0100309	0.0893508	0.031172	0.0513178	0.130708	0.063769	0.137543	0.0281974	0.160999	0.126429	0.0795872	0.0979549	-0.0284847	-0.0097268	Q13415.ORC1_HUMAN
-0.172892	0.0778772	-0.137784	0.116109	0.122825	0.0590071	0.0639867	0.0919967	0.0419131	0.110251	0.0801109	0.0378143	0.161147	0.107458	0.223135	0.218987	Q8TE02.ELP5_HUMAN
-0.181344	0.0778244	-0.113882	0.112754	0.0993896	0.102708	0.0310097	0.0352349	0.136042	0.134646	0.133206	0.0450363	0.238934	0.112237	0.318854	0.27108	P57772.SELB_HUMAN
0.194267	0.0778226	0.287019	-0.11725	-0.150125	-0.181979	-0.0148782	-0.0676757	-0.0623495	-0.156844	-0.0420447	0.0844973	-0.335966	-0.145654	-0.398422	-0.325087	Q8TAE8.G45IP_HUMAN
-0.17014	0.0777796	-0.139662	0.0547851	0.0210929	0.0477649	-0.129509	-0.0369647	0.0902627	0.102554	0.0975516	0.0239138	0.18014	0.0352615	0.308637	0.22138	O00193.SMAP_HUMAN
0.123401	0.0777134	0.142748	0.00271131	-0.0152445	-0.0378246	0.0572316	0.0410295	0.0226304	-0.00311883	-0.0317397	0.211031	-0.135042	-0.0481483	-0.140297	-0.0899502	Q8TD30.ALAT2_HUMAN
-0.235275	0.0775857	-0.0934585	0.113151	0.0799046	0.0803231	0.038166	0.0446887	0.0825221	0.110341	0.10953	0.0633573	0.206311	0.0964541	0.245201	0.207841	P14621.ACYP2_HUMAN
-0.0295203	0.0775683	-0.112938	0.112709	0.112162	0.209678	0.148272	0.124029	0.109785	0.130265	0.122772	0.111055	0.159437	0.0646624	0.225546	0.179026	Q9H9F9.ARP5_HUMAN
0.0120456	0.077547	-0.0452524	-0.0096758	-0.0397659	0.0438699	0.0284371	0.0107396	0.0501465	-0.0145622	-0.00705312	0.0588651	0.00073287	-0.000601723	0.0382748	0.0376815	Q9UHP9.SMPX_HUMAN
-0.254138	0.0774689	-0.315167	0.227456	0.168387	0.273946	0.137695	0.112907	0.163641	0.164984	0.229455	0.157715	0.468489	0.157471	0.597875	0.483753	P33993.MCM7_HUMAN
-0.183654	0.0774181	-0.209778	0.117425	0.0734296	0.133197	0.0219313	0.0331004	0.124124	0.0990827	0.158267	0.128945	0.316115	0.1134	0.474462	0.371893	O75688.PPM1B_HUMAN
0.0736319	0.0774105	0.000607808	0.141586	0.0823605	0.0766282	0.120078	0.175791	0.160848	0.101457	0.0663107	0.136751	0.0639675	0.0217599	0.0681266	0.121342	Q8NB78.KDM1B_HUMAN
-0.134314	0.0773935	-0.221947	0.192025	0.101838	0.185629	0.0206833	0.0603455	0.149647	0.123958	0.153014	0.0555238	0.408962	0.159951	0.502871	0.404973	P49005.DPOD2_HUMAN
-0.112284	0.0773593	0.0611087	-0.0180749	0.0174484	0.0588827	-0.0860527	-0.0169686	-0.000529525	0.0394391	0.0225882	0.0514768	0.10527	0.056668	0.196724	0.159909	P28676.GRAN_HUMAN
-0.0595111	0.0773388	-0.0407472	-0.064813	-0.0488418	-0.0494088	0.019462	0.0318621	0.0142093	0.0647849	0.0609783	0.00213074	0.047467	0.027025	0.0773906	0.0640576	P15976.GATA1_HUMAN
0.0826654	0.0773334	0.324899	-0.0214697	-0.0679812	-0.0703428	-0.0560381	0.0275886	-0.0164465	-0.02269	-0.00878068	0.0888545	-0.139033	-0.050409	-0.135115	-0.131323	O95857.TSN13_HUMAN
-0.16175	0.0773137	-0.157289	0.11074	0.132144	0.176557	0.127958	0.144973	0.146271	0.104576	0.111513	0.0129215	0.175012	0.0674605	0.257707	0.179972	Q9UKT4.FBX5_HUMAN
-0.0282609	0.077166	-0.126713	0.12802	0.105342	0.129527	0.146095	0.144107	0.204757	0.125876	0.20745	0.117425	0.198646	0.0915311	0.180088	0.189081	Q9H981.ARP8_HUMAN
0.057573	0.0770052	0.101445	0.0469509	0.100941	0.0574849	0.0771944	0.0437718	0.0736835	0.0472617	0.0350273	0.0191979	-0.0114789	0.00404967	-0.0607937	0.0149946	Q14512.FGFP1_HUMAN
-0.144372	0.0769389	-0.259859	0.109905	0.0709481	0.176436	0.0111661	0.00694071	0.105064	0.113166	0.0454507	0.249989	0.327898	0.117851	0.398478	0.356654	O60256.KPRB_HUMAN
0.0459649	0.0768797	-0.0410614	0.0567734	0.0764024	0.0439157	0.0289851	0.0422932	0.103157	0.100074	0.0524511	0.0526647	0.0116469	0.0601131	-0.0502806	0.0476318	Q9NQT5.EXOS3_HUMAN
-0.145383	0.0768404	-0.149187	0.075759	0.0735834	0.119239	0.0640069	0.0166444	0.152087	0.115108	0.129858	0.0910894	0.180803	0.0511778	0.284123	0.26936	Q9BSL1.UBAC1_HUMAN
-0.07943	0.0768031	-0.210082	0.150834	0.098464	0.175106	-0.0321466	-0.00445256	0.0959441	0.0730145	0.124993	-0.0204436	0.320816	0.166808	0.422889	0.33007	Q9NXR1.NDE1_HUMAN
-0.221636	0.0768009	-0.243328	0.124066	0.0939924	0.145971	-0.00862479	0.0318296	0.098072	0.132616	0.0739019	0.0499042	0.285768	0.119878	0.417096	0.352918	Q96GX9.MTNB_HUMAN
-0.0467988	0.0767953	0.0474308	0.118989	0.107773	0.0860135	0.177946	0.201914	0.164618	0.060609	0.111663	0.0739084	0.0637071	0.0544697	0.0246772	0.0653072	Q9NXE8.CWC25_HUMAN
-0.207329	0.0766995	-0.218485	0.136023	0.0864935	0.0826834	-0.0624389	0.0318901	0.077794	0.133107	0.125479	0.110208	0.301088	0.0912012	0.431592	0.349718	Q9NUG6.PDRG1_HUMAN
0.00744237	0.076699	0.12537	-0.0239184	-0.0603707	-0.0203172	0.0116027	0.0173396	0.0159401	0.013217	0.016137	-0.0260928	-0.0757383	-0.0242834	-0.106454	-0.105161	Q9NZT1.CALL5_HUMAN
0.10763	0.0766962	0.0893002	-0.0413662	-0.0663317	-0.0868439	-0.00854015	-0.0661279	0.0174291	-0.0903302	0.0090896	0.0398008	-0.107445	-0.069784	-0.109399	-0.143286	Q8IYT3.CC170_HUMAN
-0.308434	0.0766506	-0.328259	0.204463	0.153434	0.221255	0.044394	0.0885631	0.151017	0.166185	0.156616	0.151329	0.422196	0.154412	0.607057	0.485535	Q9NTZ6.RBM12_HUMAN
-0.0821916	0.0765852	-0.0431614	0.0668817	0.0425754	0.0723061	0.0282591	0.0555845	0.0670617	0.0575057	0.0987633	0.0389827	0.0960375	0.00937419	0.0855607	0.07365	O60563.CCNT1_HUMAN
-0.00271876	0.0765567	-0.049288	0.0343511	0.00349638	-0.0155839	0.0279635	0.0251374	0.0451451	-0.0222061	0.0151566	0.10916	0.0579676	0.0248887	0.0516631	0.0674242	Q9UKI9.PO2F3_HUMAN
-0.237337	0.0765492	-0.16878	0.0958615	0.0691354	0.118985	-0.0431791	0.0245153	0.101	0.152464	0.14883	0.152825	0.268064	0.0780912	0.444079	0.327703	Q00688.FKBP3_HUMAN
-0.324468	0.0765134	-0.0226129	0.0194804	0.0418134	0.0821842	-0.113981	-0.073026	0.00435578	0.0538824	0.0479489	0.0407454	0.155022	0.000525703	0.262052	0.196687	Q9BRP8.PYM1_HUMAN
-0.300778	0.0763956	-0.212149	0.0770391	0.101209	0.143112	0.0134734	0.0455147	0.0422665	0.088819	0.0352311	-0.054153	0.161042	0.0423324	0.225427	0.183163	P09326.CD48_HUMAN
-0.1109	0.0763793	-0.152523	0.181684	0.104355	0.106973	0.0465976	0.103765	0.110362	0.0907635	0.10432	0.137174	0.238351	0.0709804	0.286184	0.269153	Q9H0G5.NSRP1_HUMAN
-0.013968	0.0763471	-0.152143	0.0952496	0.0945195	0.136754	0.105448	0.105279	0.145283	0.132703	0.052535	0.117046	0.122033	0.071531	0.19619	0.207195	P00734.THRB_HUMAN
-0.0428085	0.0762922	-0.0481369	0.085691	0.0839414	0.0874118	-0.0301897	0.0211345	0.0557534	0.0652371	0.0610091	0.102214	0.204686	0.0813726	0.271314	0.244027	Q8N9N7.LRC57_HUMAN
0.201646	0.0762122	0.102937	-0.046426	-0.0400607	0.0175678	0.0747423	-0.0262009	0.062981	-0.0208583	0.0770201	0.0227004	-0.0574448	0.0100923	-0.0773382	-0.141037	Q8N5G2.MACOI_HUMAN
0.0216937	0.07604	0.121378	-0.0496746	-0.0264861	-0.00676591	-0.00897283	-0.00607895	0.0130463	0.0169002	-0.0130007	0.0152416	-0.0704404	-0.0236974	-0.0941132	-0.0640635	Q96C34.RUND1_HUMAN
-0.22694	0.0760305	-0.321533	0.299067	0.193446	0.239336	0.0689831	0.140037	0.181898	0.22077	0.265159	0.0983515	0.477846	0.185621	0.623297	0.48444	Q9BRT9.SLD5_HUMAN
0.0468336	0.0760174	-0.0639147	0.0807386	0.0415646	0.137549	0.137816	0.125875	0.0993978	0.0927805	0.11329	0.166008	0.0417038	0.00674611	0.0375418	0.123005	P35226.BMI1_HUMAN
0.195055	0.0759245	-0.0044129	-0.023391	-0.106609	0.0316666	0.0496296	-0.0277679	0.00238694	-0.0764799	0.0720829	0.0502488	0.0516923	-0.01849	0.0158629	-0.0171268	Q9UK08.GBG8_HUMAN
0.223347	0.0758413	0.0360781	-0.01784	-0.031723	-0.0312718	0.123419	0.0198532	0.0590523	-0.0797984	0.020758	0.0891809	-0.0520523	-0.105542	-0.107586	-0.0389021	O14523.C2C2L_HUMAN
0.0623946	0.0758	-0.153283	0.0588527	-0.0511117	0.134581	-0.0202815	-0.0621257	0.107762	-0.0247741	0.123611	0.0425195	0.282582	0.0796114	0.375802	0.234324	Q9Y548.YIPF1_HUMAN
0.0603	0.0757821	-0.0551395	0.0208301	-0.0264592	0.0411105	-0.0356567	-0.016329	0.00489782	0.0293268	0.00502462	0.109287	0.0266712	0.0413219	0.0911398	0.0437451	Q9BW30.TPPP3_HUMAN
0.00454799	0.0757033	-0.200302	0.295735	0.191302	0.195377	0.176828	0.169658	0.226941	0.160283	0.232393	0.182634	0.389395	0.186686	0.460016	0.391768	Q6IBW4.CNDH2_HUMAN
-0.248221	0.0756993	-0.240734	0.103794	0.0904699	0.156567	-0.0387548	0.0199531	0.0775786	0.122899	0.145781	0.0941871	0.30418	0.0815585	0.463349	0.373645	O94903.PLPHP_HUMAN
-0.00969076	0.0756717	-0.0964493	0.103486	0.0753412	0.126362	0.027942	0.0797281	0.0576144	0.0503531	0.0329111	0.0724823	0.135021	0.0457581	0.165687	0.123932	Q6NTE8.MRNIP_HUMAN
0.136435	0.0756512	0.0737518	0.0837354	0.00579199	0.0107612	0.0417683	0.0566466	0.0906843	0.0645854	0.0732131	0.091103	0.0219886	-0.00389838	0.0770243	0.0649498	Q8NHG7.SVIP_HUMAN
0.202458	0.0756072	-0.149856	0.0631705	0.0240391	0.0991108	0.0791637	0.0822253	0.0717274	0.0205981	0.0667783	0.0595261	0.0913402	0.00483994	0.138352	0.126162	O75525.KHDR3_HUMAN
0.0528354	0.0755715	0.0193542	0.0281109	0.079785	0.0372838	0.00887523	0.0222372	0.0148936	0.0240107	0.0526887	0.0631546	0.0428476	0.0298993	0.0495197	0.0444705	Q86SG7.LYG2_HUMAN
0.0555724	0.0754928	-0.0310271	0.0275576	0.0331152	0.0430454	-0.0124827	-0.0158939	0.034055	0.0557738	0.050983	0.0740242	0.0259835	-0.00250394	0.0266848	0.048585	Q13003.GRIK3_HUMAN
-0.0798121	0.0754715	0.161619	0.00160905	0.00371899	0.00569075	0.026765	0.0514218	0.0402149	-0.0141773	-0.00383091	0.0595662	-0.054294	-0.00131267	-0.0540133	-0.0420886	P50440.GATM_HUMAN
-0.202297	0.0753946	-0.120772	0.173199	0.133652	0.110544	0.0764521	0.109431	0.126244	0.10436	0.0781457	0.0415148	0.123609	0.0538297	0.161821	0.141956	Q16594.TAF9_HUMAN
-0.193246	0.0753346	-0.219546	0.10343	0.111464	0.197876	0.00352738	0.00591817	0.0947207	0.130108	0.130908	0.061012	0.321087	0.14505	0.461582	0.314107	O75175.CNOT3_HUMAN
0.0445238	0.0753328	-0.0639358	0.017329	0.0610814	0.129839	0.0929358	0.0538313	0.0313074	0.10523	0.0755671	0.152084	0.065436	0.0312175	0.155266	0.117409	Q8WXG6.MADD_HUMAN
-0.064266	0.0751943	-0.0641175	0.0625813	0.0221392	0.147107	0.00893443	0.0305304	0.0865574	0.0484194	0.0536688	-0.00577698	0.0994187	0.0851204	0.113674	0.0657966	Q8N8R7.AL14E_HUMAN
-0.225133	0.0750642	-0.205344	0.193324	0.132803	0.170944	0.0424304	0.134592	0.15306	0.185454	0.0733725	0.101588	0.25342	0.0911748	0.319111	0.298218	A3KN83.SBNO1_HUMAN
0.209673	0.07498	-0.00648865	0.00756477	-0.0234072	-0.0651012	0.033923	0.0418265	0.028381	-0.0142569	0.0500383	0.180233	-0.0286648	-0.0342537	-0.0809481	-0.0735223	P49792.RBP2_HUMAN
-0.0198152	0.0749769	-0.229491	0.0651531	0.015891	0.145673	0.0111578	-0.0178892	0.119545	0.0632149	0.0404033	0.0982504	0.18315	0.0745913	0.291269	0.245163	P78356.PI42B_HUMAN
-0.0604783	0.0749554	0.222295	-0.125705	-0.135393	-0.117815	-0.146862	-0.0683746	-0.071399	-0.0625219	-0.0727342	0.0166263	-0.284394	-0.132002	-0.289549	-0.244277	Q13011.ECH1_HUMAN
0.0523524	0.0749456	0.0676764	0.00139368	-0.0433719	-0.0155788	-0.0464481	0.0302205	0.00499124	-0.01024	0.00191809	-0.077998	-0.027408	0.0409503	-0.0353677	-0.0472762	Q6PJG2.MDEAS_HUMAN
-0.153847	0.0749307	-0.139833	0.148272	0.0944035	0.174585	0.139636	0.0761318	0.100095	0.119626	0.0821563	0.0738878	0.246023	0.103568	0.262067	0.240126	Q9NX01.TXN4B_HUMAN
-0.217784	0.0749041	-0.251533	0.0697528	0.103579	0.141898	-0.0468446	-0.0579408	0.0582045	0.117179	0.131746	-0.0363021	0.28658	0.105395	0.454711	0.31406	Q9UPN7.PP6R1_HUMAN
-0.072637	0.0747157	-0.0498276	0.0802689	0.0916851	0.0734732	0.0504932	0.123135	0.0369996	0.106896	0.0546705	0.0417993	0.0710411	-0.0211451	0.0682209	0.0601853	P80297.MT1X_HUMAN
-0.0244861	0.0746541	-0.0414871	0.0785237	0.00434532	0.0454694	0.0891465	0.128244	0.0706439	-0.00107635	0.0750991	0.0628084	0.0923639	-0.0380367	0.0074343	0.0330084	Q07002.CDK18_HUMAN
-0.166308	0.0746187	-0.275635	0.150718	0.166073	0.171377	0.16691	0.130056	0.168669	0.1716	0.174997	0.198641	0.238983	0.0644558	0.337674	0.319907	P52434.RPAB3_HUMAN
-0.0566241	0.0746139	0.0323018	0.0629531	0.0376857	-0.0147709	0.0954182	0.130577	0.0969244	0.0559162	0.107631	0.192075	-0.00846499	-0.0337044	-0.0573415	-0.0201896	P13995.MTDC_HUMAN
0.032301	0.0745498	0.00417228	0.00325023	0.0143957	-0.0111374	0.0371612	-0.00695124	0.00763288	0.0155523	0.022828	0.0492033	0.00469266	-0.00415888	0.000950408	0.0661276	Q9H4D0.CSTN2_HUMAN
0.0440028	0.0744062	-0.132514	0.0989439	-0.0195637	0.0475161	0.032346	0.0448218	0.0919506	-0.0164765	0.0413187	0.148312	0.0881108	0.0108886	0.105783	0.119356	Q00973.B4GN1_HUMAN
-0.283729	0.0743755	-0.294648	0.148766	0.0858657	0.163129	-0.0254712	0.0448625	0.118842	0.141092	0.116493	0.131812	0.364861	0.123506	0.547449	0.452948	P61086.UBE2K_HUMAN
-0.0153785	0.0743658	-0.0135269	0.157791	0.142624	0.0784282	0.158588	0.150473	0.085083	0.132418	0.042245	0.103939	0.0640826	0.0402589	0.0510498	0.140231	O15021.MAST4_HUMAN
-0.0328345	0.0743527	-0.0928235	0.039579	0.0665278	0.0312895	0.0773859	0.0463745	0.0594944	0.0414997	0.0397149	0.0544047	0.0332261	0.00848937	0.0709106	0.0504685	Q9UMS6.SYNP2_HUMAN
0.0294478	0.0742991	0.0425964	-0.0053189	-0.0658089	-0.0651815	-0.0186518	-0.0306248	-0.00200977	0.00218962	-0.0182301	-0.012947	-0.0294654	-0.00615763	-0.0529062	-0.0464272	O00257.CBX4_HUMAN
-0.0312857	0.0742603	-0.172744	0.0819939	0.113881	0.235123	0.172756	0.0649417	0.164658	0.0588093	0.0746651	0.11937	0.203185	0.0554698	0.237161	0.25601	O00148.DX39A_HUMAN
-0.0485123	0.0742431	-0.0669841	0.0656055	0.0104674	0.0590624	0.0123928	0.0412003	0.000748774	0.036411	0.0571556	0.0147578	0.0274326	-0.012549	0.0333674	0.0403775	P11308.ERG_HUMAN
-0.261037	0.0741717	-0.266685	0.189563	0.113018	0.183627	-0.0113205	0.0246155	0.127204	0.13775	0.1724	0.114327	0.374004	0.106947	0.530414	0.406543	Q9H6T3.RPAP3_HUMAN
-0.199723	0.0741716	-0.162753	0.0752487	0.112012	0.167063	-0.0112739	0.0584653	0.00693422	0.0527887	-0.00945071	0.00427996	0.113092	0.018359	0.170311	0.18193	Q06187.BTK_HUMAN
0.136087	0.0741698	-0.0431637	0.0388399	0.0725821	-0.00747524	0.0896628	0.1095	0.0654875	0.0323319	-0.00740934	0.12192	-0.0537817	-0.0535321	-0.0817202	0.000651089	O95445.APOM_HUMAN
0.0649803	0.0740233	-2.43798e-05	-0.0349887	-0.096604	0.00952006	-0.0148233	-0.0777645	-0.0463175	-0.0888953	0.0325313	-0.0161976	0.037117	0.0088405	0.04893	0.0227015	Q8IVF2.AHNK2_HUMAN
-0.213434	0.0740066	-0.249071	0.207269	0.18374	0.197023	0.0315965	0.098544	0.164277	0.14443	0.129879	0.0801991	0.435667	0.185614	0.54015	0.404421	Q9Y6A5.TACC3_HUMAN
0.0784381	0.0739852	-0.0487707	0.0177223	0.0507236	0.0711665	0.0231831	0.0424829	0.00025408	0.10984	0.0515519	0.176263	0.0785799	0.00508422	0.153171	0.121147	Q86UX6.ST32C_HUMAN
-0.251826	0.0739799	-0.00332028	0.022344	0.00882971	-0.0226325	-0.162052	0.0175513	-0.0280651	0.0859373	0.0717124	-0.116199	0.0651537	0.0325169	0.143361	0.0906757	Q9NR56.MBNL1_HUMAN
-0.117877	0.0739548	-0.272931	0.194862	0.135416	0.129103	0.136127	0.121142	0.163065	0.148052	0.198753	0.250346	0.286124	0.0998776	0.375247	0.322005	Q9NQ29.LUC7L_HUMAN
0.0895936	0.0739444	-0.147767	0.116665	0.10946	0.116742	0.0925172	0.0582567	0.0725243	0.0832929	0.00489924	0.202535	0.0964106	0.0206062	0.195797	0.19362	P20336.RAB3A_HUMAN
0.02096	0.0739311	-0.0406053	0.00529855	0.0629156	0.094857	0.0881359	0.070344	0.0399161	0.0705868	0.0231997	0.0876649	0.0253387	0.0432885	0.0314269	0.0899046	Q13562.NDF1_HUMAN
-0.227127	0.0738525	-0.20501	0.0666562	0.0921602	0.124893	-0.0314545	0.0251238	0.0279371	0.0428794	0.0432603	-0.0657097	0.132277	0.0911747	0.202189	0.163272	Q06413.MEF2C_HUMAN
-0.0857853	0.0737779	-0.222481	0.0253797	0.0396668	0.0926866	-0.10718	-0.0656873	-0.0298981	0.0320768	0.0612895	-0.047347	0.222783	0.0499424	0.249656	0.150942	P98171.RHG04_HUMAN
-0.0592429	0.0736652	-0.329634	0.23235	0.133107	0.19736	0.146233	0.104813	0.14934	0.143777	0.248908	0.0648503	0.398139	0.169127	0.476874	0.361395	Q14919.NC2A_HUMAN
0.0649231	0.0735743	-0.0773129	0.0783245	0.0603933	0.0983616	0.0739079	0.0220693	0.0447131	0.0293053	0.133932	0.0859813	0.111149	0.0113636	0.142033	0.175994	P29728.OAS2_HUMAN
-0.18431	0.0734912	-0.313949	0.276399	0.209778	0.242269	0.148148	0.124444	0.166553	0.173305	0.223371	0.15308	0.361246	0.159193	0.476593	0.404973	Q9H6D7.HAUS4_HUMAN
-0.0493297	0.0734776	-0.0951605	0.0785872	0.100637	0.0794404	0.0194774	0.0611546	0.0408982	0.139597	0.0659751	0.0160197	0.110118	0.0308889	0.135267	0.125681	Q7Z6B0.CCD91_HUMAN
0.0955135	0.0733458	0.0966749	-0.0472866	-0.102026	-0.0746225	-0.0555126	-0.0579318	-0.0584176	-0.0471999	-0.0712766	0.0252301	-0.23472	-0.0580688	-0.27559	-0.175731	P03928.ATP8_HUMAN
-0.0334619	0.0733444	-0.253014	0.112758	0.0710401	0.118881	-0.0414043	0.0235627	0.122594	0.0957771	0.129867	0.101564	0.262776	0.104953	0.358323	0.310782	A6NIH7.U119B_HUMAN
0.210648	0.0732692	0.0734993	-0.0835143	-0.0447697	-0.0562954	-0.0069177	0.0109931	-0.0303868	0.0164635	-0.0579603	-0.001892	-0.129194	-0.0520759	-0.0889046	-0.0597831	Q629K1.TRIQK_HUMAN
-0.240966	0.0731995	-0.175584	0.0949316	0.0857428	0.12498	0.0264504	0.0936356	0.123448	0.128252	0.0817914	0.0715028	0.203949	0.0796994	0.348096	0.258825	Q96F63.CCD97_HUMAN
0.0359498	0.0731182	0.00134007	0.0353603	0.0638636	-0.0294802	0.0175787	0.0633051	0.0579113	-0.0228521	0.0675176	0.0249239	0.044205	0.0218281	0.0841352	0.039782	Q5TGY3.AHDC1_HUMAN
0.0725054	0.0730845	0.404503	-0.00637056	0.00470454	-0.06211	0.0325897	0.0591437	0.0386258	-0.0175759	-0.0151932	0.0244496	-0.185692	-0.0738516	-0.193156	-0.113673	Q5W0U4.BSPRY_HUMAN
-0.180196	0.0730751	-0.160941	0.080066	0.111908	0.100403	-0.0346513	-0.00282703	0.0196403	0.0516814	-0.0324084	-0.0491027	0.132559	0.0999039	0.176417	0.134118	P09086.PO2F2_HUMAN
0.158901	0.0730544	0.227751	-0.0246981	-0.034909	-0.068661	0.0355893	0.0150854	0.0104871	-0.0171325	0.0590174	0.0854377	-0.0861508	-0.0189847	-0.120072	-0.0916767	P49815.TSC2_HUMAN
-0.0427944	0.0730208	-0.0885411	0.0866773	0.0764586	0.0578419	0.0283255	0.0557047	0.0660477	0.0307692	0.0117573	0.184974	0.0970208	-0.00417007	0.208204	0.234739	P10636.TAU_HUMAN
-0.180295	0.0729371	-0.328554	0.285038	0.21845	0.273131	0.168653	0.159836	0.200469	0.187517	0.277813	0.147644	0.51214	0.191691	0.634063	0.517114	P26358.DNMT1_HUMAN
-0.0937555	0.0729197	-0.0339932	0.0952017	0.0638313	0.102638	0.00166401	-0.0716912	0.0752833	0.075113	0.0879212	0.0814489	0.219	0.106762	0.378142	0.288105	Q9NR46.SHLB2_HUMAN
0.0227512	0.0728849	-0.0244646	0.0301651	-0.0140934	0.0202549	-0.0133174	0.018409	0.0693401	0.0406338	0.0803703	0.00968878	0.0449941	-0.00842042	0.0743606	0.0549486	Q13395.TARB1_HUMAN
-0.260209	0.0728533	-0.185923	0.0999778	0.0765179	0.0843877	0.0279861	0.100145	0.101105	0.113869	0.0469967	0.104919	0.228378	0.0731008	0.291387	0.255381	Q8WUX2.CHAC2_HUMAN
0.0889431	0.0728455	-0.129031	0.0285055	-0.0144207	0.0759342	0.0694105	-0.00988543	0.0496414	-0.0179102	0.148903	0.0635722	0.23756	0.0656425	0.180758	0.111272	Q93084.AT2A3_HUMAN
0.00803985	0.072845	-0.0792855	0.0806641	0.0316737	0.134924	0.0829361	0.0429134	0.0860439	0.00519622	0.0240992	0.211621	0.102036	0.0450901	0.170193	0.171231	Q9UPT6.JIP3_HUMAN
0.0124747	0.0728389	-0.0954346	0.0898788	0.0294483	0.161062	0.14457	0.0938852	0.126504	0.0730854	0.0454935	0.140162	0.172144	0.0915158	0.236478	0.215161	P26374.RAE2_HUMAN
0.0933059	0.0727856	0.131347	-0.00312603	0.0679187	0.0264608	0.111222	0.0624198	0.0182044	0.0681414	0.0468441	0.137355	-0.0733902	-0.0162981	-0.0718756	-0.00785525	Q8TBF5.PIGX_HUMAN
-0.059847	0.0725584	-0.147523	0.108412	0.0641376	0.131174	0.0940955	0.0382396	0.137436	0.0927246	0.144545	0.124269	0.265665	0.0576264	0.344088	0.2667	Q9UK59.DBR1_HUMAN
-0.0861545	0.0725162	-0.0466123	0.0590946	0.00749029	0.0725226	0.074747	0.03352	0.071975	0.0534003	0.0373464	0.0613404	0.0259821	-0.00658863	0.070813	0.0698937	P12829.MYL4_HUMAN
0.0376817	0.0724898	0.305802	-0.0561579	-0.0277277	-0.0505058	-0.0274961	-0.017738	0.00558188	0.0192835	0.0556208	0.127392	-0.111479	-0.0536319	-0.0600622	-0.0302785	O15264.MK13_HUMAN
-0.139639	0.0724766	-0.127896	0.0721823	0.0722959	0.054387	-0.0714275	-0.0126448	-0.000884003	0.0465562	-0.0454748	-0.0489033	0.088582	0.0485103	0.117409	0.0993788	P04839.CY24B_HUMAN
0.106194	0.0724734	0.229982	-0.102034	-0.0899072	-0.151062	-0.0387013	-0.0527979	0.00550515	-0.0710981	-0.00237302	0.11422	-0.277033	-0.156856	-0.331996	-0.287172	P20674.COX5A_HUMAN
-0.100416	0.072427	-0.0919401	0.113656	0.104826	0.0645999	0.0799405	0.0873086	0.0871849	0.0784002	0.156366	0.0599093	0.159002	0.0901764	0.201519	0.180296	Q8N108.MIER1_HUMAN
-0.125067	0.0723282	-0.166312	0.112828	0.0892381	0.152268	0.0705213	0.0631782	0.0583738	0.109147	0.0328971	0.0349239	0.211264	0.0322149	0.289877	0.241511	Q96CW5.GCP3_HUMAN
0.190719	0.0722319	0.173821	-0.0132458	-0.0246222	-0.0693415	0.0912995	0.0720336	0.0624809	-0.0147829	0.0423454	0.159781	-0.119276	-0.0873851	-0.228573	-0.163378	O15226.NKRF_HUMAN
0.216859	0.0722149	-0.248339	0.09189	0.0466088	0.0889663	0.0936789	0.0848702	0.0640301	0.0607709	0.0370802	0.0988306	0.165842	0.0405601	0.221231	0.167504	Q96F85.CNRP1_HUMAN
0.0195234	0.0722069	-0.221029	0.295506	0.195971	0.248835	0.21132	0.172825	0.22449	0.163862	0.229319	0.182648	0.400413	0.172182	0.488944	0.396046	P42695.CNDD3_HUMAN
0.0753505	0.0720271	-0.0801219	-0.0153433	0.0552541	0.00500866	0.0678806	0.0665095	0.0418765	0.0140731	0.0108828	0.122149	0.0683175	0.0419406	0.0532606	0.072905	P52823.STC1_HUMAN
-0.0124349	0.0720082	-0.151063	0.0455112	0.0612914	0.042254	0.0533723	0.0236201	0.0883208	0.0346454	0.0187299	0.118946	0.149883	0.0466063	0.245648	0.179068	Q96NT1.NP1L5_HUMAN
-0.202603	0.0717467	-0.137922	0.0146748	0.0381173	0.0849255	-0.031735	0.00723475	0.0505455	0.0416462	0.0164089	-0.0495441	0.117743	0.0403007	0.122908	0.0949771	Q969X0.RIPL2_HUMAN
-0.271131	0.0717287	-0.355637	0.154908	0.125975	0.216118	0.0266117	0.0386187	0.137972	0.131993	0.131453	0.117032	0.377938	0.125595	0.545442	0.402965	Q15819.UB2V2_HUMAN
-0.291399	0.0717243	-0.282564	0.185951	0.130837	0.165596	0.0131672	0.0642285	0.144895	0.178992	0.214345	0.150142	0.371084	0.11763	0.566178	0.457231	O15355.PPM1G_HUMAN
-0.174214	0.0717122	-0.144324	0.0397409	0.0382552	0.073752	0.0578615	0.0211876	0.0734433	0.100571	0.0849219	0.0376442	0.099787	0.0115116	0.159131	0.101184	P42229.STA5A_HUMAN
-0.0292296	0.0716847	-0.0301426	0.0318966	-0.0181162	-0.0268834	0.0493591	0.0496796	0.0261256	0.0127266	0.00561478	0.0200202	-0.0200037	-0.00736129	0.011033	0.0191642	P15173.MYOG_HUMAN
0.0545662	0.0715144	0.0118077	0.0271937	0.0516484	-0.0195084	0.0471043	0.0479829	0.0253604	0.0173368	-0.00561392	0.0301305	0.0218834	0.00967372	-0.0223188	0.0183946	Q5VWG9.TAF3_HUMAN
-0.0669619	0.0713791	-0.145756	0.0724106	0.104194	0.10186	0.082189	0.047332	0.0938504	0.0470249	0.102244	0.0443272	0.173388	0.0592459	0.235932	0.205227	Q9ULJ6.ZMIZ1_HUMAN
-0.0430496	0.0713043	-0.0948489	0.041067	0.023155	0.00134678	0.0406509	0.00936493	0.0379996	0.0162818	0.0478321	-0.00155315	-0.00652818	-0.0441919	0.0101566	-0.0071376	O75578.ITA10_HUMAN
0.0346187	0.0712908	-0.0362732	0.0606341	0.00569776	0.0170882	0.0429112	0.0511386	0.0642578	0.00763318	0.017531	0.167248	0.00877907	-0.0745107	0.00194682	0.00869599	Q8N3J6.CADM2_HUMAN
0.320007	0.0712597	0.154488	-0.00528886	-0.0316405	-0.0468192	0.119509	0.0798747	0.0743602	-0.0274726	0.0263491	0.0653621	-0.148555	-0.0256414	-0.218479	-0.140442	Q9BQP7.MGME1_HUMAN
0.126498	0.0711891	-0.156648	0.0291456	0.041216	0.0251599	0.0743219	0.0181228	0.00783463	0.0461518	-0.0109862	0.107346	0.0587767	-0.0259794	0.0506658	0.0669371	Q9BY67.CADM1_HUMAN
0.0742756	0.0711808	0.238738	0.00157787	0.00565234	-0.0468758	0.150903	0.17526	0.0424198	0.0285112	0.0919517	0.0359775	-0.181774	-0.059504	-0.299536	-0.204282	P18754.RCC1_HUMAN
-0.115698	0.0709912	0.0310847	-0.118775	-0.0985135	-0.108805	-0.147158	-0.090982	-0.0493256	-0.0174363	-0.00914587	-0.037287	-0.119779	-0.113301	-0.125923	-0.108149	P54819.KAD2_HUMAN
0.0895309	0.0709664	0.105009	-0.0276162	-0.030705	-0.0108699	0.0858494	-0.0151119	0.0451678	-0.0214129	0.0086078	0.151634	-0.121856	-0.0536599	-0.168282	-0.0975923	Q99714.HCD2_HUMAN
-0.160615	0.0708973	-0.204495	0.0831882	0.0696201	0.101693	0.00330486	0.0146639	0.0538205	0.0728967	0.0743783	0.0424202	0.287131	0.0599332	0.365274	0.291363	Q53ET0.CRTC2_HUMAN
-0.0890637	0.0707784	-0.0665736	0.105378	0.107143	0.13335	0.114256	0.0749991	0.115212	0.0985141	0.0698335	0.124404	0.238115	0.122069	0.234757	0.279587	Q14145.KEAP1_HUMAN
-0.126244	0.0707279	-0.140541	0.0686906	0.0890062	0.114681	0.0557463	0.0348893	0.0827555	0.11088	0.0510549	0.122735	0.120557	0.127468	0.164141	0.180535	Q8TAF3.WDR48_HUMAN
-0.187732	0.0706692	-0.279195	0.126653	0.135496	0.18466	0.0204576	0.0503771	0.0819495	0.137621	0.106474	0.0881318	0.303057	0.148876	0.389595	0.347759	Q9Y5B0.CTDP1_HUMAN
-0.00855318	0.0706411	-0.0602143	0.0117691	-0.0478593	0.0840314	-0.0293983	-0.0164375	-0.0114141	0.0753922	0.117111	0.108699	0.122738	0.0612901	0.20803	0.126699	Q7Z5L9.I2BP2_HUMAN
0.202504	0.0705834	-0.00670785	-0.0120791	-0.0268083	-0.0307	0.0477742	0.0516411	0.0663921	-0.0463323	0.00144745	0.0946107	-0.0762169	-0.0929999	-0.213903	-0.10273	Q9BXY0.MAK16_HUMAN
-0.170857	0.070538	-0.377758	0.33391	0.258551	0.292281	0.187103	0.198	0.256555	0.226183	0.267364	0.150626	0.574366	0.252182	0.719865	0.583149	O95347.SMC2_HUMAN
0.0770383	0.0705034	0.0731142	0.0156375	-0.0188422	-0.0327624	0.0513024	0.038819	0.00228325	-0.0366912	0.0166671	-0.0212887	-0.0227464	0.0130531	-0.0430258	-0.0251336	Q9BWN1.PRR14_HUMAN
-0.0610252	0.0704348	-0.0139549	-0.0635601	-0.0629293	-0.0581922	-0.0341687	-0.0355528	0.025694	0.00263103	0.0324992	0.00802473	0.0175442	-0.00461061	0.026375	0.0181541	P69891.HBG1_HUMAN
0.250081	0.07033	0.097538	-0.0959338	-0.103837	-0.131758	0.0309597	-0.0386201	-0.025139	-0.0422315	-0.0352504	0.124004	-0.248812	-0.133265	-0.298441	-0.238299	O00217.NDUS8_HUMAN
-0.0252933	0.0703017	-0.0712393	0.0106235	0.0377379	0.0319969	0.0343476	0.0255787	0.0207369	0.0585426	0.0029515	-0.00202579	0.0688813	0.0627638	0.0822531	0.0622881	P0C1Z6.TFPT_HUMAN
0.00642747	0.0702838	-0.0501678	0.155752	0.119521	0.115512	0.154991	0.109292	0.0927448	0.0671552	0.0968373	0.177235	0.102111	0.00957971	0.100003	0.163704	Q0VF96.CGNL1_HUMAN
0.0689362	0.0702521	-0.0795606	0.0260886	-0.0251256	-0.00572068	0.0623254	0.0235313	0.0378808	-0.0150587	0.0460993	0.132197	0.0207767	-0.0155009	-0.0394156	-0.0130826	Q9UMF0.ICAM5_HUMAN
-0.0838823	0.0702336	-0.322128	0.146267	0.096114	0.176692	0.0479918	0.060871	0.12763	0.11534	0.159117	0.070606	0.401527	0.152541	0.513939	0.413991	Q9UNN5.FAF1_HUMAN
0.0960023	0.0702093	0.0486397	-0.00867081	-0.0097691	0.054544	-0.0226267	0.0302146	0.0502376	0.0297058	0.0905963	0.0610733	0.0217672	0.0951115	0.0341755	0.0468652	Q9H3Y8.PPDPF_HUMAN
-0.109895	0.0701136	-0.172336	0.188308	0.179542	0.12579	0.0988466	0.163674	0.150823	0.107057	0.0935305	0.0854775	0.225719	0.1432	0.335055	0.319352	Q8WVK7.SKA2_HUMAN
-0.0608462	0.0700725	-0.0190209	0.0389642	0.0449647	-1.70086e-05	0.0276728	0.0944563	0.0567798	0.0783654	0.0418248	0.00119418	0.0167845	0.01341	0.0256461	0.0166598	Q9P086.MED11_HUMAN
-0.168816	0.0699836	-0.124796	0.0305624	0.0933661	0.0525171	-0.00554713	0.030818	-0.00597244	0.0339668	-0.0291024	-0.0238822	0.0449567	0.0227199	0.115551	0.0952152	Q6ZS81.WDFY4_HUMAN
-0.124292	0.0699814	-0.104128	0.104494	0.0271626	0.129947	0.0627242	0.0734233	0.1071	0.0656817	0.13892	0.111716	0.232052	0.113337	0.312757	0.218754	Q5VSL9.STRP1_HUMAN
1	0.0699487	0.00880581	-0.0426124	-0.070673	0.00191626	0.10571	0.00601551	0.0217991	-0.0711085	0.0128106	0.0649985	-0.0326058	0.0160764	-0.134971	-0.108911	P07199.CENPB_HUMAN
0.0132229	0.0697779	0.048961	0.117662	0.11527	0.0674161	0.153451	0.173568	0.108429	0.0706775	0.0726689	0.192398	-0.0311317	0.00394734	-0.0359958	0.049379	P52429.DGKE_HUMAN
-0.00640092	0.0697695	-0.102125	0.0562582	-0.0140317	0.0443262	0.015445	0.03043	0.0824002	0.033729	0.0792482	0.0277461	0.120747	0.064008	0.122907	0.0639556	P51948.MAT1_HUMAN
-0.200264	0.0697184	-0.109093	0.0975462	0.165848	0.179999	0.0844974	0.0682556	0.101103	0.092227	0.104207	0.0782591	0.218169	0.0412721	0.271052	0.214495	Q99638.RAD9A_HUMAN
-0.0706322	0.0696849	0.00341512	-0.000281561	-0.00678115	-0.0412049	-0.0229222	-0.0271499	0.0163638	0.0350178	0.0105456	0.0717317	0.0395279	-0.0232308	0.0843599	0.0304639	P78524.DEN2B_HUMAN
-0.204281	0.0696547	-0.198614	0.175905	0.143724	0.103858	-0.0223913	0.0540153	0.116581	0.0692019	0.0766459	0.0316831	0.147794	0.0531472	0.281047	0.260265	Q9NY65.TBA8_HUMAN
-0.277449	0.0695485	0.00707937	0.0300799	0.124961	0.0936153	0.0173057	0.0447114	0.0302292	0.0946689	0.0563968	-0.117401	0.133023	0.0196831	0.142613	0.127818	P52566.GDIR2_HUMAN
0.0364578	0.069522	0.0444467	0.00328827	-0.0199082	-0.0155352	-0.0768049	-0.034466	-0.0405971	-0.0612498	-0.0276631	-0.0482684	-0.00300415	-0.00812026	0.016389	0.0460285	Q02080.MEF2B_HUMAN
0.276339	0.0694667	0.290512	-0.0867229	-0.132962	-0.108965	0.0053553	-0.0130734	-0.0309139	-0.0645458	0.0127232	0.127665	-0.177797	-0.0692167	-0.223559	-0.169361	Q14160.SCRIB_HUMAN
-0.101389	0.0693998	-0.0889418	0.109685	0.0886117	0.120357	0.081359	0.0782015	0.131875	0.147506	0.123247	0.0847921	0.18597	0.0446222	0.250592	0.190209	Q96E09.PBIR1_HUMAN
0.0596255	0.0693067	-0.0567138	0.0932346	0.0659463	0.0936584	0.168745	0.085116	0.068524	0.0994754	0.10359	0.136775	0.0113575	0.00861862	-0.0271203	0.0361631	P78549.NTH_HUMAN
-0.000828078	0.0693003	-0.121168	0.145155	0.078448	0.0973791	0.121364	0.0868738	0.120177	0.055588	0.0624642	0.0887933	0.125943	0.0192159	0.0960068	0.131434	Q9UGL1.KDM5B_HUMAN
-0.151275	0.0692598	-0.0970973	0.037891	0.0752261	0.0824576	0.0936039	0.0680661	0.0726484	0.0571951	0.125361	0.0689037	0.0697522	0.0581986	0.111344	0.0881816	P09564.CD7_HUMAN
-0.0573921	0.0690066	0.00732925	0.0705501	0.0547431	0.0366793	0.0975901	0.0768265	0.0665916	0.062015	0.0804474	0.0378653	0.0422176	-0.0391767	0.0583331	0.0807951	P29016.CD1B_HUMAN
-0.00897387	0.0689864	0.00359361	0.016706	0.0299019	0.00713858	0.0173516	0.0264101	0.029943	0.00932017	0.0272718	0.0222376	-0.0387912	-0.0555771	-0.00357207	-0.0048702	O43246.CTR4_HUMAN
0.203273	0.0689764	-0.120184	0.0423387	0.0335337	-0.00726771	0.00930493	0.0092123	0.00387845	-0.00514253	-0.0172612	0.0591412	0.0965131	0.0793671	0.0764956	0.0655032	Q7Z3B1.NEGR1_HUMAN
-0.162706	0.0689334	-0.16236	0.095052	0.126393	0.158854	0.0878955	-0.00592769	0.103038	0.0732824	0.0588819	0.00105171	0.205029	0.0647594	0.24407	0.199047	P33241.LSP1_HUMAN
0.0907534	0.0688971	0.0876703	0.0226988	0.0434118	-0.00790068	0.022778	0.0368047	-0.00474436	0.0562357	-0.0232545	0.031064	-0.0140761	-0.00438747	0.035577	0.0538144	Q68DH5.LMBD2_HUMAN
-0.109173	0.0688907	-0.202603	0.206801	0.120177	0.182595	0.0912979	0.109663	0.149837	0.118533	0.213895	0.0820941	0.367596	0.137547	0.403154	0.299582	O75717.WDHD1_HUMAN
-0.0736735	0.0688775	-0.0168351	0.129625	0.0904647	0.0679823	0.0172763	0.0376306	0.111428	0.0911843	0.0765272	0.00702418	0.142022	0.0444072	0.167612	0.166338	O00308.WWP2_HUMAN
0.035516	0.0688265	-0.147271	0.0779712	0.0199701	0.132967	0.11266	0.0789955	0.0695979	0.0619285	0.0382448	0.080757	0.174968	-0.00489531	0.104549	0.112501	Q9Y483.MTF2_HUMAN
-0.0323974	0.0687305	-0.0228678	0.0324199	0.0236178	0.0311219	0.0223321	0.0586172	0.0737542	0.0817745	0.0678652	0.0077739	0.0444274	0.0163283	0.0757964	0.0683469	Q86TD4.SRCA_HUMAN
-0.200364	0.0686779	-0.169165	0.15803	0.126952	0.124003	-0.0192363	0.0503968	0.0972235	0.129928	0.0804549	0.0531643	0.263673	0.0777592	0.366501	0.31558	P41236.IPP2_HUMAN
-0.177365	0.0686519	-0.120606	0.125573	0.0839123	0.121305	0.0294568	0.0452184	0.062194	0.0905143	0.0310305	0.00588951	0.153364	0.0626005	0.18221	0.202606	P16885.PLCG2_HUMAN
0.0418908	0.068625	0.0913745	-0.00256612	0.0052393	0.0189531	0.0105056	0.062663	0.0433035	0.00129174	-0.00718837	0.103021	-0.00395516	0.0243884	-0.00630024	0.0273115	P48645.NMU_HUMAN
-0.232143	0.0685347	-0.12839	0.11718	0.0800162	0.119891	0.0197845	0.0518757	0.0675499	0.156195	0.0992375	0.0855294	0.148376	0.0976682	0.2082	0.196043	Q9HCE5.MET14_HUMAN
0.0621608	0.0684905	-0.164251	0.133197	0.085274	0.0935068	0.256238	0.138642	0.166239	0.136005	0.221982	0.177769	0.15202	0.0826715	0.0797662	0.0808533	Q9NQT4.EXOS5_HUMAN
-0.269691	0.0684124	-0.348814	0.233482	0.176935	0.219758	0.0376853	0.108179	0.190488	0.209588	0.199133	0.124369	0.412965	0.146406	0.539848	0.438292	Q9Y5A9.YTHD2_HUMAN
0.0865149	0.0683848	0.549565	-0.0883017	-0.0647244	-0.146832	-0.0272709	0.0173434	-0.013754	-0.0427037	-0.0369607	0.100426	-0.302021	-0.0851975	-0.34579	-0.254161	P16422.EPCAM_HUMAN
0.0524702	0.0682837	-0.0584414	0.0565822	0.0159964	0.0947929	0.0834273	0.0461805	0.0300128	0.0349531	0.0771699	0.120369	0.0985588	0.0539599	0.082385	0.114512	Q6P2C8.MED27_HUMAN
-0.0254851	0.068276	-0.0948122	0.115093	0.0541834	0.0855457	0.0619366	0.0528177	0.0928888	-0.0271537	0.0380063	0.170237	0.118872	0.0744447	0.150856	0.159522	Q96D09.GASP2_HUMAN
-0.117988	0.068158	-0.0702834	0.012444	0.0721415	0.0668107	-0.00430498	0.0999852	0.0611032	0.0582221	0.0508402	-0.00167178	0.0891354	0.00700035	0.0920311	0.0782351	O14508.SOCS2_HUMAN
-0.110487	0.0681471	-0.216403	0.0817804	-0.0109588	0.104065	-0.0547275	-0.0225846	0.0869986	0.11816	0.0970304	0.029411	0.261343	0.0683051	0.322949	0.271882	Q58FG1.HS904_HUMAN
-0.0926781	0.0681344	-0.207017	0.168018	0.157782	0.167423	0.155374	0.15296	0.127228	0.138645	0.133889	0.181799	0.254292	0.0722065	0.317896	0.316073	P32121.ARRB2_HUMAN
-0.16312	0.0681342	-0.1338	0.147217	0.133156	0.076623	-0.0046591	0.0862956	0.09407	0.154913	0.157578	-0.0190894	0.127773	0.0748184	0.289158	0.2242	Q8WUR7.CO040_HUMAN
0.102708	0.068087	-0.011072	-0.00383872	-0.0973423	-0.0144394	0.0119529	-0.00960832	0.0502068	-0.155587	0.0460504	0.0283322	-0.0487752	0.0274585	-0.0905372	-0.0585498	Q8WUU4.ZN296_HUMAN
-0.0229601	0.0680555	0.0264568	-0.0324123	-0.0941242	-0.0636097	-0.00803172	0.0004868	-0.0549544	-0.0619409	-0.0577837	0.049975	-0.151829	-0.0712829	-0.210828	-0.0953767	Q6IPR1.ETFR1_HUMAN
0.0523938	0.0680174	-0.0325537	0.0316419	0.0215522	0.0444536	0.0910814	0.0926402	0.0510821	0.098996	0.0699952	0.148758	-0.0391845	-0.0357572	-0.0178702	-0.00367256	Q8N0V3.RBFA_HUMAN
0.0188887	0.0679772	0.0640542	0.0290416	0.0190829	-0.00876885	0.0558834	0.0547105	0.0514026	-0.00615161	0.00967975	0.167439	-0.0230231	-0.0952009	-0.0290888	-0.00175177	Q969Y2.GTPB3_HUMAN
0.0471626	0.067961	0.0481668	-0.0910299	-0.0446063	-0.0224215	0.0143448	-0.0207926	-0.0334289	-0.0298053	-0.0277569	0.0127989	-0.114118	-0.0988221	-0.102133	-0.117071	P15309.PPAP_HUMAN
0.202161	0.0678648	0.186845	-0.101034	-0.116426	-0.0624443	-0.0113394	-0.0440348	-0.00266736	-0.0777783	0.000317528	0.0715988	-0.197862	-0.0928042	-0.351429	-0.271257	Q9BSF4.TIM29_HUMAN
-0.191929	0.0678471	-0.123003	0.114307	0.135529	0.177095	0.0376672	0.0463136	0.0577094	0.0552722	0.00657983	-0.0357575	0.097824	0.0523428	0.176881	0.145069	P20273.CD22_HUMAN
-0.0255001	0.0677028	-0.086692	0.061611	0.0544556	0.10895	0.0909446	0.0851173	0.0449854	0.0807438	0.0355987	0.14983	0.12071	0.0683616	0.1613	0.184214	O14733.MP2K7_HUMAN
-0.120525	0.067656	-0.186201	0.172804	0.120669	0.14363	0.0754363	0.0650214	0.165444	0.124339	0.178652	0.133073	0.332991	0.130452	0.381438	0.254255	O95684.CEP43_HUMAN
0.0987236	0.067621	0.018955	0.0309694	0.0492069	0.0628314	0.189477	0.0978119	0.114583	0.0581395	0.0366409	0.144735	0.00832061	0.0860085	-0.0723839	0.0172475	Q8NI27.THOC2_HUMAN
0.130475	0.0676103	-0.0179481	0.0621928	-0.00374907	0.041985	0.16675	0.0400166	0.0300999	0.0223249	0.133433	0.102639	0.106267	0.0533605	0.0595229	0.0457685	Q8N5C6.SRBD1_HUMAN
0.0410473	0.0675894	0.0119801	0.0450037	0.0171128	0.0249507	0.0423305	0.0465631	-0.00911401	0.0689722	0.0189529	0.089922	0.0187763	0.026902	0.0106774	0.00266525	Q6A162.K1C40_HUMAN
0.0506363	0.0675372	-0.0905888	0.0414855	-0.0215777	0.0470703	-0.0314076	-0.0391066	-0.00318572	0.00863726	-0.0690036	0.229501	-0.00566745	-0.0516742	0.00594139	0.0248209	P42765.THIM_HUMAN
0.0619856	0.0675347	-0.225337	0.0504575	-0.0330844	0.0641011	0.0709571	0.0012185	0.0698035	0.0327218	0.0749474	0.140923	0.146908	0.0947704	0.205361	0.141048	P35580.MYH10_HUMAN
-0.0108715	0.0675275	-0.0648141	0.0343336	-0.0151251	0.113452	0.00501296	0.0203923	-0.01504	0.0460984	0.0717327	0.0826466	0.0287475	0.0456304	0.0594465	0.0638588	Q96S94.CCNL2_HUMAN
0.241199	0.0674952	-0.0539596	-0.0187689	-0.1128	0.023099	0.0452163	-0.0660967	-0.0151657	-0.116097	0.0638327	0.135885	0.0985763	-0.0524346	0.132911	0.0595674	O60282.KIF5C_HUMAN
0.0268616	0.0673943	-0.0493786	0.0685507	0.0759557	0.112353	0.123208	0.0975856	0.0494494	0.0312074	0.0320831	0.144356	0.120819	0.0685708	0.145562	0.142061	Q5H9L2.TCAL5_HUMAN
0.117073	0.0672724	0.131205	-0.0873807	-0.0877192	-0.160883	-0.0773358	-0.0491354	-0.0547709	-0.0677322	-0.0943714	0.0631614	-0.301403	-0.121821	-0.332174	-0.249721	O95182.NDUA7_HUMAN
0.0601017	0.067238	-0.190233	0.225346	0.197699	0.285527	0.298471	0.172344	0.240069	0.152704	0.198684	0.107951	0.307836	0.115674	0.273102	0.320673	P40937.RFC5_HUMAN
-0.15159	0.0672166	-0.219033	0.112077	0.1011	0.160026	-0.0208737	0.046907	0.0254936	0.127106	0.110335	-0.00839084	0.237877	0.0821614	0.354273	0.306157	Q9Y2I7.FYV1_HUMAN
0.107363	0.0671378	-0.0823436	0.0489811	0.0392173	0.0589525	0.10071	0.0484719	0.0988173	0.050832	0.0380858	0.239572	0.120627	0.075835	0.117836	0.141338	P42771.CDN2A_HUMAN
0.0923799	0.0671324	0.198176	-0.146102	-0.142424	-0.213146	-0.16329	-0.115241	-0.0786038	-0.122627	-0.10202	0.00608381	-0.245472	-0.139465	-0.252337	-0.197493	P12074.CX6A1_HUMAN
-0.0154942	0.0669764	0.108668	0.0117629	-0.0166292	-0.0442457	-0.0481689	0.0221287	0.00796414	-0.0348823	-0.0484095	0.0169572	-0.0262643	-0.0241441	-0.0411318	-0.0453603	P15514.AREG_HUMAN
-0.152664	0.0668955	-0.137843	0.152899	0.0639734	0.0262649	-0.010121	0.0343578	0.137658	0.10115	0.0982831	0.0729071	0.218651	0.0704722	0.291244	0.229421	Q8NHZ8.CDC26_HUMAN
-0.0977765	0.0668419	-0.186836	0.129834	0.116188	0.0897584	0.0953048	0.123516	0.161248	0.10157	0.0895208	0.137255	0.278839	0.0890207	0.278134	0.263094	O60506.HNRPQ_HUMAN
-0.0341208	0.0667992	-0.0255462	0.0713283	0.0276684	0.0550093	0.0138744	0.00256543	0.0975076	0.128933	0.115624	0.0913356	0.234987	0.13997	0.309683	0.239198	P18615.NELFE_HUMAN
0.0662365	0.0667838	0.126587	-0.0843069	0.0618274	-0.0406604	0.0346826	0.0385699	0.0241782	0.0223436	0.0185622	0.0515771	-0.0703588	-0.0716296	-0.0984057	-0.0325761	Q9Y6U3.ADSV_HUMAN
-0.170153	0.0667454	-0.301612	0.0657981	0.0691739	0.162408	0.00138681	-0.0389801	0.0513828	0.104261	0.124022	0.0246291	0.232931	0.0676778	0.366217	0.270268	Q8WU79.SMAP2_HUMAN
0.0172612	0.0667381	0.0637045	0.0849712	0.0393718	0.00938258	0.157199	0.165414	0.0894955	0.162615	0.0767805	0.0603142	0.0631646	0.0821999	0.0365108	0.074721	Q76L83.ASXL2_HUMAN
-0.0665482	0.0667093	-0.261276	0.107502	0.0721892	0.150857	-0.0180274	0.0020504	0.0704168	0.0741371	0.122572	0.11927	0.32469	0.107475	0.491146	0.392091	Q8ND24.RN214_HUMAN
0.00428399	0.0665903	-0.0331822	-0.0246505	0.00554973	-0.0244505	-0.0419033	-0.0216761	-0.0470142	-0.00113928	-0.0715551	0.0504256	-0.0756519	-0.068389	-0.0887812	-0.0596002	Q9P0M4.IL17C_HUMAN
-0.119433	0.0665777	-0.129967	0.143598	0.0950564	0.136225	0.0696998	0.115898	0.0804415	0.142916	0.101136	0.0845245	0.166164	0.121262	0.249802	0.214885	Q15545.TAF7_HUMAN
-0.0112482	0.0665766	-0.199137	0.0987974	0.0503585	0.143125	0.0687463	0.0379354	0.0740857	0.0657298	0.0333755	0.17004	0.127007	0.0731345	0.24115	0.199153	Q8N111.CEND_HUMAN
0.0246214	0.0665354	-0.10776	0.139697	0.0303708	0.0531303	0.103913	0.0596878	0.154852	0.0737357	0.198692	0.109894	0.188742	0.0689802	0.20099	0.169334	Q14527.HLTF_HUMAN
0.0107768	0.0665169	0.00705407	0.115108	0.0565208	0.0478067	0.125807	0.0966149	0.132647	0.0845244	0.154363	0.166664	0.152752	0.0501368	0.0919811	0.0953618	Q9NVC6.MED17_HUMAN
-0.162077	0.0665149	-0.201995	0.176213	0.1129	0.145089	0.118567	0.0457217	0.139642	0.0721568	0.18338	0.139874	0.322668	0.0618253	0.391029	0.290978	O95259.KCNH1_HUMAN
0.237518	0.0664589	0.0530804	-0.100795	-0.142095	-0.065455	0.00280401	-0.120076	-0.0372853	-0.100436	-0.0194874	0.0947953	-0.187391	-0.0840081	-0.222565	-0.187266	O95178.NDUB2_HUMAN
0.20257	0.066445	0.0885693	-0.0503752	-0.00426474	0.0173613	0.0961938	0.0763814	0.0764436	-0.053202	-0.0645798	0.0763703	-0.1454	-0.0932321	-0.3022	-0.177291	Q8IY21.DDX60_HUMAN
0.0304806	0.0664042	0.275653	-0.0543973	-0.07242	-0.0190317	-0.0317914	-0.00141968	-0.00677574	-0.00983467	-0.000531158	0.0897688	-0.121043	-0.0404274	-0.114862	-0.0820988	Q8IV36.HID1_HUMAN
0.0870624	0.0663709	-0.0328606	0.0305436	0.106082	0.0626649	0.0112883	0.0483802	0.0292946	0.10076	0.0456739	0.0996194	0.0345966	0.0511187	0.0440465	0.0884597	Q9UBX1.CATF_HUMAN
-0.180452	0.0663392	-0.154917	0.146046	0.0860297	0.105347	0.155398	0.109061	0.143958	0.162434	0.17522	0.137155	0.201306	0.0664233	0.245081	0.202528	O75449.KTNA1_HUMAN
0.0762444	0.0662728	-0.063099	0.0905647	0.0913269	0.0997216	0.0668389	0.0538919	0.0591865	0.0270001	0.0854983	0.163258	0.0743217	0.0214109	0.115234	0.137913	O15394.NCAM2_HUMAN
-0.0535829	0.066272	-0.0752315	0.0523288	0.0489998	-0.00178059	-0.0451266	-0.0273493	0.00372098	0.0524681	-0.0461991	0.0154703	0.12844	0.0491999	0.161674	0.176416	Q9NQ48.LZTL1_HUMAN
-0.0500241	0.0662661	-0.26268	0.193509	0.126591	0.124005	0.0441817	0.101761	0.149471	0.0638737	0.05486	0.113375	0.305433	0.107673	0.422374	0.331873	Q9BYV8.CEP41_HUMAN
-0.090153	0.0662081	-0.0521473	-0.0485448	-0.0512882	0.0479714	0.0280932	0.0140007	0.0143335	0.0334141	-0.0272336	0.0398666	0.0452598	0.0188115	0.0652548	0.0392095	Q9BWE0.REPI1_HUMAN
-0.038686	0.0660984	-0.0539443	0.0316136	0.0184201	0.0590088	-0.000714322	0.0127419	0.0317649	-0.0159284	0.011071	0.00417004	0.0443886	0.0821756	0.0180308	0.0207573	P52756.RBM5_HUMAN
0.206186	0.0660389	-0.0799999	-0.00106751	-0.0581751	0.0258225	0.0448062	0.0273293	-0.0216992	0.0520908	0.0140683	0.0206245	-0.0889909	0.00408212	-0.0733781	-0.10552	Q9UJ14.GGT7_HUMAN
-0.0211963	0.0659158	-0.130851	0.137782	0.163488	0.190067	0.149976	0.154644	0.164471	0.098669	0.123284	0.16984	0.146634	0.0481804	0.162289	0.182817	Q14191.WRN_HUMAN
-0.0871498	0.0658615	-0.182573	0.00622311	-0.0391422	0.140088	-0.0291004	-0.0327923	0.0670412	0.00353007	0.0485055	-0.0153145	0.283196	0.107331	0.330651	0.23274	Q4G0J3.LARP7_HUMAN
-0.117712	0.0657546	-0.165088	0.0776808	0.0460065	0.0117838	0.00579765	0.0176029	0.115475	0.0246045	0.103426	0.111177	0.103538	-0.0317362	0.160109	0.0864591	P0DPB6.RPAC2_HUMAN
-0.129045	0.0657163	-0.210257	0.127299	0.0926891	0.13322	0.0650696	0.0285158	0.113963	0.0898662	0.168965	0.0995263	0.21575	0.0947848	0.366667	0.265375	Q6PID6.TTC33_HUMAN
-0.113172	0.0656826	-0.162539	0.113488	0.133834	0.108087	0.0984297	0.0834469	0.103504	0.177619	0.0710501	0.120536	0.170306	0.0695039	0.238963	0.231976	Q9Y2Y1.RPC10_HUMAN
-0.0209168	0.0656556	-0.0110607	0.0387925	0.0719688	0.0629485	0.0756603	0.028355	0.069048	0.027883	0.00986189	0.0724879	0.0218363	-0.00363639	0.0298556	0.0238195	A0A087X0M5.TVB18_HUMAN
-0.0242394	0.0656363	0.019415	-0.0011744	0.0164858	0.0491429	0.0106552	0.0413016	0.0278175	0.0244297	0.0727597	0.0100683	0.00493769	0.0573126	0.0254633	-0.000322947	P13224.GP1BB_HUMAN
0.207085	0.0655934	-0.0624183	-0.00858368	-0.00214007	0.0200955	0.128553	0.0487463	0.0689035	0.0351962	-0.00040372	0.200079	-0.0742871	-0.0896694	-0.150549	-0.0975257	Q9BU61.NDUF3_HUMAN
0.155844	0.0655411	0.115956	-0.00594692	-0.0117072	-0.037902	0.0532085	0.00551833	0.0431431	0.019248	0.0171791	0.211453	-0.193237	-0.120222	-0.23913	-0.165178	Q99807.COQ7_HUMAN
-0.0528657	0.0654602	-0.00738628	0.044611	0.0610092	-0.00902975	0.0310049	0.06448	0.046065	0.0165397	-0.00924118	0.110962	-0.00294161	-0.039759	-0.00975525	-0.00465843	Q6ZUT1.NKAP1_HUMAN
0.0558885	0.0653762	-0.00109181	0.0269325	0.0208147	0.0811336	0.097437	0.0774065	0.0504928	0.0194224	0.061717	0.102865	-0.0353862	0.00270039	-0.028687	0.0490313	P13637.AT1A3_HUMAN
-0.194041	0.0653664	-0.200955	0.254596	0.160902	0.253256	0.120237	0.103673	0.194383	0.147879	0.166642	0.1641	0.299059	0.118413	0.361831	0.291141	Q96B01.R51A1_HUMAN
0.027655	0.0652303	-0.0451446	-0.0179951	0.0448416	-0.0204903	-0.000114144	0.0118669	0.064383	-0.00149819	-0.0337971	0.105638	0.0337442	-0.00723505	0.026307	0.0210174	Q15375.EPHA7_HUMAN
-0.200428	0.065213	-0.25367	0.165487	0.106518	0.176391	0.0264755	0.00813717	0.155315	0.143597	0.186726	0.143821	0.44647	0.171358	0.55451	0.397772	Q9NP79.VTA1_HUMAN
-0.0134487	0.0651969	-0.110658	0.0170759	-0.0218612	0.0597305	-0.0595823	-0.0768795	-0.0163613	-0.0141476	0.0660188	-0.0930757	0.153654	0.068401	0.115182	0.0411166	Q9NSY1.BMP2K_HUMAN
-0.290973	0.0651216	-0.0915774	0.0952091	0.0919907	0.0803905	-0.0819758	-0.0297976	0.0255253	0.0474404	0.0949142	0.0354581	0.127951	0.0093387	0.258656	0.177279	Q6QNY1.BL1S2_HUMAN
-0.112771	0.0651009	-0.109681	0.0244921	0.0417206	0.0732725	0.0563457	-0.0116679	0.0538931	0.0681454	0.0449136	-0.00785317	0.0563882	-0.0333985	0.0406695	0.0361131	Q01432.AMPD3_HUMAN
-0.117028	0.0650437	-0.143625	0.00860692	0.0350365	0.129732	0.00902464	0.00166222	0.00206097	0.0581322	0.105423	0.00693414	0.151514	0.069558	0.233789	0.254533	Q9Y2I8.WDR37_HUMAN
-0.0724226	0.0650393	-0.113777	0.0635544	0.0760498	0.0752069	0.0745771	0.130694	0.0734208	0.0467163	0.0260412	0.0823084	0.077769	0.00504869	0.117059	0.124232	O75925.PIAS1_HUMAN
-0.105891	0.0650217	-0.113212	0.170998	0.0362107	0.0771257	0.0151503	0.0362901	0.0817474	0.0977239	0.123801	0.0143049	0.251738	0.151714	0.315358	0.246494	Q6VMQ6.MCAF1_HUMAN
0.0430208	0.0650099	-0.0772183	0.0321194	0.0728674	0.055404	0.0562582	0.0651774	0.0557471	-0.0188541	-0.0252679	0.130193	0.0792071	0.0314624	0.0963278	0.0911958	Q9C010.IPKB_HUMAN
-0.0452386	0.064973	-0.114455	0.0736917	0.053419	0.0765046	0.111237	0.0789557	0.0506874	0.0483908	0.0496488	0.207178	0.0997478	0.0169556	0.161962	0.173344	P60763.RAC3_HUMAN
0.0854087	0.0649582	0.326253	-0.0466353	-0.0925203	-0.0561973	-0.0415758	-0.00281664	-0.00078174	0.0365062	0.00824653	0.112549	-0.134787	-0.0692691	-0.164579	-0.125673	Q9Y365.STA10_HUMAN
0.015023	0.0648349	-0.104303	0.0521596	0.0310123	0.0113165	0.0475861	0.0609417	0.0879139	0.0408826	0.0747565	0.0891378	0.0271467	-0.0485308	0.0250359	-0.0169003	O15446.RPA34_HUMAN
-0.113023	0.0647681	-0.138193	0.088284	0.177444	0.127115	0.0700374	0.0531561	0.0616688	0.0628443	0.0589701	0.0745099	0.130133	0.0283415	0.203908	0.17448	Q8N2W9.PIAS4_HUMAN
-0.10167	0.0646711	-0.118037	0.132638	0.113987	0.102615	0.117895	0.109257	0.124804	0.0914218	0.159998	0.0173972	0.199634	0.0922215	0.209579	0.216925	P55199.ELL_HUMAN
-0.0382196	0.0646602	-0.0401261	0.0741144	0.0394703	0.0724667	0.0497753	0.0878713	0.0902066	0.00555859	0.0174454	0.168451	0.0479162	0.0110958	0.0937809	0.0722767	O15119.TBX3_HUMAN
-0.132232	0.0646056	-0.217907	0.174477	0.118728	0.139069	0.0400172	0.0450253	0.128526	0.0952076	0.225646	0.113129	0.317252	0.147886	0.410166	0.297621	O95400.CD2B2_HUMAN
-0.166136	0.0645804	-0.184736	0.134034	0.108537	0.103023	0.0363897	0.0642846	0.099869	0.0713636	0.0514865	0.103472	0.222204	0.0781033	0.283006	0.229368	P54687.BCAT1_HUMAN
0.00170016	0.0645248	0.237055	-0.0991865	-0.0492505	-0.0284546	-0.0433076	-0.0416412	-0.0431258	-0.0119999	-0.0553914	0.0250515	-0.246501	-0.0869529	-0.243516	-0.15248	Q8N4T8.CBR4_HUMAN
0.0197411	0.0643978	-0.0700811	0.0383128	-0.0213438	0.0715531	0.075553	0.0437999	0.0893932	0.0306566	0.0367124	0.0582052	0.0655915	0.0509443	0.0691781	0.0841667	Q96A84.EMID1_HUMAN
0.0159067	0.0642859	-0.0909538	0.0625881	0.0765251	0.107664	0.0327937	0.0536372	0.119341	0.0573064	0.052301	0.104821	0.145221	0.0501615	0.141859	0.1416	Q6ZMJ2.SCAR5_HUMAN
-0.152151	0.0642815	-0.0657185	0.0354646	0.0539739	0.106124	0.0428236	0.0724901	0.095199	0.0349286	0.106287	0.0480791	0.13712	0.0489375	0.178293	0.113534	Q6ZRI6.CO039_HUMAN
-0.108099	0.0642784	-0.112524	0.102159	0.0928845	0.178188	0.105488	0.0409151	0.0994698	0.0620082	0.0958092	0.0512077	0.207816	0.0709675	0.220418	0.182945	Q9H6E5.STPAP_HUMAN
-0.0432853	0.0642754	0.0174146	0.0287408	0.00214801	-0.050631	0.030237	0.00852448	0.00792004	0.00651044	0.0561354	0.0339389	0.00937117	-0.0224899	-0.0106568	-0.023807	P06331.HV434_HUMAN
0.192087	0.0641525	-0.0688914	0.0963167	0.0181835	0.0540927	0.214709	0.141821	0.104467	-0.0458822	0.0726255	0.237502	0.0554131	0.0253908	-0.0701868	-0.0317528	Q99567.NUP88_HUMAN
0.100603	0.0639443	0.0725702	0.00730558	-0.0141643	0.0266316	0.0126651	-0.0892224	0.000640605	-0.0168996	0.0385347	-0.10313	0.0528547	0.0758016	-0.00670999	-0.0235886	Q9UBB5.MBD2_HUMAN
0.210109	0.0639001	0.171258	-0.15832	-0.198162	-0.136757	-0.0401613	-0.0707568	-0.0342631	-0.086418	-0.0226728	0.0835857	-0.190472	-0.111995	-0.295065	-0.223857	O43464.HTRA2_HUMAN
-0.259488	0.0638931	-0.354939	0.192564	0.127008	0.229931	0.0447294	0.0672912	0.126236	0.16743	0.158989	0.15298	0.421437	0.155938	0.598448	0.460883	Q9UBT2.SAE2_HUMAN
0.0136006	0.063881	-0.18963	0.162013	0.0923761	0.0907845	0.0524102	0.0883144	0.100768	0.0732383	0.0809856	0.133823	0.211516	0.0919701	0.320996	0.247554	Q5T5Y3.CAMP1_HUMAN
-0.23689	0.0637411	-0.0620647	0.0430306	0.00485488	-0.00683509	-0.117389	-0.0274239	0.0388123	0.0847075	-0.00155978	0.0799161	0.166844	0.0629036	0.327488	0.258483	P51858.HDGF_HUMAN
0.0761111	0.0636758	0.00328626	0.00296895	-0.0555898	0.0384803	0.0680533	0.00134529	0.0523444	0.00305218	0.0178275	0.0102971	-0.0159941	-0.0371038	-0.0601883	-0.0137292	Q32NB8.PGPS1_HUMAN
-0.156674	0.0636434	-0.0891253	0.100487	0.074019	0.108861	0.104584	0.0678789	0.108447	0.0772833	0.0897257	0.0897765	0.144149	0.0779812	0.204517	0.161965	Q15047.SETB1_HUMAN
-0.0423515	0.0635857	-0.0909583	-0.0237057	-0.0478015	0.0101484	-0.00253334	-0.0107833	-0.00541516	-0.00767323	-0.0144896	-0.00906739	0.0402629	0.0464549	0.0123605	0.0409274	O75563.SKAP2_HUMAN
-0.160539	0.0634924	-0.378774	0.327824	0.244901	0.271565	0.145911	0.169221	0.218079	0.225017	0.230082	0.118954	0.547479	0.235955	0.720172	0.600598	Q9NTJ3.SMC4_HUMAN
-0.0150769	0.0634857	0.231066	0.00376752	0.00354102	0.00784624	-0.0188901	0.0156435	-0.0207561	-0.0250943	-0.0681968	-0.0612072	-0.0872813	-0.0582255	-0.0848194	-0.0541192	P08842.STS_HUMAN
0.0321382	0.0634839	-0.0456163	0.00238521	0.000696667	0.0062078	0.0117843	0.106566	0.0292876	0.0231489	-3.1997e-05	0.0892783	0.0284637	0.036866	0.0380168	0.0223088	Q96J94.PIWL1_HUMAN
-0.185813	0.0634184	-0.167535	0.100244	0.0861028	0.144094	0.0414658	-0.00387149	0.0353389	0.0123679	0.0434064	-0.0549595	0.138487	0.0468145	0.183501	0.164221	Q9UKT9.IKZF3_HUMAN
0.256805	0.0634011	-0.0770718	0.00458272	0.00604159	0.00965118	0.0607045	0.08155	0.053951	-0.062743	-0.0555579	0.0694358	-0.048	-0.0364313	-0.140409	-0.0660496	P19823.ITIH2_HUMAN
0.0538728	0.0633296	-0.0946197	0.0501506	-0.00786269	0.0598386	0.0525276	0.0281225	0.0590518	0.0424824	0.0441468	0.127474	0.0898198	-0.00438412	0.0802809	0.109861	O95864.FADS2_HUMAN
-0.251204	0.0633158	-0.0638924	0.13806	0.0834907	-0.00120189	-0.0201985	0.0564129	0.0820948	0.126828	0.118196	0.0612655	0.148914	0.0707359	0.246416	0.208416	Q9BVC5.ASHWN_HUMAN
0.0554574	0.063287	0.181178	-0.0155047	-0.0179218	-0.033809	-0.0253797	-0.023012	0.00942152	-0.012408	-0.00342155	0.0983202	-0.0728631	-0.036661	-0.0610023	-0.00448366	O76041.NEBL_HUMAN
0.0855804	0.0632554	-0.06301	0.019524	0.0635962	-0.0132942	0.083061	0.077908	0.0441589	-0.0191402	-0.020657	0.0327927	-0.0395801	-0.0256208	-0.10365	-0.00117627	P02656.APOC3_HUMAN
0.0983057	0.0631386	0.0950333	-0.0305044	-0.0382989	-0.0673856	-0.0554721	-0.0531953	-0.0214729	-0.0635412	-0.0343549	0.139395	-0.120714	-0.0964547	-0.0812953	-0.0598538	Q9ULJ8.NEB1_HUMAN
-0.27313	0.0631364	-0.309438	0.160352	0.120326	0.178498	-0.0121321	0.0009188	0.113214	0.101869	0.143233	0.116723	0.388239	0.152683	0.530835	0.407321	Q8WVJ2.NUDC2_HUMAN
-0.15853	0.0631164	-0.102363	0.106811	0.0689443	0.0793417	0.0736753	0.0801915	0.0569767	0.0789393	0.153866	0.0971122	0.187051	0.0848704	0.234671	0.201646	Q9BTA9.WAC_HUMAN
0.32509	0.0629635	0.101268	0.0117083	0.0259026	0.101292	0.303705	0.125973	0.126578	-0.0486331	0.0133973	0.237988	-0.0575366	5.53659e-05	-0.234455	-0.138773	Q13595.TRA2A_HUMAN
-0.118893	0.0627728	-0.129718	0.0762744	0.0501675	0.0796212	-0.0538718	0.0463592	0.0109664	0.0508945	-0.0218528	-0.142153	0.0307637	0.00793436	0.11308	0.0963928	Q9NWQ8.PHAG1_HUMAN
-0.158882	0.0627686	-0.0399851	-0.0126503	0.0261579	0.0444384	-0.031366	-0.0161993	-0.035269	0.0924857	0.00109455	-0.0648591	0.0815306	0.0201338	0.124795	0.135749	Q6IA69.NADE_HUMAN
0.140709	0.0627058	-0.000944636	-0.0457264	-0.0876124	-0.00295891	-0.0503505	-0.0877867	-0.0164043	-0.0908216	-0.0674749	-0.0871687	0.0520599	-0.000298906	-0.0267821	-0.0333644	Q14678.KANK1_HUMAN
-0.0905923	0.0626549	-0.152557	0.0597333	0.102322	0.0801457	0.0705631	0.00163417	0.0245224	0.0365017	0.0807209	-0.011755	0.131449	-0.0116483	0.217089	0.160469	Q9BSQ5.CCM2_HUMAN
-0.305587	0.06265	-0.317743	0.176323	0.130021	0.122697	0.0253616	0.0434899	0.130221	0.187462	0.163417	0.113164	0.380694	0.105283	0.539169	0.410943	P62633.CNBP_HUMAN
-0.144409	0.0626459	-0.0400575	0.0301533	0.0491191	0.0931326	0.101621	0.0382441	0.0534254	0.0723397	0.119394	0.0448306	0.0593032	0.0220995	0.104781	0.0906644	P36402.TCF7_HUMAN
-0.181537	0.0626425	-0.189224	0.135555	0.09778	0.162647	0.0188219	0.0127194	0.0982272	0.114148	0.146142	0.0364856	0.296595	0.12208	0.359106	0.296261	Q2TAL8.QRIC1_HUMAN
-0.116046	0.062639	-0.281992	0.144048	0.082507	0.112246	-0.0276902	0.016814	0.0868176	0.14804	0.178317	0.112786	0.292711	0.143623	0.474809	0.345779	Q99622.C10_HUMAN
0.133219	0.0626293	-0.10786	0.0659707	0.0162533	0.0483254	0.0511877	0.0377699	0.0455189	0.026964	0.0500946	0.149939	0.131502	0.0469168	0.184602	0.143747	Q05193.DYN1_HUMAN
0.0662534	0.0625637	0.409356	-0.024502	-0.0723792	-0.0866303	-0.014026	-0.000806041	0.0235226	-0.0403394	-0.00394565	-0.00435381	-0.1366	-0.0498029	-0.237174	-0.191632	P15924.DESP_HUMAN
0.232182	0.0625332	0.204384	-0.0634971	-0.134484	-0.0864048	-0.00143216	-0.0405554	-0.0277794	-0.0544963	-0.0652174	0.171222	-0.19598	-0.156582	-0.242668	-0.166308	Q86WA6.BPHL_HUMAN
0.041142	0.0625195	0.0122209	0.00935465	-0.0575308	-0.0112432	0.0200098	0.0135796	0.0598458	-0.019959	0.0541423	0.020257	0.0270221	0.0294104	-0.0242173	-0.0268983	Q9NVU7.SDA1_HUMAN
-0.0527025	0.0624993	-0.0382615	0.103267	0.0868461	0.0850143	-0.000256841	0.0399349	0.0817413	0.0646441	0.0463616	0.108105	0.201017	0.103855	0.314398	0.271093	Q9UEW8.STK39_HUMAN
0.126844	0.0624799	0.12378	-0.0191514	0.00217953	-0.0263033	0.0310739	0.00121871	0.0813162	-0.0101972	0.103826	0.131435	-0.0444565	-0.0396254	-0.115629	-0.101173	O43716.GATC_HUMAN
0.0924103	0.0623855	0.0333458	-0.0471556	-0.0508866	0.0568556	0.0300157	-0.0392917	0.0853915	-0.0120915	0.0376333	0.0447822	-0.10205	-0.024148	-0.1385	-0.0810521	Q8IWY4.SCUB1_HUMAN
-0.132549	0.0621545	-0.0851533	-0.0667423	-0.00452643	0.0172434	-0.10547	-0.023465	-0.0119415	0.0404426	0.00543102	0.0266054	0.0590066	0.047453	0.0860735	0.0982072	P34949.MPI_HUMAN
-0.0159329	0.0621436	-0.024861	0.0262277	0.0107425	-0.0209698	0.00658998	-0.0199418	0.0369672	-0.0534796	0.028809	0.0209453	0.0390429	0.0280331	0.0210829	0.0390959	Q9H8M2.BRD9_HUMAN
0.0399011	0.062106	-0.0476155	0.069247	0.116305	0.114832	0.0797774	0.0592721	0.0490297	0.0301471	0.0337746	0.103159	0.0772627	-0.00837613	0.0956885	0.0966875	A6NJT0.UNC4_HUMAN
0.101981	0.0620928	0.0973016	0.00793195	0.0500899	0.00852741	0.0655779	0.0452806	0.0353628	-0.0407425	0.0255992	0.134458	-0.020249	0.0253544	-0.0924833	-0.059202	P61601.NCALD_HUMAN
-0.055947	0.0620752	-0.101235	0.08673	0.121565	0.0963263	0.0496142	0.065396	0.0348366	0.0993379	0.0821535	0.0430822	0.127399	0.054944	0.178663	0.104254	Q96EK7.F120B_HUMAN
0.114394	0.0620554	-0.0935238	0.123733	0.026676	0.097579	0.093115	0.0256801	0.0823766	0.0407163	0.154911	0.180535	0.241073	0.111462	0.307575	0.264413	Q96EI5.TCAL4_HUMAN
0.0252424	0.0619546	0.230724	-0.120762	-0.104898	-0.0852616	-0.00767328	-0.0267659	0.021156	-0.0673695	-0.0525499	0.102691	-0.236981	-0.109937	-0.347914	-0.223459	Q8IYB8.SUV3_HUMAN
-0.176781	0.0619439	-0.217209	0.0954931	0.0794737	0.166265	-0.0257976	-0.0274107	0.0826166	0.121879	0.144898	0.0398853	0.326723	0.118856	0.50794	0.392952	P47224.MSS4_HUMAN
0.231564	0.0619341	0.239508	-0.0357317	-0.0377116	-0.0144982	0.0711833	0.0536545	0.0552008	-0.0315228	-0.0386755	0.13349	-0.120971	0.00153868	-0.196092	-0.107011	O95197.RTN3_HUMAN
-0.145328	0.0619232	-0.123382	0.0401579	0.028158	0.0778482	-0.040972	0.00316637	0.0286321	0.0702123	0.00886901	0.0371572	0.0995458	-0.00647152	0.205586	0.126064	Q9BU02.THTPA_HUMAN
-0.185897	0.0618818	-0.244329	0.107386	0.11629	0.129807	-0.0319168	-0.0148721	0.0395566	0.113758	0.064187	0.0953135	0.332549	0.124521	0.516163	0.400437	O43592.XPOT_HUMAN
-0.237564	0.0618325	-0.204955	0.150467	0.167263	0.17598	0.104751	0.15959	0.151793	0.162615	0.0804591	0.10998	0.223432	0.0758702	0.333042	0.302793	Q9Y4P1.ATG4B_HUMAN
-0.281568	0.0617952	-0.273718	0.190553	0.13113	0.170044	-0.00163492	0.0724927	0.0859654	0.128551	0.129359	0.0587323	0.342133	0.120841	0.443737	0.381478	Q8IUI8.CRLF3_HUMAN
0.0877875	0.0617122	-0.0534553	0.0977935	0.0926188	0.0855701	0.108023	0.0353523	0.0966608	0.0623783	0.050805	0.184375	0.0636161	0.0257525	0.110641	0.0929809	P42658.DPP6_HUMAN
-0.0369954	0.0616761	-0.0910912	0.094924	0.0187204	0.171094	0.1124	0.0424554	0.0847345	0.0886158	0.0897062	0.0522763	0.167255	0.10527	0.190873	0.177235	Q5TA45.INT11_HUMAN
0.071461	0.0615878	0.161987	-0.0572798	-0.0642796	-0.0425039	-0.0225539	-0.04366	0.00461972	-0.00541984	0.0520049	0.167458	-0.0338835	-0.0471572	-0.024732	-0.00959906	Q9P1Y5.CAMP3_HUMAN
0.0738571	0.0615689	-0.018058	0.0358518	0.0320558	0.0789315	0.0876564	0.0554819	0.0724777	0.0464624	0.0553705	0.172033	-0.031489	-0.0700527	-0.104088	-0.0524887	Q96KF7.SMIM8_HUMAN
0.305553	0.0615314	-0.0151906	0.0995773	-0.00682577	-0.00893072	0.132754	0.0459663	0.0419964	-0.0478949	0.00239512	0.0780449	0.00771891	-0.0115876	-0.110117	-0.0709155	O43251.RFOX2_HUMAN
-0.268844	0.0615279	-0.39783	0.279505	0.207955	0.225062	0.0919992	0.131433	0.174493	0.215682	0.237855	0.20939	0.462172	0.183445	0.616897	0.505099	Q15366.PCBP2_HUMAN
0.127731	0.0614721	-0.0571744	-0.0268101	-0.0186867	-0.00342866	0.00890979	0.00606155	-0.0245844	0.0500862	-0.027023	-0.00686264	0.0206233	0.0363295	0.0166203	0.0203879	Q96CG8.CTHR1_HUMAN
-0.074923	0.0614651	-0.133081	0.0653244	0.115926	0.112423	0.0702541	0.109206	0.0167677	0.159766	0.0451878	-0.00915826	0.108816	0.0305399	0.13726	0.149253	Q6ZMU5.TRI72_HUMAN
0.277889	0.0614471	0.0369092	-0.0103243	-0.0206504	-0.0108976	0.176948	0.0349027	0.0616539	-0.0349981	-0.012729	0.130578	-0.0612976	-0.0151039	-0.219034	-0.14372	Q9BW27.NUP85_HUMAN
-0.138921	0.061433	-0.162475	0.130482	0.0648974	0.105149	0.00475128	0.0713358	0.0838336	0.0877905	0.151538	0.120873	0.239284	0.109781	0.289978	0.196018	Q86U44.MTA70_HUMAN
[truncated: 6,499 more rows]

## Sheet: Knol et al
P49450.CENPA_HUMAN	P07199.CENPB_HUMAN	Q03188.CENPC_HUMAN	Q02224.CENPE_HUMAN	Q9H3R5.CENPH_HUMAN	Q92674.CENPI_HUMAN	Q9BS16.CENPK_HUMAN	Q9NSP4.CENPM_HUMAN	Q8N0S6.CENPL_HUMAN	Q96H22.CENPN_HUMAN	Q9BU64.CENPO_HUMAN	Q6IPU0.CENPP_HUMAN	Q7L2Z9.CENPQ_HUMAN	Q71F23.CENPU_HUMAN	Q96BT3.CENPT_HUMAN	Q8N2Z9.CENPS_HUMAN	A8MT69.CENPX_HUMAN	Q7Z7K6.CENPV_HUMAN	O14777.NDC80_HUMAN	Q9BZD4.NUF2_HUMAN	Q8NBT2.SPC24_HUMAN	Q9HBM1.SPC25_HUMAN	IDs
0.0323385	0.420131	1	-0.0442317	0.345537	0.149928	0.320152	0.23827	0.200106	0.198606	0.216724	0.274756	0.284478	0.340499	0.389139	0.073778	0.130426	0.251657	0.329747	0.286309	0.430064	0.347614	Q03188.CENPC_HUMAN
0.0784109	0.645609	0.61476	-0.0609134	0.451599	0.0867488	0.33938	0.213192	0.201856	0.196835	0.201845	0.243769	0.261148	0.312061	0.341509	0.116262	0.209701	0.431803	0.38467	0.465479	0.544213	0.450663	O75533.SF3B1_HUMAN
0.0843398	0.608287	0.600908	-0.0777529	0.429022	0.106763	0.329219	0.209452	0.217469	0.195305	0.201371	0.251743	0.259055	0.301571	0.340952	0.117798	0.196738	0.457823	0.383005	0.43412	0.525014	0.433437	O60216.RAD21_HUMAN
0.0675105	0.532064	0.600493	-0.0325518	0.480114	0.128666	0.328084	0.24007	0.217615	0.211807	0.228757	0.261309	0.285675	0.328216	0.381354	0.0968713	0.217186	0.351299	0.388332	0.399268	0.558645	0.434394	O94913.PCF11_HUMAN
0.059993	0.55909	0.597859	-0.0982177	0.394818	0.105741	0.304651	0.230452	0.202876	0.181631	0.1919	0.250304	0.246769	0.297901	0.342744	0.104257	0.179374	0.339504	0.376875	0.404173	0.532142	0.418343	P26583.HMGB2_HUMAN
0.0613767	0.546499	0.592268	-0.0172164	0.431206	0.105881	0.333845	0.222412	0.216054	0.202956	0.210775	0.24366	0.288246	0.318159	0.375577	0.112795	0.181703	0.373529	0.353663	0.355445	0.485523	0.35527	O15047.SET1A_HUMAN
0.0473155	0.609545	0.591388	-0.0664032	0.415648	0.0600392	0.315887	0.19826	0.195784	0.179885	0.19713	0.252936	0.254648	0.291759	0.339377	0.0992577	0.182259	0.430871	0.364946	0.403544	0.519369	0.402693	P20700.LMNB1_HUMAN
0.0721648	0.62077	0.591194	-0.0641746	0.436286	0.106007	0.325264	0.198811	0.202083	0.194976	0.19805	0.248899	0.254661	0.300601	0.338309	0.109346	0.201953	0.434377	0.371979	0.406794	0.537107	0.407472	P12270.TPR_HUMAN
0.0592004	0.649343	0.589778	-0.0689977	0.44151	0.0725611	0.328097	0.215244	0.206574	0.193369	0.197416	0.248344	0.257239	0.302887	0.337321	0.112145	0.210637	0.485323	0.399579	0.444035	0.554021	0.437602	P43243.MATR3_HUMAN
0.0970314	0.612305	0.586958	-0.101446	0.443233	0.107139	0.327792	0.225503	0.208014	0.193591	0.197051	0.23929	0.258346	0.311633	0.340186	0.127524	0.211708	0.442845	0.39708	0.452346	0.532292	0.445935	P08621.RU17_HUMAN
0.0669871	0.618319	0.586342	-0.086003	0.426328	0.154526	0.308688	0.204939	0.192512	0.177599	0.195501	0.249282	0.262288	0.303957	0.338116	0.0918963	0.135295	0.4566	0.332109	0.393515	0.487447	0.364822	Q96ST3.SIN3A_HUMAN
0.0655483	0.644133	0.584977	-0.106247	0.420313	0.0893625	0.30264	0.21271	0.182496	0.1823	0.188332	0.239294	0.252223	0.303515	0.335249	0.0765729	0.135907	0.47722	0.331078	0.395857	0.474755	0.368855	Q6UN15.FIP1_HUMAN
0.0677934	0.673364	0.58405	-0.0675598	0.448917	0.0913019	0.322383	0.23091	0.206169	0.195896	0.20037	0.252259	0.258067	0.305268	0.342976	0.122632	0.215645	0.445279	0.377161	0.445564	0.553911	0.446291	Q14683.SMC1A_HUMAN
0.0690708	0.538397	0.582701	-0.0707377	0.381723	0.177706	0.308753	0.177617	0.173622	0.180775	0.18987	0.234094	0.255886	0.294592	0.329886	0.0858879	0.160376	0.422084	0.30685	0.327977	0.432496	0.347624	Q14980.NUMA1_HUMAN
0.067369	0.564036	0.582535	-0.0525858	0.406694	0.103596	0.337388	0.209065	0.210483	0.201439	0.209823	0.252346	0.266914	0.319334	0.349555	0.108328	0.206891	0.380402	0.374161	0.402549	0.492345	0.417325	Q6KC79.NIPBL_HUMAN
0.0563357	0.595633	0.582064	-0.0854633	0.414555	0.173314	0.332188	0.214432	0.194388	0.193397	0.198856	0.237428	0.25882	0.310916	0.341575	0.112259	0.177239	0.446557	0.3506	0.411037	0.505594	0.39483	Q9Y383.LC7L2_HUMAN
0.0608879	0.632925	0.579765	-0.0910998	0.425795	0.0966156	0.30415	0.204107	0.179426	0.189497	0.202157	0.231831	0.256826	0.309558	0.331445	0.133076	0.201436	0.458893	0.337997	0.400776	0.495829	0.415136	O75152.ZC11A_HUMAN
0.0627421	0.567096	0.577733	-0.0241875	0.460342	0.134373	0.352155	0.209185	0.22771	0.20568	0.218657	0.252303	0.275259	0.316403	0.33477	0.112191	0.213339	0.486633	0.346479	0.391393	0.514717	0.403048	O15164.TIF1A_HUMAN
0.072518	0.524484	0.577457	-0.0360243	0.373629	0.0919449	0.323905	0.222929	0.208725	0.184196	0.190167	0.245471	0.257974	0.312843	0.345885	0.112689	0.18511	0.375082	0.395184	0.407435	0.513703	0.432754	Q15637.SF01_HUMAN
0.0476903	0.650592	0.577339	-0.0673308	0.442965	0.0735879	0.314488	0.209175	0.194705	0.191602	0.197379	0.246265	0.260126	0.302851	0.341015	0.114553	0.200897	0.455407	0.382216	0.427489	0.52534	0.391679	P49756.RBM25_HUMAN
0.0769068	0.654135	0.576408	-0.102163	0.43774	0.0216286	0.301923	0.220996	0.207013	0.187887	0.198083	0.236053	0.256784	0.294654	0.341937	0.112403	0.197498	0.490648	0.332866	0.420049	0.497871	0.38744	P42166;P42167.LAP2A_HUMAN
0.0805396	0.613113	0.575883	-0.089164	0.413146	0.108314	0.334854	0.205726	0.193252	0.197097	0.200995	0.234622	0.248286	0.306818	0.320894	0.11433	0.219541	0.381114	0.383295	0.409894	0.504592	0.452333	Q8N1F7.NUP93_HUMAN
0.0649619	0.644208	0.57582	-0.095783	0.432488	0.107109	0.327944	0.213198	0.195123	0.187739	0.194577	0.242643	0.25622	0.301697	0.340625	0.119	0.186793	0.452352	0.370864	0.443229	0.51793	0.386449	Q13435.SF3B2_HUMAN
0.0870277	0.631711	0.575182	-0.0649626	0.444165	0.13667	0.33256	0.213396	0.216682	0.197684	0.200848	0.249075	0.258626	0.309721	0.342537	0.114193	0.218723	0.445186	0.382355	0.454212	0.538793	0.460596	Q9UQE7.SMC3_HUMAN
0.0838456	0.575389	0.573488	-0.0533215	0.385635	0.0581045	0.32577	0.208141	0.223816	0.198277	0.209713	0.239139	0.268345	0.323406	0.355691	0.0872117	0.181241	0.337384	0.356495	0.399177	0.48682	0.431806	P49848.TAF6_HUMAN
0.0836454	0.612513	0.570905	-0.0811817	0.434267	0.0962057	0.309493	0.197027	0.188549	0.195848	0.191685	0.231218	0.238831	0.284137	0.321941	0.135208	0.227288	0.435493	0.367615	0.413257	0.516138	0.403865	P35658.NU214_HUMAN
0.0571903	0.601019	0.570718	-0.0353005	0.445369	0.135582	0.320724	0.215657	0.203041	0.188886	0.202253	0.240979	0.255233	0.310747	0.337977	0.108546	0.182063	0.393828	0.363233	0.476979	0.535769	0.422575	Q12873;Q14839;Q8TDI0.CHD3_HUMAN
0.0862302	0.49754	0.570296	-0.00789595	0.467564	0.141182	0.368796	0.231898	0.256316	0.219445	0.230799	0.274829	0.291558	0.343244	0.380119	0.122518	0.247706	0.33361	0.407128	0.415236	0.504909	0.457469	Q9UK61.TASOR_HUMAN
0.0742909	0.652636	0.570104	-0.0682392	0.467843	0.102277	0.313501	0.202415	0.202536	0.195022	0.198902	0.243315	0.257282	0.304829	0.341164	0.128773	0.199665	0.490965	0.367775	0.45152	0.527069	0.384061	Q9UKV3.ACINU_HUMAN
0.0716297	0.677501	0.569814	-0.0789052	0.469464	0.0886943	0.319224	0.197655	0.21327	0.192437	0.19939	0.222458	0.254197	0.307423	0.32432	0.12459	0.214405	0.510375	0.347978	0.431741	0.504485	0.41131	Q14498.RBM39_HUMAN
0.0901156	0.634865	0.569378	-0.0827436	0.436678	0.037653	0.320256	0.216646	0.192601	0.195522	0.199029	0.245211	0.256075	0.311629	0.335163	0.0974749	0.198593	0.374266	0.391199	0.438673	0.530451	0.440894	Q96T37.RBM15_HUMAN
0.0659306	0.528389	0.569144	-0.0173563	0.468672	0.130933	0.371655	0.285436	0.266633	0.236547	0.248961	0.289744	0.316398	0.362996	0.408617	0.117202	0.222096	0.33562	0.418665	0.430047	0.547831	0.44214	Q15022.SUZ12_HUMAN
0.0696268	0.620266	0.568938	-0.0756399	0.446152	0.125559	0.324472	0.211653	0.202455	0.18743	0.195357	0.241948	0.251222	0.304972	0.330904	0.0919358	0.176984	0.454678	0.333832	0.450144	0.495356	0.413268	Q14839;Q8TDI0.CHD4_HUMAN
0.0532664	0.531268	0.566885	-0.0591672	0.377702	0.129099	0.313997	0.200117	0.214773	0.181158	0.202199	0.24169	0.26663	0.302854	0.353353	0.10379	0.204445	0.367228	0.348848	0.353402	0.495747	0.385455	O60885;Q15059.BRD4_HUMAN
0.0847153	0.640632	0.566834	-0.103359	0.457188	0.115752	0.307211	0.181195	0.1983	0.175969	0.171645	0.208149	0.231539	0.273448	0.312154	0.124378	0.215534	0.493847	0.35355	0.45233	0.524221	0.405086	Q9BZZ5.API5_HUMAN
0.0910553	0.551954	0.564874	-0.0540912	0.384591	0.12951	0.305385	0.196138	0.191416	0.192663	0.194277	0.226526	0.244816	0.300304	0.327181	0.124953	0.201562	0.385249	0.380081	0.37337	0.488678	0.372621	Q96QC0.PP1RA_HUMAN
0.0742853	0.567101	0.564789	-0.0895952	0.391433	0.119128	0.300083	0.214246	0.172344	0.186408	0.192263	0.222813	0.240305	0.298015	0.334628	0.128615	0.202333	0.409422	0.338103	0.3769	0.470672	0.369111	Q9UQ35.SRRM2_HUMAN
0.0978831	0.544501	0.564286	-0.0744088	0.402123	0.129754	0.324095	0.221587	0.197197	0.188568	0.199795	0.228785	0.25287	0.312615	0.331917	0.133466	0.195091	0.377813	0.380382	0.401592	0.498399	0.414521	Q9UKX7.NUP50_HUMAN
0.0660283	0.538807	0.564195	-0.0415712	0.423653	0.14355	0.303093	0.211003	0.187977	0.180274	0.189698	0.249506	0.264765	0.307663	0.340228	0.0824795	0.135653	0.374292	0.333027	0.370223	0.495732	0.360659	Q92922.SMRC1_HUMAN
0.0572283	0.626948	0.564015	-0.0556869	0.428133	0.0815371	0.312099	0.205112	0.186741	0.193077	0.193575	0.241403	0.251818	0.295642	0.333295	0.104965	0.209009	0.402886	0.393227	0.419768	0.529165	0.421043	O15294.OGT1_HUMAN
0.0538081	0.618153	0.563598	-0.0820717	0.422962	0.136735	0.33568	0.20178	0.194895	0.194185	0.197456	0.232473	0.2576	0.309806	0.334922	0.114745	0.204328	0.470419	0.370452	0.408296	0.48765	0.39346	Q9Y2W1.TR150_HUMAN
0.082341	0.433043	0.562965	-0.0353944	0.364925	0.0789152	0.310526	0.222401	0.185687	0.198825	0.188524	0.225293	0.245578	0.296817	0.351208	0.128758	0.189314	0.234822	0.366273	0.377721	0.445001	0.445018	Q6PJG2.MDEAS_HUMAN
0.0517646	0.673569	0.562639	-0.067493	0.466248	0.0437683	0.317153	0.214836	0.192739	0.196285	0.202739	0.238048	0.257452	0.311998	0.328349	0.116376	0.203225	0.449833	0.356254	0.434486	0.518295	0.42679	O60264.SMCA5_HUMAN
0.0483653	0.536824	0.562584	-0.0416006	0.335023	0.0963749	0.264893	0.203049	0.120635	0.151439	0.17766	0.250394	0.261312	0.313364	0.331512	0.0313189	0.0429418	0.358965	0.265936	0.294173	0.417685	0.287698	O14497.ARI1A_HUMAN
0.0698424	0.567598	0.562066	-0.101936	0.410568	0.10209	0.321581	0.213115	0.195564	0.18347	0.190772	0.247067	0.258321	0.308332	0.337363	0.0879176	0.17162	0.39236	0.375505	0.436954	0.537808	0.427496	Q09028.RBBP4_HUMAN
0.0710384	0.65323	0.561485	-0.0907005	0.427688	0.0819137	0.312308	0.218967	0.205983	0.19107	0.197236	0.241067	0.255711	0.304815	0.346539	0.116282	0.191481	0.489489	0.358475	0.413408	0.539836	0.413111	P51610.HCFC1_HUMAN
0.0629028	0.696258	0.561169	-0.0775631	0.453899	0.0615886	0.314352	0.227794	0.199259	0.190496	0.197687	0.241139	0.259394	0.303568	0.342555	0.110628	0.183894	0.502539	0.34183	0.446462	0.50557	0.412867	Q92841.DDX17_HUMAN
0.0708091	0.589445	0.561039	-0.0806179	0.434751	0.161987	0.292237	0.198276	0.176432	0.188177	0.189302	0.234563	0.246665	0.299308	0.325684	0.135713	0.16484	0.463457	0.357589	0.422997	0.489766	0.368195	P98175.RBM10_HUMAN
0.0766068	0.639344	0.560786	-0.0568357	0.447951	0.0669257	0.302887	0.214226	0.194478	0.189409	0.19977	0.245853	0.257477	0.310147	0.341348	0.0945772	0.192937	0.471473	0.33419	0.438973	0.510448	0.411522	Q29RF7.PDS5A_HUMAN
0.0606642	0.653245	0.559988	-0.0254407	0.43718	0.0324259	0.302509	0.201716	0.190241	0.194485	0.195317	0.242752	0.251616	0.302859	0.338712	0.108655	0.201747	0.450699	0.342945	0.400694	0.507309	0.376208	Q99459.CDC5L_HUMAN
0.064279	0.689723	0.559186	-0.0654064	0.455987	0.053475	0.32187	0.210837	0.218044	0.199445	0.202082	0.247996	0.25685	0.303248	0.334141	0.104775	0.217934	0.465611	0.370241	0.469153	0.536046	0.449684	O75643.U520_HUMAN
0.0891804	0.529399	0.559159	-0.0434427	0.427412	0.154115	0.30254	0.202464	0.204739	0.196092	0.198203	0.232177	0.254881	0.298132	0.332954	0.124525	0.201754	0.408702	0.359717	0.409787	0.472564	0.395363	Q53F19.NCBP3_HUMAN
0.0520015	0.568864	0.558009	-0.0538883	0.396511	0.089748	0.319607	0.200414	0.185699	0.180051	0.198514	0.248984	0.263894	0.315395	0.340406	0.0766159	0.146936	0.396219	0.337685	0.388412	0.486201	0.372789	P51532.SMCA4_HUMAN
0.0689866	0.598406	0.557977	-0.069897	0.423406	0.139192	0.299388	0.19992	0.178926	0.189569	0.19615	0.234828	0.253879	0.300416	0.341079	0.114	0.164989	0.47033	0.299992	0.383726	0.455391	0.333304	Q14966.ZN638_HUMAN
0.0505878	0.641436	0.557803	-0.0369073	0.423669	0.0349581	0.317419	0.219592	0.204708	0.183712	0.199154	0.242739	0.256463	0.310087	0.33709	0.0916684	0.193521	0.382688	0.366635	0.41921	0.526526	0.437913	O94776.MTA2_HUMAN
0.0617783	0.641556	0.557373	-0.0844344	0.457837	0.128046	0.31889	0.210095	0.211504	0.195651	0.205283	0.238211	0.25866	0.305709	0.326988	0.123295	0.220678	0.449244	0.347853	0.428027	0.532337	0.400207	Q9UIG0.BAZ1B_HUMAN
0.0676901	0.641885	0.557314	-0.0712654	0.440178	0.0804512	0.316903	0.209438	0.206458	0.196199	0.203404	0.23961	0.25634	0.308068	0.335638	0.0925401	0.180681	0.455805	0.363443	0.412464	0.521612	0.413439	O15042.SR140_HUMAN
0.0711736	0.500702	0.556727	-0.00607447	0.47355	0.10539	0.330581	0.229729	0.221002	0.206586	0.232656	0.294169	0.299277	0.337223	0.38385	0.111576	0.205588	0.385278	0.373119	0.357105	0.476033	0.388289	Q8TF68.ZN384_HUMAN
0.0568916	0.596304	0.555921	-0.0550166	0.41003	0.142539	0.324841	0.187229	0.198948	0.19196	0.192267	0.221815	0.24732	0.282127	0.324121	0.138562	0.214314	0.479511	0.364874	0.380545	0.493061	0.379007	Q9NYF8.BCLF1_HUMAN
0.0584671	0.622424	0.55534	-0.0922745	0.401676	0.0417808	0.265909	0.195413	0.145543	0.15672	0.170658	0.238169	0.241918	0.285542	0.328208	0.0856187	0.094276	0.471039	0.285969	0.376346	0.45302	0.306443	Q92945.FUBP2_HUMAN
0.0870197	0.596797	0.555017	-0.043376	0.43777	0.0730056	0.31068	0.231031	0.20517	0.194336	0.216286	0.265437	0.280914	0.317308	0.368431	0.111438	0.190601	0.393846	0.322424	0.342923	0.509168	0.308061	Q14004.CDK13_HUMAN
0.0605245	0.510097	0.554998	-0.0344542	0.433538	0.158195	0.344213	0.255511	0.222782	0.2166	0.241391	0.287464	0.310492	0.372209	0.393806	0.126295	0.206637	0.384382	0.324513	0.32574	0.444223	0.416733	Q9P0U4.CXXC1_HUMAN
0.0766078	0.589422	0.554719	-0.0530468	0.396643	0.14546	0.324613	0.198517	0.204802	0.198112	0.203012	0.250756	0.256778	0.314324	0.34491	0.128407	0.23546	0.445995	0.377046	0.372064	0.505151	0.404415	Q8WYP5.ELYS_HUMAN
0.0490205	0.56487	0.554622	-0.0453108	0.415001	0.0443872	0.275773	0.234035	0.187834	0.182777	0.192765	0.231063	0.261584	0.302131	0.341913	0.0713661	0.0983702	0.345215	0.340907	0.406645	0.510801	0.338666	Q14676.MDC1_HUMAN
0.0543945	0.668308	0.553914	-0.0703001	0.450273	0.110321	0.314805	0.20874	0.192364	0.18487	0.1907	0.243035	0.250873	0.305054	0.338574	0.129262	0.208862	0.436047	0.367223	0.445608	0.527792	0.420091	O14776.TCRG1_HUMAN
0.0676655	0.526925	0.55377	-0.0912063	0.370011	0.0417093	0.272067	0.220279	0.183704	0.182498	0.200108	0.244644	0.277644	0.311176	0.345006	0.0562109	0.0780912	0.326042	0.269141	0.33689	0.414156	0.324756	Q9UIS9.MBD1_HUMAN
0.0809075	0.644975	0.553172	-0.0891676	0.44711	0.117374	0.338943	0.212092	0.205497	0.196394	0.200178	0.246552	0.258881	0.300894	0.33992	0.120786	0.210025	0.448873	0.389388	0.450868	0.544984	0.429001	Q15459.SF3A1_HUMAN
0.067884	0.617634	0.552413	-0.100961	0.44591	0.143918	0.301073	0.192008	0.217491	0.196389	0.198475	0.237212	0.251817	0.300461	0.323104	0.130419	0.224085	0.515183	0.324888	0.374897	0.486079	0.35729	Q14151;Q15424.SAFB2_HUMAN
0.0455657	0.660922	0.552317	-0.0829313	0.432664	0.0812449	0.306329	0.204632	0.191864	0.192501	0.195846	0.243955	0.259505	0.298399	0.34172	0.118238	0.198885	0.504649	0.32795	0.403071	0.491896	0.381238	Q15424.SAFB1_HUMAN
0.0549334	0.626146	0.552064	-0.0730511	0.437887	0.0921925	0.292698	0.182213	0.187509	0.190973	0.195408	0.227395	0.259375	0.30263	0.337288	0.143723	0.212147	0.479493	0.329589	0.380974	0.492925	0.373884	Q5VT52.RPRD2_HUMAN
0.0885492	0.626879	0.551717	-0.0802716	0.431677	0.0802107	0.308902	0.199418	0.218373	0.192732	0.199343	0.220154	0.247327	0.301068	0.331109	0.117117	0.208469	0.440303	0.333471	0.390257	0.505048	0.410659	Q9UHR5.S30BP_HUMAN
0.0575627	0.612297	0.55102	-0.0714532	0.379037	0.0655027	0.309146	0.219768	0.193615	0.191587	0.198561	0.250968	0.257994	0.306858	0.348515	0.118244	0.184588	0.374803	0.371153	0.381981	0.526426	0.452017	Q8WXI9.P66B_HUMAN
0.0882491	0.567129	0.551014	-0.0605987	0.40897	0.0443557	0.301266	0.209349	0.183741	0.176912	0.191132	0.256355	0.251742	0.283704	0.34927	0.0900414	0.157633	0.418762	0.360037	0.366026	0.510498	0.322625	O60885.BRD4_HUMAN
0.0535205	0.580993	0.55088	-0.0892655	0.413266	0.0463471	0.312956	0.218935	0.17755	0.182951	0.193075	0.245802	0.253848	0.300614	0.337596	0.0813259	0.118543	0.358582	0.32009	0.412834	0.472233	0.400854	Q86YP4;Q8WXI9.P66A_HUMAN
0.075627	0.647536	0.550344	-0.0626914	0.453091	0.069911	0.318975	0.209271	0.225571	0.196739	0.200913	0.248133	0.247512	0.296888	0.328427	0.115343	0.21519	0.465544	0.372797	0.458453	0.541512	0.449468	P11388;Q02880.TOP2A_HUMAN
0.0606411	0.563775	0.54994	-0.0979399	0.374189	0.0936913	0.324849	0.220144	0.180075	0.180113	0.186912	0.244667	0.250232	0.303847	0.332623	0.0895186	0.160963	0.399682	0.387763	0.403615	0.487946	0.414379	P23246.SFPQ_HUMAN
0.0477582	0.59887	0.549432	-0.0614524	0.370459	0.0724764	0.278954	0.198591	0.170749	0.171627	0.183096	0.24626	0.259812	0.301031	0.33808	0.0644308	0.104249	0.4369	0.293538	0.331399	0.457764	0.30031	Q8TAQ2.SMRC2_HUMAN
0.0726808	0.646943	0.549409	-0.0606974	0.436639	0.0512954	0.305268	0.223268	0.184595	0.188129	0.196276	0.239099	0.248111	0.309969	0.334092	0.127362	0.204185	0.455384	0.35261	0.422506	0.492975	0.423096	Q96PK6.RBM14_HUMAN
0.0710698	0.590498	0.549262	-0.0581489	0.417001	0.0447272	0.28786	0.215915	0.195092	0.185448	0.191655	0.218337	0.260151	0.29903	0.309302	0.0906155	0.174362	0.424478	0.324379	0.3772	0.472802	0.354505	Q9UFC0.LRWD1_HUMAN
0.0640656	0.647586	0.549183	-0.0737968	0.442836	0.0989264	0.320631	0.188446	0.194706	0.198674	0.200263	0.232973	0.256403	0.30088	0.3292	0.122981	0.208629	0.462704	0.354974	0.405482	0.485655	0.40424	P49792.RBP2_HUMAN
0.0810516	0.577517	0.548378	-0.0507608	0.43042	0.0650629	0.341572	0.20791	0.218296	0.192564	0.202488	0.241418	0.274933	0.296564	0.33611	0.0906714	0.208323	0.374588	0.365925	0.409769	0.507875	0.414751	O75909.CCNK_HUMAN
0.0471293	0.594262	0.548203	-0.0253363	0.39316	-0.00154199	0.254434	0.223295	0.158055	0.166213	0.1836	0.235518	0.257776	0.30168	0.34111	0.0506427	0.144478	0.38881	0.294069	0.391768	0.447546	0.370082	Q06546.GABPA_HUMAN
0.091167	0.533937	0.548023	-0.0434832	0.433465	0.0784998	0.32394	0.223013	0.202157	0.191885	0.202243	0.248803	0.255575	0.319816	0.341293	0.0844834	0.159944	0.325542	0.340543	0.385516	0.496797	0.401408	Q9UER7.DAXX_HUMAN
0.0695135	0.662177	0.547969	-0.0185406	0.434954	0.0509795	0.30857	0.208928	0.196186	0.195065	0.196472	0.237427	0.244977	0.29299	0.329131	0.122974	0.203869	0.444208	0.3636	0.411081	0.530326	0.403092	P49790.NU153_HUMAN
0.0798558	0.579825	0.547728	-0.0877216	0.435197	0.0538531	0.32859	0.224943	0.209124	0.194629	0.198879	0.242342	0.24404	0.298938	0.327095	0.109659	0.228781	0.327872	0.410885	0.471779	0.557546	0.480315	P26358.DNMT1_HUMAN
0.09952	0.554125	0.547294	-0.0324805	0.44242	0.0824612	0.338911	0.213942	0.233729	0.201397	0.201869	0.223006	0.254688	0.296493	0.327128	0.125198	0.250172	0.377974	0.389185	0.410029	0.515705	0.470165	Q8N3X1.FNBP4_HUMAN
0.0875813	0.542691	0.547027	-0.0583912	0.408722	0.124801	0.324287	0.185811	0.206237	0.192829	0.185712	0.226242	0.223331	0.284336	0.312605	0.151119	0.241837	0.37909	0.413156	0.382642	0.497057	0.41366	Q99590.SCAFB_HUMAN
0.073156	0.682955	0.547015	-0.0961431	0.45322	0.0977339	0.314986	0.20934	0.199085	0.193854	0.198592	0.241588	0.257441	0.307668	0.344766	0.108375	0.202761	0.511885	0.349177	0.446017	0.529486	0.415017	Q00839.HNRPU_HUMAN
0.0551669	0.642333	0.546619	-0.0564358	0.392246	0.0307319	0.302663	0.205798	0.205154	0.183903	0.189906	0.254407	0.253222	0.308489	0.329481	0.0766706	0.161233	0.436405	0.332838	0.383703	0.475363	0.419834	Q10570.CPSF1_HUMAN
0.0535986	0.62609	0.546455	-0.0351604	0.404766	0.0442341	0.29859	0.209105	0.196652	0.188369	0.202199	0.251227	0.250554	0.30598	0.330447	0.0906884	0.202316	0.426766	0.363207	0.384207	0.493538	0.409477	Q8N3U4.STAG2_HUMAN
0.0845962	0.654952	0.545928	-0.0518729	0.457482	0.0800944	0.328538	0.215212	0.204917	0.195741	0.197772	0.232591	0.253566	0.304215	0.337096	0.123605	0.206272	0.419598	0.351414	0.452104	0.516994	0.454321	Q9P258.RCC2_HUMAN
0.0841779	0.641196	0.545764	-0.0979444	0.426853	0.056265	0.2952	0.197014	0.201006	0.182184	0.186342	0.219269	0.239733	0.283704	0.325708	0.13985	0.225288	0.486067	0.354374	0.389834	0.499032	0.384795	O43670.ZN207_HUMAN
0.0959759	0.569986	0.545747	-0.060769	0.423578	0.0781559	0.325566	0.220659	0.203992	0.200678	0.21031	0.250223	0.274197	0.319466	0.34873	0.108052	0.178035	0.374654	0.356464	0.391342	0.470042	0.431349	Q9NPF5.DMAP1_HUMAN
0.0808997	0.601401	0.545674	-0.0759308	0.402878	0.0790605	0.317175	0.196849	0.199937	0.190666	0.202178	0.230332	0.260999	0.306206	0.331782	0.111277	0.182897	0.463311	0.348257	0.381276	0.48184	0.399951	Q15007.FL2D_HUMAN
0.0976232	0.398383	0.545504	-0.0765098	0.371123	0.215668	0.310467	0.169642	0.199786	0.184203	0.182057	0.218459	0.239733	0.283834	0.31087	0.124946	0.190117	0.360242	0.351245	0.357809	0.462835	0.369129	Q7Z4V5.HDGR2_HUMAN
0.0718985	0.502005	0.545031	-0.0761818	0.423207	0.15884	0.321445	0.209265	0.220332	0.197245	0.199415	0.227885	0.240711	0.288809	0.335514	0.146819	0.226556	0.354594	0.355385	0.377576	0.486168	0.410375	Q9P013.CWC15_HUMAN
0.0464423	0.58011	0.544013	-0.0559285	0.389006	0.0724222	0.304065	0.226613	0.199166	0.193676	0.198101	0.233712	0.256378	0.302523	0.324457	0.098737	0.173457	0.378075	0.34745	0.365725	0.497117	0.42265	Q8TEM1.PO210_HUMAN
0.0517118	0.638713	0.54389	-0.0759365	0.445167	0.136539	0.295404	0.209512	0.188073	0.187303	0.194097	0.240384	0.256572	0.309893	0.337406	0.114617	0.173855	0.460021	0.343263	0.430117	0.503464	0.379327	Q8IWX8.CHERP_HUMAN
0.0856887	0.453717	0.543588	-0.0451827	0.385904	0.167791	0.382075	0.213077	0.248659	0.211961	0.213946	0.247812	0.278933	0.325371	0.367634	0.145816	0.216855	0.338277	0.349453	0.326474	0.462538	0.424052	Q9BTA9.WAC_HUMAN
0.0451469	0.613028	0.543456	-0.0439469	0.415247	0.0323018	0.281512	0.205889	0.177855	0.169181	0.184579	0.243514	0.242669	0.302482	0.313727	0.101371	0.166666	0.364397	0.33966	0.40101	0.48681	0.379199	Q9GZR7.DDX24_HUMAN
0.0707399	0.494489	0.543435	-0.0263042	0.423	0.120097	0.3556	0.210678	0.257203	0.23009	0.227233	0.283675	0.292482	0.344807	0.378692	0.129669	0.250444	0.343063	0.393041	0.358197	0.532762	0.44616	Q8TAD8.SNIP1_HUMAN
0.0879113	0.676168	0.542737	-0.062961	0.441834	0.0516136	0.329384	0.211437	0.218812	0.199597	0.201975	0.234078	0.258809	0.315163	0.334692	0.10403	0.212748	0.448274	0.371825	0.471246	0.529817	0.468296	Q08211.DHX9_HUMAN
0.0603082	0.479494	0.542637	-0.0393024	0.328941	0.108351	0.293026	0.237064	0.20873	0.190987	0.203528	0.252875	0.263887	0.313944	0.364793	0.128457	0.154597	0.354188	0.32723	0.296243	0.414439	0.393394	P52756.RBM5_HUMAN
0.0515943	0.614764	0.542253	-0.0591596	0.393381	0.105611	0.294868	0.203617	0.182746	0.176163	0.19149	0.247047	0.25953	0.308141	0.340296	0.101466	0.144924	0.423433	0.324884	0.381523	0.47155	0.389887	Q969G3.SMCE1_HUMAN
0.0875138	0.509741	0.542187	-0.0561844	0.382892	0.145549	0.302396	0.211867	0.201693	0.193065	0.200562	0.246147	0.262961	0.310079	0.343051	0.104529	0.177625	0.348673	0.354534	0.353571	0.497702	0.408585	P45973.CBX5_HUMAN
0.0929599	0.58795	0.542107	-0.076824	0.399737	0.112428	0.325184	0.199698	0.192569	0.176943	0.1732	0.212171	0.233358	0.283584	0.317101	0.136877	0.215967	0.416008	0.387609	0.420773	0.497824	0.425134	Q96AE4.FUBP1_HUMAN
0.0860232	0.630502	0.541114	-0.089488	0.427188	0.108398	0.277051	0.164435	0.166227	0.164206	0.163748	0.191239	0.20881	0.263684	0.289677	0.125283	0.207234	0.500041	0.328338	0.389742	0.458234	0.373199	P18615.NELFE_HUMAN
0.0976608	0.528981	0.540857	-0.10052	0.405964	0.175002	0.322051	0.20105	0.196909	0.18819	0.188391	0.216446	0.236682	0.293549	0.306939	0.145732	0.221204	0.378686	0.370832	0.417111	0.47918	0.418776	Q96I25.SPF45_HUMAN
0.0989797	0.572214	0.540238	-0.0334735	0.410404	0.0292582	0.309611	0.218876	0.223065	0.194402	0.194565	0.230955	0.238013	0.290691	0.314353	0.105375	0.224898	0.388155	0.378809	0.367628	0.503262	0.406416	Q15024.EXOS7_HUMAN
0.0828563	0.613561	0.540157	-0.0934123	0.428783	0.094502	0.322234	0.219493	0.21521	0.195907	0.1993	0.231969	0.260144	0.311279	0.334782	0.128812	0.200503	0.495373	0.360713	0.425633	0.498275	0.435323	Q16630.CPSF6_HUMAN
0.101639	0.530062	0.540035	-0.0610509	0.37702	0.144405	0.340771	0.197082	0.224398	0.197142	0.200555	0.2072	0.249249	0.297693	0.302512	0.0979918	0.222776	0.404222	0.362901	0.388093	0.465282	0.447812	O95232.LC7L3_HUMAN
0.0707301	0.688225	0.539961	-0.0598087	0.449378	0.0474266	0.329648	0.215592	0.215962	0.1934	0.200671	0.241505	0.258822	0.309135	0.341208	0.0902036	0.189841	0.466677	0.352486	0.457367	0.522882	0.449921	Q15393.SF3B3_HUMAN
0.0681274	0.627917	0.539688	-0.0785997	0.441609	0.0711313	0.308718	0.213652	0.197882	0.178608	0.180066	0.240163	0.235724	0.291092	0.334766	0.139113	0.207371	0.397787	0.405261	0.471293	0.573273	0.435118	P49321.NASP_HUMAN
0.0679182	0.56835	0.539386	-0.0982161	0.3834	0.118729	0.310633	0.1946	0.206038	0.19318	0.193401	0.211431	0.261969	0.290507	0.33817	0.132267	0.205904	0.467489	0.340865	0.366517	0.468981	0.335332	Q96ST2.IWS1_HUMAN
0.0841021	0.571491	0.539321	-0.0953734	0.438618	0.0978981	0.320669	0.201604	0.212728	0.191142	0.198973	0.230753	0.2564	0.294654	0.326336	0.121895	0.189241	0.478708	0.32103	0.410437	0.482409	0.403006	Q13151.ROA0_HUMAN
0.0779259	0.581973	0.53923	-0.0819603	0.422541	0.124211	0.30832	0.200962	0.208814	0.187219	0.194934	0.225522	0.252375	0.300155	0.330985	0.116472	0.184945	0.441161	0.352741	0.400453	0.496011	0.392624	O75150.BRE1B_HUMAN
0.0863877	0.672434	0.539229	-0.0838931	0.446422	0.0712036	0.306155	0.219987	0.226112	0.19586	0.201959	0.230834	0.256561	0.299154	0.341179	0.100758	0.207493	0.491697	0.358891	0.432959	0.521822	0.399024	P35659.DEK_HUMAN
0.0830735	0.676176	0.53918	-0.0699239	0.451473	0.072707	0.329596	0.205993	0.217964	0.198453	0.202026	0.237308	0.255651	0.299546	0.321407	0.112779	0.224059	0.482506	0.362191	0.446916	0.508571	0.444696	Q6P2Q9.PRP8_HUMAN
0.0786382	0.592658	0.538959	-0.086961	0.447952	0.139723	0.320978	0.202935	0.204443	0.189304	0.193481	0.221204	0.247878	0.296539	0.319883	0.13426	0.191537	0.456779	0.350813	0.436501	0.479965	0.395701	P21127;Q9UQ88.CD11B_HUMAN
0.0598892	0.546855	0.538947	-0.0213867	0.36881	0.103366	0.30424	0.229686	0.208581	0.204826	0.210079	0.271752	0.297603	0.327229	0.384073	0.0656807	0.13468	0.293594	0.385724	0.371081	0.514734	0.389834	Q93074.MED12_HUMAN
0.0703662	0.512666	0.538926	-0.0866126	0.395237	0.0644466	0.297481	0.2081	0.18956	0.176971	0.183789	0.208163	0.248523	0.287497	0.313722	0.134943	0.168112	0.382212	0.29941	0.374324	0.434874	0.403924	Q96EP5.DAZP1_HUMAN
0.0693079	0.628228	0.538429	-0.0802534	0.405686	0.142727	0.319388	0.210365	0.207104	0.183164	0.198065	0.229307	0.253927	0.295369	0.341358	0.0934666	0.177859	0.490932	0.302763	0.386027	0.45464	0.360851	P17480.UBF1_HUMAN
0.0605309	0.56434	0.538424	-0.00270332	0.40537	0.128298	0.297322	0.216261	0.211555	0.186668	0.199293	0.234045	0.25148	0.301407	0.326489	0.111766	0.216456	0.320043	0.326286	0.413924	0.500465	0.398715	P11387;Q969P6.TOP1_HUMAN
0.0415442	0.665286	0.53823	-0.0395656	0.409774	0.0594115	0.29081	0.210421	0.173356	0.189947	0.199861	0.250624	0.258786	0.296163	0.343618	0.101478	0.178329	0.471853	0.346366	0.391289	0.497348	0.395744	P24928.RPB1_HUMAN
0.0704389	0.588799	0.538035	-0.0914619	0.380481	0.094226	0.285251	0.213791	0.176535	0.175733	0.18553	0.236777	0.242594	0.298101	0.338013	0.135542	0.198244	0.432435	0.337287	0.364766	0.465608	0.370624	P82979.SARNP_HUMAN
0.052134	0.678876	0.537958	-0.067758	0.447998	0.0748724	0.316164	0.212053	0.203915	0.19226	0.194825	0.239117	0.256345	0.303987	0.339217	0.114415	0.206294	0.47179	0.38469	0.444628	0.543617	0.415635	Q9BXP5.SRRT_HUMAN
0.0644531	0.624773	0.537893	-0.0402463	0.450501	0.066095	0.319416	0.220314	0.229689	0.203981	0.212111	0.259321	0.283754	0.316906	0.354882	0.101327	0.182469	0.374876	0.364939	0.410165	0.520531	0.430166	Q9HCG8.CWC22_HUMAN
0.0535936	0.639725	0.537445	-0.0589325	0.445283	0.0828693	0.322278	0.220244	0.198702	0.193504	0.19645	0.2396	0.255155	0.296933	0.336109	0.114872	0.191351	0.503925	0.329956	0.406196	0.506488	0.421774	P31943;P55795.HNRH1_HUMAN
0.06513	0.476767	0.537401	-0.0199237	0.409988	0.106687	0.372778	0.280617	0.23285	0.235371	0.243142	0.291129	0.316145	0.369873	0.417802	0.124943	0.232477	0.254039	0.387886	0.359725	0.511508	0.431224	Q8N954.GPT11_HUMAN
0.090183	0.569181	0.537357	-0.0799222	0.431672	0.123109	0.297456	0.196016	0.199821	0.177624	0.173307	0.213732	0.224975	0.282111	0.306629	0.144936	0.229984	0.409862	0.389464	0.461507	0.541265	0.434595	Q01105.SET_HUMAN
0.0784044	0.578866	0.537313	-0.0689033	0.391876	0.0298013	0.298664	0.23486	0.18641	0.182061	0.188841	0.239467	0.255727	0.304219	0.342168	0.101636	0.17523	0.399129	0.312235	0.387595	0.466532	0.402002	Q15554.TERF2_HUMAN
0.0547113	0.630385	0.537124	-0.0620245	0.437529	0.0792899	0.301909	0.196851	0.181401	0.188503	0.193436	0.226738	0.263107	0.292101	0.3264	0.0785087	0.152378	0.487573	0.293499	0.384431	0.450884	0.337516	Q86U86.PB1_HUMAN
0.0681832	0.58671	0.536496	-0.0765533	0.415299	0.0946574	0.30131	0.21993	0.208436	0.187161	0.196402	0.235606	0.252432	0.299782	0.337026	0.10997	0.17392	0.51112	0.321418	0.398225	0.484979	0.39419	P31943.HNRH1_HUMAN
0.0444651	0.638631	0.536369	-0.0681444	0.382446	-0.0207877	0.273193	0.221675	0.186028	0.167536	0.182371	0.253837	0.254829	0.295452	0.345334	0.0657677	0.140306	0.440406	0.314122	0.366669	0.471438	0.340276	P42167.LAP2B_HUMAN
0.0534784	0.608413	0.536157	-0.0574625	0.426003	0.109952	0.314103	0.21299	0.198274	0.182796	0.193029	0.239226	0.256537	0.311829	0.335136	0.0806559	0.159111	0.491446	0.326179	0.429711	0.486846	0.401239	O60341.KDM1A_HUMAN
0.09577	0.547448	0.535618	-0.0272164	0.413332	0.0932091	0.328122	0.22911	0.217038	0.202735	0.208218	0.247478	0.256514	0.325225	0.358247	0.102767	0.203596	0.39799	0.385983	0.412036	0.533032	0.440559	Q13330.MTA1_HUMAN
0.0478841	0.594556	0.535301	-0.0748725	0.42724	0.0713767	0.277146	0.21036	0.172994	0.166976	0.177737	0.235385	0.246781	0.29238	0.335081	0.0981157	0.147615	0.397753	0.312314	0.406138	0.501784	0.339196	O75937.DNJC8_HUMAN
0.0519716	0.624955	0.535253	-0.0993532	0.420668	0.0716226	0.272133	0.182203	0.169156	0.179977	0.181492	0.229065	0.242133	0.284977	0.308444	0.106066	0.153241	0.487919	0.31119	0.352273	0.434735	0.341159	Q5BKZ1.ZN326_HUMAN
0.0896867	0.647907	0.535195	-0.0904111	0.440679	0.139503	0.320556	0.19748	0.209978	0.186628	0.189028	0.215118	0.247669	0.303241	0.319758	0.121437	0.228107	0.515695	0.349885	0.440566	0.495615	0.440936	O43390.HNRPR_HUMAN
0.0866625	0.582468	0.535175	-0.069935	0.410821	0.108401	0.316994	0.22641	0.211737	0.192946	0.201469	0.246597	0.255724	0.309201	0.339374	0.134657	0.180678	0.347423	0.340957	0.392399	0.506529	0.406048	Q9NV56.MRGBP_HUMAN
0.0773131	0.658412	0.534888	-0.0569365	0.44734	0.0995303	0.324489	0.234961	0.22128	0.200662	0.203415	0.246439	0.255703	0.311482	0.344157	0.126426	0.222347	0.390337	0.398632	0.487868	0.544942	0.477126	P35249.RFC4_HUMAN
0.0926378	0.552936	0.534808	-0.0272811	0.405444	0.112659	0.313078	0.20989	0.208487	0.186793	0.191617	0.235042	0.258386	0.313719	0.326537	0.0694782	0.143956	0.40478	0.305431	0.401448	0.470625	0.388025	P62995.TRA2B_HUMAN
0.0820477	0.565638	0.534773	-0.0888806	0.417837	0.130797	0.319266	0.20407	0.188203	0.193525	0.199621	0.240599	0.249804	0.303546	0.326933	0.112318	0.193902	0.44593	0.375712	0.38853	0.50282	0.409293	P38159;Q96E39.RBMX_HUMAN
0.0691332	0.641784	0.534721	-0.0302918	0.47492	0.0580168	0.323973	0.217712	0.216244	0.198399	0.200932	0.239215	0.255289	0.303046	0.333418	0.115233	0.213091	0.461955	0.366965	0.482367	0.54834	0.450013	P43246.MSH2_HUMAN
0.0841072	0.644726	0.53466	-0.0764348	0.429943	0.117724	0.322862	0.185321	0.201818	0.188904	0.188438	0.201617	0.239105	0.287514	0.310062	0.13629	0.234742	0.503725	0.350368	0.432689	0.488606	0.426222	Q7L014.DDX46_HUMAN
0.0742511	0.570299	0.534592	-0.0498835	0.483664	0.0875891	0.314815	0.236591	0.247855	0.211203	0.210029	0.248877	0.259605	0.305441	0.343041	0.143058	0.259134	0.376275	0.403093	0.442119	0.568258	0.436461	Q15054.DPOD3_HUMAN
0.0809884	0.664688	0.534213	-0.0561683	0.422687	0.0641738	0.321653	0.227256	0.215754	0.197068	0.200835	0.239369	0.254555	0.296892	0.336533	0.140183	0.225551	0.415101	0.400659	0.46541	0.550522	0.479704	Q09028;Q16576.RBBP4_HUMAN
0.0914965	0.570426	0.533919	-0.0750991	0.442257	0.165756	0.323356	0.215396	0.191897	0.194794	0.197675	0.231069	0.251608	0.307691	0.337737	0.123359	0.208707	0.353591	0.358776	0.457553	0.529244	0.425881	Q07666.KHDR1_HUMAN
0.0571043	0.61531	0.533757	-0.0759696	0.401764	0.0624781	0.29124	0.205987	0.184737	0.157384	0.164677	0.230342	0.222664	0.288119	0.310139	0.0871814	0.175965	0.410906	0.36134	0.446006	0.54117	0.423115	P09874.PARP1_HUMAN
0.0865387	0.558674	0.533337	-0.0378046	0.488145	0.151662	0.314197	0.200485	0.211181	0.19289	0.196787	0.219179	0.236703	0.284006	0.299423	0.158729	0.24904	0.388641	0.326445	0.426904	0.476562	0.403686	Q9UMY1.NOL7_HUMAN
0.0569108	0.632287	0.533136	-0.0930402	0.424802	0.0398218	0.290594	0.221801	0.163265	0.173625	0.19607	0.236255	0.24967	0.301235	0.336762	0.0938811	0.158246	0.40061	0.307283	0.387957	0.470221	0.363988	Q86YP4.P66A_HUMAN
0.0736685	0.570391	0.533084	-0.0988467	0.426733	0.142301	0.314934	0.191505	0.206274	0.185039	0.186785	0.213613	0.237905	0.274667	0.30986	0.142152	0.209152	0.487169	0.36097	0.444375	0.493975	0.425962	O00267.SPT5H_HUMAN
0.0601882	0.578138	0.533021	-0.0669706	0.409433	0.119165	0.308589	0.197357	0.198339	0.189311	0.186473	0.218427	0.243939	0.295163	0.312022	0.122678	0.208555	0.457375	0.35366	0.396563	0.470887	0.430176	Q96KR1.ZFR_HUMAN
0.0959588	0.610981	0.532536	-0.0505951	0.456061	0.122085	0.329416	0.211449	0.217183	0.207627	0.2184	0.267968	0.268828	0.340223	0.37108	0.101411	0.171962	0.403509	0.369323	0.414768	0.507751	0.416027	Q96GM5.SMRD1_HUMAN
0.0579813	0.590732	0.532508	-0.0744321	0.423664	0.12741	0.296823	0.193724	0.169368	0.180098	0.188472	0.23011	0.251147	0.295119	0.322292	0.114208	0.166296	0.45556	0.30273	0.348057	0.445431	0.350336	O43290.SNUT1_HUMAN
0.104483	0.462668	0.532433	-0.0312186	0.488613	0.153267	0.413379	0.249522	0.279467	0.238397	0.246486	0.263337	0.299831	0.360933	0.390305	0.150712	0.24279	0.34704	0.404214	0.395012	0.544708	0.478825	Q9BW71.HIRP3_HUMAN
0.0774053	0.659085	0.532423	-0.0715288	0.441467	0.0746218	0.324411	0.204418	0.20704	0.194779	0.20256	0.23694	0.256484	0.297012	0.327417	0.0983261	0.212318	0.512042	0.341807	0.415978	0.512643	0.415456	Q53GS9.SNUT2_HUMAN
0.0470419	0.540046	0.532098	-0.0528397	0.342153	0.117625	0.280206	0.205982	0.162726	0.172108	0.191453	0.251872	0.257846	0.303639	0.33937	0.0931582	0.134033	0.433974	0.328931	0.307663	0.447977	0.310805	P49750.YLPM1_HUMAN
0.0473459	0.52461	0.531997	-0.0628885	0.380017	0.0561349	0.289975	0.223762	0.191404	0.173983	0.1831	0.219193	0.252929	0.307535	0.310107	0.0801468	0.146049	0.292116	0.319628	0.395152	0.482906	0.385261	P27707.DCK_HUMAN
0.116377	0.426587	0.53174	-0.0106467	0.435822	0.180314	0.428947	0.296063	0.305456	0.220131	0.26083	0.306137	0.331853	0.370074	0.423791	0.169093	0.28517	0.265506	0.4866	0.390508	0.564057	0.501364	Q8IY18.SMC5_HUMAN
0.0839153	0.501523	0.531708	-0.0802364	0.376163	0.167564	0.325032	0.184046	0.196571	0.189649	0.185906	0.200198	0.228778	0.275272	0.297987	0.126489	0.227609	0.35676	0.369392	0.385617	0.460616	0.398808	P18583.SON_HUMAN
0.0826972	0.648613	0.531614	-0.0773035	0.457701	0.125724	0.30772	0.196075	0.200467	0.174873	0.173227	0.201248	0.230975	0.284137	0.307031	0.131331	0.230747	0.474393	0.356271	0.459114	0.511563	0.454442	Q9NTZ6.RBM12_HUMAN
0.117117	0.445792	0.531259	-0.0104502	0.380341	0.161612	0.394411	0.277912	0.283711	0.232607	0.250999	0.310043	0.317482	0.386242	0.441484	0.168611	0.267377	0.228575	0.465947	0.397397	0.553882	0.50285	Q9HCK8.CHD8_HUMAN
0.0482842	0.526247	0.530895	-0.0740388	0.385718	0.105979	0.297613	0.187683	0.169334	0.190839	0.196862	0.224169	0.258077	0.294525	0.315206	0.113164	0.202057	0.463893	0.300801	0.30899	0.408935	0.381113	Q9NXV6.CARF_HUMAN
0.0389338	0.645551	0.530815	-0.075226	0.422515	0.0549101	0.301095	0.208766	0.192685	0.190584	0.19492	0.24644	0.256555	0.310695	0.335928	0.0810056	0.189958	0.442105	0.329171	0.401104	0.479997	0.406636	Q9HCS7.SYF1_HUMAN
0.0780146	0.62914	0.530776	-0.0410801	0.446092	0.0699	0.319652	0.209726	0.206041	0.196721	0.196331	0.227377	0.243634	0.28638	0.312003	0.136414	0.23125	0.434759	0.350682	0.439539	0.506539	0.443518	Q01780.EXOSX_HUMAN
0.103011	0.537614	0.530733	-0.118061	0.415141	0.148751	0.310719	0.194461	0.179794	0.184152	0.188094	0.200975	0.24284	0.279424	0.296531	0.113638	0.189337	0.447195	0.336727	0.369732	0.401552	0.358776	Q01844.EWS_HUMAN
0.0843348	0.549072	0.530661	-0.0482574	0.44212	0.093845	0.330169	0.213283	0.217956	0.195112	0.208283	0.240811	0.283276	0.312931	0.348679	0.0817548	0.176799	0.381262	0.335051	0.436252	0.483307	0.403806	Q9Y4A5.TRRAP_HUMAN
0.0761905	0.586306	0.530018	-0.0765535	0.387356	0.151701	0.301737	0.187574	0.187821	0.192394	0.199624	0.22368	0.25782	0.293487	0.323093	0.117414	0.202641	0.479586	0.309356	0.339787	0.448866	0.371125	Q14151.SAFB2_HUMAN
0.0738027	0.630994	0.530018	-0.0785443	0.41647	0.0761049	0.30411	0.197777	0.210911	0.182512	0.187721	0.229578	0.252463	0.30129	0.340791	0.0997804	0.181126	0.430563	0.347842	0.424837	0.51694	0.413661	P27694.RFA1_HUMAN
0.0556023	0.606401	0.530016	-0.0483758	0.419432	0.0668669	0.290808	0.1869	0.18173	0.17378	0.174241	0.201474	0.22305	0.263079	0.305283	0.125688	0.23402	0.496391	0.330965	0.397316	0.472039	0.343908	O43719.HTSF1_HUMAN
0.0551852	0.537208	0.529879	-0.0453047	0.420895	0.0633488	0.291535	0.230941	0.190726	0.195578	0.207651	0.262179	0.267512	0.305192	0.341969	0.0979742	0.136039	0.286329	0.320417	0.365884	0.460911	0.359664	Q9NRL2.BAZ1A_HUMAN
0.074819	0.639614	0.52978	-0.0670172	0.428003	0.106461	0.296069	0.214114	0.183641	0.186176	0.192214	0.234234	0.262453	0.301298	0.344016	0.0810499	0.154718	0.483696	0.298497	0.412739	0.478003	0.377018	Q9H2P0.ADNP_HUMAN
0.0662675	0.515857	0.529738	-0.0747492	0.415115	0.15463	0.307916	0.20126	0.195858	0.183332	0.190412	0.231911	0.255443	0.284172	0.331398	0.118299	0.181841	0.381795	0.353093	0.385609	0.452842	0.396249	Q9NW64.RBM22_HUMAN
0.0802972	0.508913	0.529718	-0.0254621	0.443469	0.0925891	0.331046	0.250592	0.21483	0.200549	0.21276	0.268615	0.290427	0.339013	0.384592	0.109494	0.182701	0.312478	0.365834	0.40502	0.541087	0.428397	Q9NUW8.TYDP1_HUMAN
0.0430775	0.504527	0.529028	-0.017107	0.451204	0.13025	0.358468	0.222753	0.246013	0.239522	0.247911	0.283782	0.327031	0.370871	0.42469	0.130084	0.240169	0.308328	0.367988	0.328443	0.508505	0.421935	P22670.RFX1_HUMAN
0.0603569	0.611031	0.528407	-0.0530754	0.477019	0.0791656	0.339249	0.216437	0.222301	0.211091	0.21351	0.240821	0.257687	0.308325	0.330443	0.159256	0.240771	0.383661	0.408557	0.453878	0.579092	0.430508	Q5UIP0.RIF1_HUMAN
0.0540221	0.58396	0.528201	-0.0846444	0.439659	0.0483405	0.291661	0.206913	0.172881	0.169841	0.181728	0.22082	0.243025	0.299288	0.316728	0.0843678	0.1404	0.408537	0.312442	0.44074	0.458096	0.392755	P52597.HNRPF_HUMAN
0.0863681	0.637512	0.528046	-0.0568174	0.441712	0.0739776	0.330532	0.202532	0.201154	0.19758	0.202016	0.224217	0.252519	0.28998	0.307431	0.10972	0.217827	0.40709	0.350081	0.42682	0.480501	0.444964	Q92621.NU205_HUMAN
0.0367781	0.635706	0.527974	-0.0526794	0.430722	0.0685654	0.291147	0.201006	0.167364	0.178204	0.18178	0.226802	0.246749	0.298166	0.324158	0.101487	0.193603	0.465244	0.317939	0.414436	0.502359	0.402009	Q8IY67.RAVR1_HUMAN
0.0649167	0.641432	0.527947	-0.116445	0.415528	0.0883355	0.283436	0.195134	0.183813	0.175126	0.167714	0.222052	0.216819	0.273279	0.3194	0.122571	0.221034	0.421175	0.360956	0.420166	0.507189	0.379959	Q9Y2W2.WBP11_HUMAN
0.0714717	0.609667	0.527479	-0.0775454	0.432949	0.123774	0.327829	0.195686	0.213633	0.186999	0.190693	0.221009	0.250848	0.297331	0.325485	0.0879181	0.186189	0.502786	0.349014	0.430518	0.496883	0.407541	P14866.HNRPL_HUMAN
0.0651514	0.584494	0.527245	-0.0994055	0.41404	0.18078	0.311858	0.193349	0.190213	0.180864	0.180079	0.2187	0.237437	0.292596	0.326276	0.137057	0.217532	0.447858	0.354832	0.423444	0.50365	0.416073	Q14103.HNRPD_HUMAN
0.0755393	0.557929	0.527098	-0.0388046	0.442119	0.0975578	0.3185	0.246107	0.208746	0.190296	0.196375	0.249822	0.268959	0.318124	0.359336	0.101029	0.198353	0.342271	0.378356	0.467815	0.535112	0.442345	Q9NWY4.HPF1_HUMAN
0.0288931	0.630155	0.526865	-0.0792667	0.400394	0.041269	0.274479	0.201316	0.179097	0.177356	0.182076	0.238645	0.24862	0.29613	0.329283	0.0756286	0.127941	0.436578	0.296534	0.38896	0.468424	0.344849	Q7KZ85.SPT6H_HUMAN
0.0865347	0.651436	0.52657	-0.0673408	0.438535	0.0827648	0.326657	0.217714	0.205421	0.191731	0.197018	0.244531	0.255916	0.316027	0.334163	0.103819	0.196762	0.5072	0.342876	0.427534	0.503173	0.437138	Q16629.SRSF7_HUMAN
0.0937024	0.5178	0.526562	-0.0336471	0.480596	0.163222	0.34003	0.202941	0.257351	0.228806	0.232674	0.251802	0.28346	0.315822	0.391654	0.154695	0.260214	0.341643	0.353129	0.398467	0.511523	0.397038	Q9UKJ3.GPTC8_HUMAN
0.0683623	0.600257	0.526537	-0.101651	0.404035	0.0595062	0.30186	0.189175	0.179209	0.184513	0.195319	0.209307	0.250595	0.293812	0.312323	0.0674074	0.156294	0.416181	0.295141	0.383149	0.425437	0.376415	Q9HCD5.NCOA5_HUMAN
0.0443095	0.649541	0.526297	-0.0389937	0.407545	0.062979	0.287986	0.205458	0.185034	0.182091	0.195792	0.248933	0.253584	0.298518	0.337126	0.0933892	0.146594	0.475562	0.316073	0.376637	0.475843	0.375541	Q9P2I0.CPSF2_HUMAN
0.0636747	0.61442	0.526247	-0.0935243	0.442235	0.103447	0.310734	0.210775	0.188736	0.18224	0.182517	0.2165	0.248686	0.304362	0.329884	0.0898028	0.135974	0.448681	0.291025	0.443784	0.459572	0.400041	Q13148.TADBP_HUMAN
0.0564354	0.632796	0.526236	-0.106719	0.42868	0.161583	0.313083	0.208416	0.180919	0.194404	0.197946	0.248338	0.252103	0.303319	0.338272	0.125734	0.212037	0.46122	0.356779	0.407503	0.506633	0.399466	Q13573.SNW1_HUMAN
0.0709555	0.627682	0.525968	-0.0671471	0.444349	0.0282253	0.313725	0.222851	0.216707	0.194797	0.197747	0.25084	0.249866	0.302321	0.343118	0.1211	0.196217	0.353917	0.403404	0.46457	0.54682	0.459361	Q14566.MCM6_HUMAN
0.0637524	0.516119	0.525761	-0.0424298	0.388694	0.0254683	0.242714	0.189562	0.131289	0.142481	0.145115	0.182594	0.197612	0.238053	0.265974	0.0963243	0.158416	0.294693	0.323974	0.360561	0.431382	0.324455	Q8N108.MIER1_HUMAN
0.0953974	0.624487	0.525598	-0.0563984	0.405598	0.144465	0.318155	0.214445	0.214911	0.191163	0.194571	0.23548	0.255817	0.307656	0.339597	0.119129	0.21096	0.481712	0.355926	0.412809	0.520381	0.422661	Q05519.SRS11_HUMAN
0.0576476	0.622776	0.525542	-0.0754085	0.428765	0.080377	0.331971	0.230688	0.212019	0.19957	0.205209	0.241773	0.244583	0.30561	0.335089	0.121434	0.226846	0.351507	0.39626	0.439914	0.530637	0.471269	Q9Y2K7.KDM2A_HUMAN
0.070615	0.584898	0.525387	-0.0484746	0.407643	0.0602241	0.293889	0.200944	0.170618	0.188888	0.194707	0.254225	0.257965	0.295199	0.329927	0.0909463	0.155161	0.411139	0.31294	0.344815	0.483108	0.338745	Q9Y6D9.MD1L1_HUMAN
0.0797922	0.658978	0.525323	-0.061171	0.465819	0.083902	0.315982	0.183373	0.226096	0.191481	0.188859	0.22449	0.235532	0.272947	0.308427	0.129864	0.231054	0.490537	0.369317	0.463044	0.538634	0.43813	Q9Y5B9.SP16H_HUMAN
0.061527	0.60074	0.525207	-0.0394375	0.383485	0.0693523	0.298929	0.220577	0.200817	0.184458	0.198581	0.253809	0.256715	0.309245	0.344413	0.082629	0.16691	0.366329	0.365707	0.415301	0.514163	0.420993	A6NHR9.SMHD1_HUMAN
0.043483	0.63558	0.525055	-0.0875567	0.435983	0.10697	0.290095	0.197238	0.192961	0.183757	0.197547	0.245058	0.261318	0.306622	0.341728	0.123508	0.158156	0.464667	0.324854	0.402804	0.509685	0.350962	Q5VTR2.BRE1A_HUMAN
0.0729107	0.528025	0.524984	-0.0719629	0.405945	0.156482	0.306128	0.205428	0.175298	0.175076	0.195873	0.237104	0.25218	0.311925	0.33734	0.106415	0.172367	0.370752	0.341786	0.386441	0.464507	0.376402	Q9NWH9.SLTM_HUMAN
0.0456299	0.599956	0.524884	-0.0646785	0.384074	0.0864567	0.289239	0.205099	0.184735	0.176988	0.191771	0.25017	0.253773	0.296695	0.335991	0.078928	0.171193	0.469444	0.320693	0.368016	0.468568	0.379281	Q02880.TOP2B_HUMAN
0.0483027	0.539636	0.524783	-0.101531	0.395741	0.192369	0.306221	0.158656	0.197802	0.180611	0.175774	0.167637	0.216904	0.273985	0.285275	0.125964	0.2159	0.404465	0.32506	0.375508	0.409411	0.371213	Q7L4I2.RSRC2_HUMAN
0.0549247	0.67226	0.52468	-0.0714585	0.462463	0.0583015	0.303079	0.204919	0.198225	0.192533	0.195539	0.24301	0.259278	0.301784	0.334197	0.106072	0.186413	0.484759	0.32092	0.421488	0.496768	0.374309	Q12874.SF3A3_HUMAN
0.0755787	0.645608	0.524622	-0.075626	0.429561	0.138604	0.326204	0.192422	0.191895	0.187895	0.188816	0.220915	0.249631	0.294846	0.325236	0.121088	0.215779	0.470596	0.355117	0.439076	0.508124	0.435012	Q12906.ILF3_HUMAN
0.0912707	0.434536	0.524451	-0.0508625	0.387963	0.184891	0.311555	0.157871	0.204026	0.175309	0.167379	0.2008	0.222601	0.255805	0.285739	0.142786	0.236844	0.360035	0.372018	0.419086	0.485122	0.422985	Q92945;Q96AE4.FUBP2_HUMAN
0.0762752	0.502825	0.524175	-0.0628402	0.500376	0.165375	0.331408	0.227994	0.210513	0.197904	0.203287	0.235753	0.276313	0.304916	0.324102	0.0910582	0.182908	0.444341	0.311268	0.410613	0.432466	0.356966	P20585.MSH3_HUMAN
0.0646212	0.61306	0.524149	-0.0605856	0.42071	0.111731	0.298219	0.197767	0.189872	0.181849	0.182642	0.228541	0.225496	0.27648	0.315615	0.133151	0.215445	0.435693	0.356579	0.402327	0.50587	0.349296	Q13428.TCOF_HUMAN
0.0581454	0.627566	0.524018	-0.0534407	0.411787	0.042413	0.310647	0.217902	0.194005	0.191052	0.201674	0.253627	0.265323	0.306766	0.346789	0.101571	0.20751	0.374021	0.346196	0.405824	0.50649	0.401453	Q8N201.INT1_HUMAN
0.0648108	0.6267	0.523898	-0.0451884	0.451628	0.00769786	0.296209	0.221229	0.21837	0.196956	0.204353	0.243822	0.253584	0.29819	0.330942	0.113936	0.219554	0.432586	0.369789	0.418051	0.524844	0.437468	P42166.LAP2A_HUMAN
0.0905309	0.651421	0.523682	-0.0583453	0.450596	0.0400471	0.333591	0.233873	0.213681	0.20053	0.203889	0.249419	0.259344	0.309995	0.340065	0.103898	0.218675	0.370603	0.390256	0.473729	0.545323	0.498321	P40938.RFC3_HUMAN
0.122781	0.487464	0.523666	-0.00240413	0.436707	0.169109	0.427125	0.254087	0.307668	0.259949	0.266728	0.316578	0.331811	0.377127	0.408271	0.185407	0.25989	0.343913	0.412369	0.32451	0.519812	0.476488	Q12830.BPTF_HUMAN
0.0780821	0.47068	0.523559	-0.0567101	0.424658	0.104297	0.306306	0.179103	0.197519	0.183302	0.178961	0.191451	0.219613	0.267258	0.26804	0.129878	0.243088	0.311569	0.348192	0.379811	0.467826	0.388877	Q9NQZ2.SAS10_HUMAN
0.0657957	0.52167	0.523559	0.00220276	0.441831	0.124899	0.373641	0.250199	0.26085	0.232654	0.232377	0.295004	0.307564	0.357415	0.379895	0.132716	0.249054	0.384681	0.371375	0.37026	0.509917	0.446169	O60318.GANP_HUMAN
0.0851116	0.486821	0.523285	-0.0518982	0.445624	0.0849033	0.298502	0.210828	0.17174	0.18807	0.184107	0.227248	0.237434	0.289704	0.31377	0.104772	0.200955	0.356977	0.290719	0.370495	0.43851	0.355688	Q96EY4.TMA16_HUMAN
0.0910698	0.501414	0.523158	-0.0367797	0.431523	0.129165	0.374601	0.260488	0.241546	0.226934	0.235072	0.311717	0.304837	0.3509	0.409824	0.129517	0.19574	0.364603	0.387501	0.359044	0.52469	0.460274	Q96SB8.SMC6_HUMAN
0.0457098	0.509048	0.523118	-0.0277436	0.364637	0.0376056	0.259818	0.18131	0.16424	0.147478	0.162811	0.242874	0.237073	0.280042	0.325051	0.0559604	0.072245	0.395923	0.264553	0.316255	0.418765	0.252491	Q6NZY4.ZCHC8_HUMAN
0.0744621	0.581244	0.522816	-0.0908309	0.393794	0.0824255	0.329725	0.193077	0.201923	0.184969	0.193394	0.236012	0.256158	0.309448	0.327917	0.0688845	0.164271	0.444907	0.308159	0.374904	0.437147	0.374668	Q8TAQ2;Q92922.SMRC2_HUMAN
0.0862724	0.55644	0.522647	-0.105365	0.404816	0.185494	0.329062	0.183607	0.200877	0.184652	0.192164	0.216695	0.251528	0.290505	0.316904	0.120617	0.206801	0.497844	0.332317	0.387612	0.445184	0.41716	Q13263.TIF1B_HUMAN
0.0680342	0.621588	0.522364	-0.0819209	0.419706	0.173166	0.309422	0.200394	0.197606	0.190245	0.192392	0.221342	0.248911	0.3028	0.321989	0.107391	0.215284	0.468844	0.346799	0.420489	0.504859	0.426539	P78347.GTF2I_HUMAN
0.0372923	0.50167	0.521951	-0.0195615	0.447744	0.132969	0.35587	0.197009	0.243443	0.224462	0.230381	0.23343	0.300524	0.358164	0.362608	0.127797	0.240624	0.333799	0.352922	0.323736	0.425769	0.355977	Q9HCE5.MET14_HUMAN
0.0642752	0.607257	0.52189	-0.0688818	0.419984	0.107008	0.318519	0.214834	0.206352	0.189087	0.201245	0.258105	0.257348	0.312561	0.343989	0.13442	0.193058	0.392191	0.360776	0.453497	0.524083	0.417848	Q9BQ39.DDX50_HUMAN
0.0680872	0.517347	0.52142	-0.0518707	0.38037	0.0417908	0.315827	0.228005	0.210641	0.188648	0.196344	0.252203	0.245009	0.295741	0.340196	0.112669	0.198387	0.310008	0.409892	0.403129	0.556583	0.429456	P16949.STMN1_HUMAN
0.0638423	0.648004	0.521329	-0.0393229	0.406961	0.0308201	0.279592	0.196262	0.165344	0.167388	0.171148	0.232069	0.246208	0.293366	0.326566	0.0935347	0.140837	0.460769	0.284426	0.389343	0.435247	0.339775	Q15020.SART3_HUMAN
0.0715771	0.563554	0.52131	0.00459339	0.44554	0.0580443	0.322933	0.214605	0.211536	0.187165	0.178314	0.216827	0.229256	0.281088	0.32583	0.124124	0.229764	0.351108	0.375306	0.43211	0.520006	0.454562	Q9UHI6.DDX20_HUMAN
0.0565971	0.572698	0.521211	-0.0639221	0.314046	-0.0156114	0.230506	0.202551	0.120964	0.139583	0.153243	0.232461	0.240627	0.28478	0.325192	0.0103685	0.025752	0.392902	0.234157	0.287987	0.366396	0.271019	Q9NZN8.CNOT2_HUMAN
0.0749499	0.660952	0.521208	-0.0756472	0.452174	0.105669	0.314767	0.199668	0.189702	0.20026	0.202148	0.236515	0.254457	0.304016	0.320406	0.122516	0.222443	0.436083	0.329527	0.384241	0.48391	0.410269	P52948.NUP98_HUMAN
0.0935276	0.60692	0.521065	-0.0293537	0.473999	0.0912414	0.328278	0.239987	0.235655	0.209419	0.216004	0.26604	0.280947	0.323789	0.35742	0.120138	0.229977	0.360486	0.381326	0.471655	0.542936	0.430771	Q99986.VRK1_HUMAN
0.0700981	0.652724	0.520998	-0.0829606	0.448114	0.0735167	0.311802	0.192729	0.194121	0.179478	0.183101	0.218496	0.249685	0.297695	0.330392	0.119601	0.186532	0.455398	0.327892	0.452893	0.5046	0.407361	P12956.XRCC6_HUMAN
0.0626433	0.700236	0.520814	-0.0659352	0.471961	0.0823937	0.319254	0.205054	0.210907	0.199377	0.201391	0.245633	0.2565	0.297521	0.330245	0.117103	0.217924	0.503701	0.350067	0.450065	0.52797	0.420901	Q15029.U5S1_HUMAN
0.0271389	0.6287	0.520604	-0.0743993	0.421294	0.0751967	0.311312	0.219379	0.201265	0.185205	0.193498	0.258157	0.262339	0.307431	0.334465	0.0963992	0.162736	0.411666	0.338644	0.40698	0.539891	0.386029	Q9UJV9.DDX41_HUMAN
0.0926225	0.654983	0.520481	-0.0705925	0.467516	0.0453329	0.307275	0.213774	0.204976	0.188485	0.1942	0.226397	0.25649	0.312973	0.342232	0.108142	0.200314	0.443359	0.345224	0.473987	0.516032	0.426482	P61978.HNRPK_HUMAN
[truncated: 15,081 more rows]
