# Supplementary material for: Sustainable integrative cell biology: CENP-C is guilty by association
Source: Chromosome Res. 2025 Nov 25;33(1):27. doi: 10.1007/s10577-025-09784-0 (PMC12647219; doi:10.1007/s10577-025-09784-0)
Supplement: Supplementary file 2 — Supplementary file2 All correlations for Ki-67 and CPC. Ki-67 is highlighted in yellow. The ranking was performed for Ki-67 but could be changed for any CPC protein accordingly (XLSX 1677 KB) [file 10577_2025_9784_MOESM2_ESM.xlsx]

## Sheet: Goncalves et al
P46013.KI67_HUMAN	Q53HL2.BOREA_HUMAN	Q96GD4.AURKB_HUMAN	Q9NQS7.INCE_HUMAN	O15392.BIRC5_HUMAN	IDs
1	0.453067	0.520543	0.465851	0.452692	P46013.KI67_HUMAN
0.548452	0.610464	0.65048	0.617829	0.536879	Q9ULW0.TPX2_HUMAN
0.520543	0.631236	1	0.587246	0.524208	Q96GD4.AURKB_HUMAN
0.468286	0.185664	0.269842	0.177223	0.188677	Q9NR30.DDX21_HUMAN
0.465851	0.648967	0.587246	1	0.516595	Q9NQS7.INCE_HUMAN
0.457691	0.549851	0.526122	0.560059	0.51309	Q14807.KIF22_HUMAN
0.453233	0.218797	0.254673	0.229585	0.186305	Q14978.NOLC1_HUMAN
0.453067	1	0.631236	0.648967	0.578941	Q53HL2.BOREA_HUMAN
0.452692	0.578941	0.524208	0.516595	1	O15392.BIRC5_HUMAN
0.448843	0.532477	0.599753	0.495564	0.468745	P11388.TOP2A_HUMAN
0.41593	0.469448	0.509357	0.453989	0.392488	Q9H0H5.RGAP1_HUMAN
0.40135	0.390577	0.367611	0.351704	0.290001	Q69YH5.CDCA2_HUMAN
0.383373	0.357654	0.329889	0.369929	0.322818	Q5UIP0.RIF1_HUMAN
0.383246	0.45355	0.449745	0.439081	0.448621	Q96T88.UHRF1_HUMAN
0.381546	0.199686	0.165781	0.246731	0.23815	Q96I25.SPF45_HUMAN
0.37452	0.245747	0.316926	0.299891	0.22556	Q9H6F5.CCD86_HUMAN
0.369252	0.447676	0.443997	0.439043	0.432702	Q13112.CAF1B_HUMAN
0.364004	0.370784	0.354287	0.374732	0.415598	P35249.RFC4_HUMAN
0.363489	0.338164	0.36473	0.34973	0.256653	Q9Y2K7.KDM2A_HUMAN
0.362483	0.278619	0.26606	0.304755	0.278345	Q9UKX7.NUP50_HUMAN
0.362185	0.301934	0.304455	0.370221	0.35726	Q13123.RED_HUMAN
0.358871	0.0652898	0.158131	0.115446	0.125732	P06748.NPM_HUMAN
0.358573	0.373122	0.361551	0.322626	0.356919	Q15022.SUZ12_HUMAN
0.356612	0.422509	0.408844	0.376549	0.407938	Q99661.KIF2C_HUMAN
0.35652	0.382281	0.340237	0.427706	0.343167	Q13573.SNW1_HUMAN
0.354324	0.228347	0.278883	0.239968	0.195003	Q5QJE6.TDIF2_HUMAN
0.354046	0.467248	0.441531	0.487011	0.333297	Q96FF9.CDCA5_HUMAN
0.350973	0.374222	0.371353	0.330208	0.358569	P20248.CCNA2_HUMAN
0.349757	0.0395595	0.0719451	0.0689166	0.0767238	O75607.NPM3_HUMAN
0.349232	0.270112	0.273044	0.23181	0.203235	Q9BQ39.DDX50_HUMAN
0.346686	0.336441	0.375247	0.348451	0.317615	Q99618.CDCA3_HUMAN
0.345722	0.291269	0.203678	0.331037	0.258456	O75940.SPF30_HUMAN
0.34446	0.43451	0.400242	0.415908	0.463362	O95239.KIF4A_HUMAN
0.344286	0.378294	0.434515	0.327213	0.391537	P52292.IMA1_HUMAN
0.34369	0.324066	0.337188	0.321785	0.403513	P35250.RFC2_HUMAN
0.340685	0.33045	0.279971	0.410289	0.30943	P42166.LAP2A_HUMAN
0.340515	0.375607	0.347629	0.387487	0.346592	Q9BXS6.NUSAP_HUMAN
0.339922	0.0957746	0.184685	0.123392	0.151852	Q9UMY1.NOL7_HUMAN
0.338296	0.311904	0.276049	0.383682	0.327797	Q9NRG0.CHRC1_HUMAN
0.338212	0.230821	0.237324	0.218323	0.231139	Q14684.RRP1B_HUMAN
0.333645	0.257959	0.230496	0.291019	0.257104	Q8IWX8.CHERP_HUMAN
0.332449	0.28713	0.244303	0.323098	0.252611	O75152.ZC11A_HUMAN
0.330793	0.390608	0.388002	0.387057	0.314766	Q13111.CAF1A_HUMAN
0.330203	0.160497	0.160807	0.208515	0.224246	P55769.NH2L1_HUMAN
0.324789	0.331727	0.293272	0.304897	0.300692	P52732.KIF11_HUMAN
0.321374	0.38743	0.424242	0.330137	0.362806	A9QM74.IMA8_HUMAN
0.321076	0.243267	0.204254	0.287948	0.206587	Q8NEY8.PPHLN_HUMAN
0.32063	0.122959	0.187116	0.150805	0.142703	Q9BVJ6.UT14A_HUMAN
0.320324	0.440522	0.423582	0.4255	0.367186	Q9BW19.KIFC1_HUMAN
0.320292	0.167999	0.329161	0.139906	0.203335	P42285.MTREX_HUMAN
0.3197	0.256435	0.242362	0.254891	0.244236	Q96BK5.PINX1_HUMAN
0.318915	0.379327	0.340193	0.429998	0.384496	Q14683.SMC1A_HUMAN
0.316588	0.121475	0.223216	0.104508	0.106794	Q9BYG3.MK67I_HUMAN
0.316442	0.362561	0.349966	0.407613	0.339496	Q9H307.PININ_HUMAN
0.316076	0.399085	0.358405	0.411022	0.363318	Q9UQE7.SMC3_HUMAN
0.314591	0.288789	0.28615	0.255483	0.281343	Q9BWT1.CDCA7_HUMAN
0.313564	0.35007	0.377305	0.323461	0.3065	Q8IYA6.CKP2L_HUMAN
0.309845	0.338986	0.323503	0.321025	0.329699	P35251.RFC1_HUMAN
0.309795	0.119369	0.176918	0.148168	0.120792	O00566.MPP10_HUMAN
0.309492	0.417566	0.390049	0.414876	0.327903	P24928.RPB1_HUMAN
0.309441	0.184184	0.223334	0.167281	0.1776	Q9NX58.LYAR_HUMAN
0.308105	0.238618	0.183005	0.305899	0.293782	Q13185.CBX3_HUMAN
0.307844	0.173455	0.247315	0.193249	0.218555	Q01780.EXOSX_HUMAN
0.307161	0.25023	0.242544	0.242917	0.277883	P46060.RAGP1_HUMAN
0.306622	0.315557	0.300232	0.316811	0.279671	Q8ND82.Z280C_HUMAN
0.305175	0.269245	0.247004	0.334986	0.284475	Q9Y2W2.WBP11_HUMAN
0.30516	0.213806	0.132751	0.23771	0.242819	Q8WXX5.DNJC9_HUMAN
0.305096	0.141299	0.204501	0.215851	0.169983	Q99729.ROAA_HUMAN
0.30445	0.233197	0.272206	0.278695	0.233208	Q86YP4.P66A_HUMAN
0.302909	0.168111	0.206746	0.194287	0.157683	Q13895.BYST_HUMAN
0.302647	0.267244	0.283257	0.26365	0.352507	Q9Y448.SKAP_HUMAN
0.302386	0.316413	0.319435	0.388198	0.266097	O43290.SNUT1_HUMAN
0.301825	0.073597	0.170707	0.123393	0.108805	P78316.NOP14_HUMAN
0.301209	0.26183	0.279724	0.254352	0.206012	O15042.SR140_HUMAN
0.300898	0.251891	0.233509	0.283584	0.317408	Q14493.SLBP_HUMAN
0.300557	0.362372	0.341656	0.395794	0.305571	Q99459.CDC5L_HUMAN
0.300486	0.270053	0.278004	0.250588	0.36392	Q96R06.SPAG5_HUMAN
0.299452	0.0819419	0.173913	0.0986761	0.0923605	P46087.NOP2_HUMAN
0.297934	0.399745	0.335104	0.411049	0.331203	P09651.ROA1_HUMAN
0.297934	0.233686	0.243013	0.194222	0.190955	Q9UHK0.NUFP1_HUMAN
0.297394	0.19677	0.236823	0.215613	0.183596	Q96EU6.RRP36_HUMAN
0.297105	0.171186	0.150524	0.196287	0.144526	Q6NZY4.ZCHC8_HUMAN
0.296625	0.165249	0.2831	0.209848	0.240134	Q5RKV6.EXOS6_HUMAN
0.296149	0.355534	0.338307	0.338484	0.33012	O95067.CCNB2_HUMAN
0.295038	0.15535	0.180615	0.166285	0.199064	Q96B26.EXOS8_HUMAN
0.2941	0.306001	0.339984	0.290347	0.293706	P14635.CCNB1_HUMAN
0.291849	0.133133	0.206592	0.129641	0.0828155	Q9NZM5.NOP53_HUMAN
0.291805	0.186838	0.23618	0.188053	0.166294	Q9Y3B9.RRP15_HUMAN
0.291564	0.311453	0.269179	0.365817	0.27637	P20700.LMNB1_HUMAN
0.290559	0.311891	0.306091	0.282247	0.305421	P06493.CDK1_HUMAN
0.290405	0.271977	0.253768	0.256431	0.265392	Q9NYP9.MS18A_HUMAN
0.290107	0.229731	0.200744	0.29043	0.24013	Q15007.FL2D_HUMAN
0.290041	0.378392	0.361503	0.353216	0.362877	Q8WWK9.CKAP2_HUMAN
0.289004	0.366744	0.302537	0.40979	0.3482	O60216.RAD21_HUMAN
0.288915	0.208838	0.264223	0.192299	0.229394	Q9Y3B2.EXOS1_HUMAN
0.286994	0.309569	0.272826	0.303655	0.344747	O95347.SMC2_HUMAN
0.286144	0.353992	0.313091	0.38482	0.309378	O75934.SPF27_HUMAN
0.285965	0.370691	0.325999	0.314163	0.241252	Q9NW64.RBM22_HUMAN
0.285755	0.246452	0.177031	0.316442	0.254604	Q7RTV0.PHF5A_HUMAN
0.285069	0.0955212	0.200233	0.123373	0.0804032	Q13428.TCOF_HUMAN
0.284502	0.283518	0.280107	0.271103	0.342461	Q9H3R5.CENPH_HUMAN
0.283902	0.310148	0.36822	0.239151	0.349536	P53350.PLK1_HUMAN
0.283767	0.292033	0.247045	0.289799	0.205529	Q9UQ35.SRRM2_HUMAN
0.283452	0.357473	0.362873	0.339406	0.349217	Q15910.EZH2_HUMAN
0.281923	0.347573	0.3694	0.309951	0.389398	P17844.DDX5_HUMAN
0.281733	0.201436	0.204912	0.1537	0.180339	Q13415.ORC1_HUMAN
0.280249	0.16538	0.202914	0.170321	0.114757	Q5T3I0.GPTC4_HUMAN
0.278123	0.371852	0.32786	0.359734	0.344449	Q9UIG0.BAZ1B_HUMAN
0.278049	0.391872	0.316814	0.325547	0.356618	P41223.BUD31_HUMAN
0.277687	0.223962	0.271096	0.204328	0.239314	P04183.KITH_HUMAN
0.277249	0.326653	0.314625	0.340076	0.263889	Q6PL18.ATAD2_HUMAN
0.276426	0.280312	0.208656	0.30525	0.253183	Q05D32.CTSL2_HUMAN
0.275869	0.139736	0.232557	0.118001	0.140242	Q9Y5J1.UTP18_HUMAN
0.275149	0.169087	0.262238	0.165808	0.225934	Q6P444.MTFR2_HUMAN
0.273721	0.193904	0.189156	0.216585	0.131924	O15446.RPA34_HUMAN
0.273201	0.342341	0.348847	0.353317	0.285004	O60264.SMCA5_HUMAN
0.272761	0.208152	0.217235	0.208464	0.247539	P62875.RPAB5_HUMAN
0.271706	0.305386	0.220638	0.317479	0.282102	Q9UKV3.ACINU_HUMAN
0.271478	0.23923	0.221912	0.26152	0.274417	Q96B01.R51A1_HUMAN
0.270951	0.277933	0.279687	0.240261	0.266176	O75330.HMMR_HUMAN
0.270703	0.225594	0.315914	0.193138	0.252048	Q06265.EXOS9_HUMAN
0.27025	0.276469	0.245714	0.291402	0.296855	Q15003.CND2_HUMAN
0.269847	0.106296	0.114635	0.147845	0.187618	P19338.NUCL_HUMAN
0.268524	0.25461	0.225249	0.217408	0.250434	Q15004.PAF15_HUMAN
0.268485	0.182933	0.201498	0.200807	0.173188	Q9NXE8.CWC25_HUMAN
0.267037	0.291417	0.276351	0.267092	0.340997	Q7L2Z9.CENPQ_HUMAN
0.267009	0.29054	0.247133	0.243849	0.248847	Q9NXX6.NSE4A_HUMAN
0.266463	0.1557	0.189053	0.168773	0.0832788	Q9NQZ2.SAS10_HUMAN
0.266423	0.28322	0.291539	0.299954	0.258297	Q9H8V3.ECT2_HUMAN
0.266187	0.34052	0.378647	0.371887	0.32139	O43663.PRC1_HUMAN
0.264931	0.246331	0.338593	0.222246	0.206734	Q13868.EXOS2_HUMAN
0.264592	0.299851	0.250893	0.270502	0.318013	Q9NTJ3.SMC4_HUMAN
0.264329	0.0706898	0.145065	0.0901891	0.0665839	Q9Y3C1.NOP16_HUMAN
0.264288	0.173182	0.230766	0.245374	0.22005	Q9NPD3.EXOS4_HUMAN
0.264137	0.192641	0.202317	0.232905	0.245574	A8MT69.CENPX_HUMAN
0.264027	0.307811	0.299106	0.349337	0.285563	Q14676.MDC1_HUMAN
0.263944	0.154767	0.203306	0.140822	0.207335	Q53EZ4.CEP55_HUMAN
0.263833	0.139768	0.230444	0.158946	0.140214	Q5T280.CI114_HUMAN
0.263162	0.293706	0.273109	0.303474	0.317193	Q71F23.CENPU_HUMAN
0.263031	0.314253	0.31126	0.285993	0.2912	Q8NFH3.NUP43_HUMAN
0.262914	0.140731	0.275701	0.122297	0.126332	O00541.PESC_HUMAN
0.262785	0.130248	0.179439	0.195168	0.22016	P09661.RU2A_HUMAN
0.262406	0.304778	0.272547	0.267918	0.224173	O95926.SYF2_HUMAN
0.261561	0.198405	0.144493	0.244775	0.249792	Q15459.SF3A1_HUMAN
0.260298	0.247576	0.280618	0.266001	0.245587	Q9NQT4.EXOS5_HUMAN
0.260119	0.177324	0.201244	0.192179	0.11019	Q86WX3.AROS_HUMAN
0.259737	0.263323	0.239833	0.254445	0.225151	O60508.PRP17_HUMAN
0.259695	0.0700674	0.11594	0.0742941	0.087849	Q01085.TIAR_HUMAN
0.259286	0.261504	0.289391	0.256681	0.270669	Q99986.VRK1_HUMAN
0.259256	0.201818	0.186685	0.220407	0.279436	Q12874.SF3A3_HUMAN
0.257783	0.1494	0.153104	0.177145	0.126367	Q9NSI2.F207A_HUMAN
0.256587	0.278101	0.307964	0.277108	0.250119	Q9Y3B4.SF3B6_HUMAN
0.255025	0.30364	0.281762	0.264612	0.3079	Q15021.CND1_HUMAN
0.254718	0.259704	0.269089	0.290265	0.283284	Q6IBW4.CNDH2_HUMAN
0.254312	0.285534	0.29969	0.260263	0.291485	P33981.TTK_HUMAN
0.25325	0.144799	0.22605	0.18052	0.213357	Q9BQ75.CMS1_HUMAN
0.252947	0.370299	0.32279	0.36441	0.372956	Q16763.UBE2S_HUMAN
0.252838	0.0492681	0.153343	0.0579454	0.0102285	Q8N884.CGAS_HUMAN
0.252378	0.354259	0.283347	0.409199	0.351134	Q86V81.THOC4_HUMAN
0.251848	0.13207	0.205115	0.182047	0.159542	Q15024.EXOS7_HUMAN
0.251269	0.183464	0.203709	0.162343	0.168504	O00488.ZN593_HUMAN
0.250687	0.172844	0.289994	0.143448	0.163759	Q9H0S4.DDX47_HUMAN
0.250679	0.263488	0.325242	0.318892	0.321059	P35659.DEK_HUMAN
0.250488	0.225183	0.213645	0.207219	0.224367	Q9BTE3.MCMBP_HUMAN
0.250369	0.186307	0.276051	0.144968	0.207888	Q99640.PMYT1_HUMAN
0.250352	0.290809	0.274748	0.295658	0.309943	P26358.DNMT1_HUMAN
0.25029	0.252556	0.253444	0.230188	0.258801	Q9NS91.RAD18_HUMAN
0.250088	0.302526	0.251811	0.306117	0.217223	P55081.MFAP1_HUMAN
0.249965	0.193262	0.219736	0.206888	0.27813	P62304.RUXE_HUMAN
0.249422	0.16333	0.153582	0.197501	0.258504	Q9Y421.FA32A_HUMAN
0.249095	0.274598	0.22915	0.291478	0.308086	Q9Y5S9.RBM8A_HUMAN
0.24803	0.158337	0.253474	0.112457	0.116586	Q969X6.UTP4_HUMAN
0.24754	0.1224	0.172304	0.111813	0.0783093	P42696.RBM34_HUMAN
0.247483	0.0792869	0.161731	0.139323	0.144053	Q13901.C1D_HUMAN
0.246772	0.00793432	0.00959182	0.080621	0.111108	Q9P287.BCCIP_HUMAN
0.246495	0.18263	0.184958	0.171327	0.125757	Q9P275.UBP36_HUMAN
0.246405	0.273121	0.205381	0.285239	0.317509	Q09028.RBBP4_HUMAN
0.24608	0.26057	0.247451	0.235782	0.229568	Q9NRZ9.HELLS_HUMAN
0.245963	0.196188	0.167301	0.220269	0.11237	Q99590.SCAFB_HUMAN
0.245213	0.221449	0.156218	0.289754	0.244475	O60828.PQBP1_HUMAN
0.244945	0.348826	0.328995	0.32768	0.34216	Q86Y91.KI18B_HUMAN
0.244521	0.229771	0.187608	0.268883	0.257819	P07910.HNRPC_HUMAN
0.243853	0.36709	0.339753	0.323001	0.305789	Q9NYZ3.GTSE1_HUMAN
0.243773	0.160039	0.159578	0.162014	0.137958	Q8NDD1.CA131_HUMAN
0.243356	0.0884307	0.161598	0.0636813	0.0352076	Q14690.RRP5_HUMAN
0.243021	0.276435	0.250571	0.302605	0.322202	Q9UNS1.TIM_HUMAN
0.242879	0.145779	0.245464	0.10126	0.0945762	Q9Y221.NIP7_HUMAN
0.242801	0.103505	0.150643	0.104283	0.180675	Q13283.G3BP1_HUMAN
0.241116	0.257659	0.171025	0.26109	0.235846	Q9NRF9.DPOE3_HUMAN
0.240938	0.128646	0.226177	0.109315	0.111536	Q9NY93.DDX56_HUMAN
0.240842	0.15265	0.150863	0.218614	0.105987	Q9P2N5.RBM27_HUMAN
0.240253	0.118055	0.214321	0.0758378	0.0554541	Q15061.WDR43_HUMAN
0.240122	0.127039	0.153835	0.150098	0.137963	Q9NQC1.JADE2_HUMAN
0.239843	0.252811	0.266537	0.255025	0.244715	O94776.MTA2_HUMAN
0.238933	0.155346	0.288968	0.127066	0.183392	Q9BQ52.RNZ2_HUMAN
0.238899	0.129069	0.194248	0.14436	0.140934	Q9H501.ESF1_HUMAN
0.237719	0.295822	0.292647	0.301559	0.314001	P42695.CNDD3_HUMAN
0.236432	0.220842	0.21236	0.244868	0.246762	Q9Y5N6.ORC6_HUMAN
0.236392	0.233315	0.280165	0.245579	0.213395	P11387.TOP1_HUMAN
0.236099	0.176676	0.235677	0.161703	0.151995	P22087.FBRL_HUMAN
0.235569	0.0606165	0.114271	0.139333	0.063856	P32519.ELF1_HUMAN
0.235511	0.282267	0.228434	0.271136	0.298286	Q9NVP2.ASF1B_HUMAN
0.235309	0.157813	0.135809	0.200818	0.187842	Q16576.RBBP7_HUMAN
0.235241	0.22385	0.197294	0.289186	0.185736	Q8NCN4.RN169_HUMAN
0.235208	0.180608	0.151755	0.195526	0.222839	P49756.RBM25_HUMAN
0.235133	0.225973	0.197443	0.235973	0.245184	Q96KB5.TOPK_HUMAN
0.234607	0.166182	0.136734	0.212671	0.168281	Q9NX24.NHP2_HUMAN
0.234524	0.34294	0.330364	0.366426	0.210189	Q96PK6.RBM14_HUMAN
0.233584	0.166068	0.206347	0.104318	0.160965	Q6RFH5.WDR74_HUMAN
0.233464	0.331551	0.22661	0.37532	0.247691	P49711.CTCF_HUMAN
0.233351	0.157769	0.111744	0.207002	0.114415	Q8IYL3.CA174_HUMAN
0.233344	0.178184	0.194689	0.205601	0.235688	Q8N5P1.ZC3H8_HUMAN
0.233147	0.30293	0.316784	0.267787	0.288354	Q6IPU0.CENPP_HUMAN
0.233079	0.26646	0.265856	0.311185	0.246412	Q9ULR0.ISY1_HUMAN
0.232858	0.0349437	0.145329	0.0305973	0.103267	Q9BVP2.GNL3_HUMAN
0.232681	0.153723	0.187249	0.168308	0.135081	Q96C57.CSTOS_HUMAN
0.232584	0.272443	0.22119	0.324772	0.211033	Q6UN15.FIP1_HUMAN
0.232078	0.143766	0.227527	0.0951747	0.135272	Q13823.NOG2_HUMAN
0.23206	0.0843005	0.154134	0.0817013	0.0214624	E9PRG8.CK098_HUMAN
0.231961	0.283651	0.249965	0.316696	0.271737	Q9BY77.PDIP3_HUMAN
0.231374	0.183341	0.20279	0.201723	0.181305	O95391.SLU7_HUMAN
0.231373	0.10954	0.181344	0.156749	0.163912	Q99547.MPH6_HUMAN
0.231168	0.300899	0.257926	0.322289	0.221994	Q9H9B1.EHMT1_HUMAN
0.230851	0.19609	0.152701	0.163068	0.108675	Q9Y580.RBM7_HUMAN
0.230799	0.245563	0.243092	0.25092	0.272065	Q14331.FRG1_HUMAN
0.230523	0.173078	0.181554	0.233347	0.201815	Q96J01.THOC3_HUMAN
0.23028	0.255196	0.350317	0.204227	0.183469	Q8N1F7.NUP93_HUMAN
0.229931	0.266364	0.195969	0.277374	0.21679	Q9Y2W1.TR150_HUMAN
0.229663	0.135006	0.220707	0.126029	0.141773	Q9Y2X3.NOP58_HUMAN
0.229025	0.347405	0.283373	0.362163	0.324275	P52272.HNRPM_HUMAN
0.228778	0.0767858	0.159818	0.0644039	0.077314	Q9UGY1.NOL12_HUMAN
0.228509	0.159409	0.106858	0.195751	0.19702	P33316.DUT_HUMAN
0.228333	0.201777	0.217501	0.205076	0.245815	Q9BS16.CENPK_HUMAN
0.227996	0.146246	0.156248	0.186322	0.212014	Q9UHR5.S30BP_HUMAN
0.226989	0.23163	0.241444	0.231134	0.161703	P49790.NU153_HUMAN
0.226873	0.225768	0.206593	0.196795	0.174492	Q96MG7.NSE3_HUMAN
0.226722	0.128178	0.178609	0.0991502	0.175043	Q99808.S29A1_HUMAN
0.226389	0.11754	0.0679594	0.12602	0.0562939	Q8WWH5.TRUB1_HUMAN
0.226283	0.305251	0.299084	0.292837	0.344172	O00762.UBE2C_HUMAN
0.226269	0.281688	0.372821	0.221305	0.305436	O14965.AURKA_HUMAN
0.225924	0.300518	0.227129	0.31961	0.328378	Q07666.KHDR1_HUMAN
0.225893	0.285279	0.171962	0.278049	0.182094	Q8TF68.ZN384_HUMAN
0.225712	0.276968	0.17301	0.330752	0.230522	P36954.RPB9_HUMAN
0.225554	0.17028	0.190565	0.244815	0.208716	Q9NYF8.BCLF1_HUMAN
0.225412	0.19036	0.212195	0.21731	0.172669	Q6PJT7.ZC3HE_HUMAN
0.225129	0.175539	0.185339	0.139321	0.143356	Q8N8A6.DDX51_HUMAN
0.224796	0.23826	0.167026	0.301324	0.256613	Q15637.SF01_HUMAN
0.224557	0.319978	0.26902	0.366849	0.347836	Q9HAF1.EAF6_HUMAN
0.224551	0.279179	0.252998	0.283382	0.330155	Q9NPD8.UBE2T_HUMAN
0.223961	0.289328	0.255215	0.286691	0.293121	Q9Y6A5.TACC3_HUMAN
0.223943	0.192846	0.178899	0.211666	0.242752	P25205.MCM3_HUMAN
0.223332	0.289167	0.232797	0.256211	0.313652	Q8IX90.SKA3_HUMAN
0.223247	0.293447	0.197192	0.314482	0.241882	P19387.RPB3_HUMAN
0.2232	-0.00671606	0.0037163	0.0651559	0.031417	P52597.HNRPF_HUMAN
0.223178	0.308202	0.346824	0.265083	0.280573	Q9UMS4.PRP19_HUMAN
0.223065	0.295943	0.293076	0.256258	0.28608	Q96GN5.CDA7L_HUMAN
0.222757	0.283261	0.273991	0.318378	0.244444	P78332.RBM6_HUMAN
0.222595	0.22306	0.252506	0.225335	0.180224	P19388.RPAB1_HUMAN
0.222098	0.296145	0.254726	0.244905	0.311104	P40938.RFC3_HUMAN
0.222094	0.178389	0.196933	0.189935	0.145448	Q14739.LBR_HUMAN
0.221939	0.167485	0.206056	0.25291	0.236245	Q13247.SRSF6_HUMAN
0.221552	0.240298	0.218011	0.221072	0.255524	Q96QE3.ATAD5_HUMAN
0.220994	0.20909	0.153206	0.287069	0.161862	P61218.RPAB2_HUMAN
0.220809	0.19259	0.172314	0.210571	0.215943	Q99728.BARD1_HUMAN
0.220492	0.254236	0.204966	0.259051	0.257851	Q9BRT9.SLD5_HUMAN
0.219842	0.264755	0.243949	0.320194	0.298279	Q14498.RBM39_HUMAN
0.219414	0.142944	0.159019	0.204565	0.124683	Q99549.MPP8_HUMAN
0.219049	0.19181	0.23987	0.109711	0.138343	Q13610.PWP1_HUMAN
0.218818	0.280538	0.253806	0.309534	0.232767	Q6P1J9.CDC73_HUMAN
0.218802	0.281509	0.328133	0.232815	0.240058	P40937.RFC5_HUMAN
0.218794	0.215583	0.209303	0.210995	0.185519	P18583.SON_HUMAN
0.218776	0.171898	0.151506	0.190049	0.188947	P13995.MTDC_HUMAN
0.218716	-0.0389264	-0.0057961	-0.0155388	0.0523627	O76003.GLRX3_HUMAN
0.217764	0.190539	0.175917	0.205797	0.239347	P33991.MCM4_HUMAN
0.21747	0.265902	0.237692	0.279419	0.184588	P53803.RPAB4_HUMAN
0.217433	0.151351	0.168858	0.160875	0.231951	Q9HCU9.BRMS1_HUMAN
0.217345	0.159322	0.114917	0.152909	0.160944	Q9Y3P8.SIT1_HUMAN
0.217319	0.189396	0.190295	0.162249	0.217354	Q14207.NPAT_HUMAN
0.217097	0.214702	0.282243	0.143764	0.13873	Q9UKD2.MRT4_HUMAN
0.217004	0.188128	0.212514	0.121452	0.20479	Q9BQ67.GRWD1_HUMAN
0.216764	0.165655	0.196436	0.220102	0.179508	Q96N64.PWP2A_HUMAN
0.216604	0.202243	0.17633	0.305	0.233867	Q13435.SF3B2_HUMAN
0.216505	0.227383	0.154508	0.296132	0.295306	O75446.SAP30_HUMAN
0.216248	0.167952	0.159825	0.278806	0.186886	Q9NV56.MRGBP_HUMAN
0.215661	0.141001	0.109728	0.115227	0.0826717	Q96CG3.TIFA_HUMAN
0.215638	0.313263	0.264804	0.350422	0.304029	Q14839.CHD4_HUMAN
0.215579	0.208824	0.210822	0.206672	0.252292	P33993.MCM7_HUMAN
0.214847	0.273883	0.220403	0.359187	0.184726	Q9P013.CWC15_HUMAN
0.2143	0.108422	0.0847662	0.138746	0.0884082	Q8IXM2.BAP18_HUMAN
0.214188	0.284069	0.210951	0.292681	0.285603	Q13952.NFYC_HUMAN
0.214157	0.279821	0.315687	0.195197	0.257186	Q12834.CDC20_HUMAN
0.213986	0.178171	0.225326	0.192004	0.171515	P18754.RCC1_HUMAN
0.213721	0.246545	0.208057	0.239807	0.264185	Q9BRX5.PSF3_HUMAN
0.213645	0.216389	0.220017	0.233848	0.272411	O14757.CHK1_HUMAN
0.213225	0.118799	0.0879417	0.140366	0.166136	P08047.SP1_HUMAN
0.213211	0.1241	0.146539	0.125999	0.232763	P33552.CKS2_HUMAN
0.211941	0.165656	0.162837	0.223715	0.178991	Q8N3X1.FNBP4_HUMAN
0.211834	0.148311	0.241672	0.118505	0.125952	O43818.U3IP2_HUMAN
0.211506	0.236253	0.217255	0.165619	0.235961	P04818.TYSY_HUMAN
0.210787	0.194108	0.140866	0.205595	0.235569	Q5W0B1.OBI1_HUMAN
0.210359	0.240447	0.186709	0.288819	0.254524	Q9NP50.SHCAF_HUMAN
0.210069	0.325167	0.275172	0.265163	0.29558	O14777.NDC80_HUMAN
0.209944	0.114777	0.152751	0.139778	0.222978	Q9BXW9.FACD2_HUMAN
0.209354	0.0605794	0.169545	0.069958	0.0709078	Q6DKI1.RL7L_HUMAN
0.209326	0.196154	0.175504	0.205466	0.240437	Q14566.MCM6_HUMAN
0.209208	0.175618	0.147487	0.200496	0.303526	P26368.U2AF2_HUMAN
0.208529	0.209043	0.19416	0.211211	0.258113	P49736.MCM2_HUMAN
0.207914	0.303368	0.327446	0.287246	0.232475	O95235.KI20A_HUMAN
0.20759	0.229738	0.18358	0.230424	0.163173	P16104.H2AX_HUMAN
0.207262	0.194471	0.184532	0.21591	0.218104	Q96MF7.NSE2_HUMAN
0.207199	0.126745	0.115016	0.15087	0.0983638	Q96RL1.UIMC1_HUMAN
0.207129	0.282024	0.246119	0.317213	0.296901	Q96E14.RMI2_HUMAN
0.206808	0.110567	0.0833938	0.142054	0.146863	Q5T6F2.UBAP2_HUMAN
0.205991	0.150482	0.114429	0.200166	0.127402	Q9UKJ3.GPTC8_HUMAN
0.205738	0.159723	0.135119	0.198259	0.193529	Q8WUD4.CCD12_HUMAN
0.205651	0.350284	0.303516	0.355094	0.219921	O75494.SRS10_HUMAN
0.205646	0.301031	0.227792	0.231944	0.304225	Q9HBM1.SPC25_HUMAN
0.20562	0.0934713	0.125444	0.029618	0.0833332	P15153.RAC2_HUMAN
0.20534	0.346365	0.24752	0.340398	0.324681	P45973.CBX5_HUMAN
0.204876	0.120029	0.167234	0.111735	0.00408635	Q5T8I3.F102B_HUMAN
0.20479	0.148003	0.193117	0.174358	0.13655	Q9H2Y7.ZN106_HUMAN
0.204709	0.132626	0.103043	0.218076	0.146528	P33240.CSTF2_HUMAN
0.20452	0.0658109	0.201275	0.0791925	0.0763642	Q9H0A0.NAT10_HUMAN
0.204451	0.13166	0.137826	0.174344	0.0855758	Q68D10.SPT2_HUMAN
0.203852	0.255157	0.248119	0.303412	0.184075	Q9BRD0.BUD13_HUMAN
0.203762	0.285493	0.241064	0.237144	0.263665	Q14181.DPOA2_HUMAN
0.203661	0.31296	0.255316	0.303959	0.250723	Q13151.ROA0_HUMAN
0.20362	0.286137	0.257098	0.318514	0.313517	Q92879.CELF1_HUMAN
0.203058	0.144841	0.141664	0.196169	0.236547	P62316.SMD2_HUMAN
0.203037	0.287667	0.267341	0.315754	0.235299	Q9Y388.RBMX2_HUMAN
0.202899	0.212751	0.189412	0.190573	0.234024	Q9Y248.PSF2_HUMAN
0.202789	0.228977	0.276937	0.227001	0.157219	Q8NFH5.NUP35_HUMAN
0.202611	0.173714	0.186224	0.17966	0.187028	P55199.ELL_HUMAN
0.202403	0.131833	0.0987652	0.0993891	0.10717	Q92918.M4K1_HUMAN
0.202153	0.197975	0.168018	0.158511	0.136689	P52756.RBM5_HUMAN
0.20212	0.10847	0.139307	0.174651	0.110845	Q5VWN6.TASO2_HUMAN
0.201764	0.194958	0.127058	0.191276	0.218685	Q8N6N3.CA052_HUMAN
0.201593	0.206603	0.214404	0.190041	0.229797	Q15058.KIF14_HUMAN
0.201344	0.140196	0.134739	0.0944749	0.12431	Q14761.PTCA_HUMAN
0.201296	0.323007	0.251373	0.292616	0.283095	O96028.NSD2_HUMAN
0.20119	0.0951818	0.137726	0.0926755	0.00643077	Q14692.BMS1_HUMAN
0.200537	0.0549028	0.107223	0.0612687	0.0294572	Q8TDD1.DDX54_HUMAN
0.199805	0.290137	0.285721	0.308463	0.243386	P43243.MATR3_HUMAN
0.199722	0.201467	0.196477	0.209009	0.192506	Q9BXK1.KLF16_HUMAN
0.199582	0.174769	0.148148	0.196766	0.190411	O95684.CEP43_HUMAN
0.19944	0.126132	0.19633	0.0858491	0.116099	Q9H8H0.NOL11_HUMAN
0.198967	-0.00818556	0.0821744	0.0379802	0.0155435	Q96BD0.SO4A1_HUMAN
0.198627	0.140189	0.0769101	0.17026	0.265684	O43447.PPIH_HUMAN
0.19862	0.278799	0.238947	0.245327	0.22967	Q96SB8.SMC6_HUMAN
0.198431	0.12173	0.151628	0.109572	0.150633	Q8N0T1.RBIS_HUMAN
0.198404	0.10392	0.145993	0.0819868	0.133085	P41440.S19A1_HUMAN
0.198358	0.236653	0.195654	0.271986	0.234805	O95639.CPSF4_HUMAN
0.198313	0.0400829	0.0496404	0.0911947	0.187782	Q8IYB3.SRRM1_HUMAN
0.198183	0.172514	0.149392	0.213852	0.147578	Q92576.PHF3_HUMAN
0.197887	0.210178	0.226523	0.192176	0.240114	P31350.RIR2_HUMAN
0.197498	0.163849	0.179593	0.141307	0.219343	Q9UNY4.TTF2_HUMAN
0.19748	0.21638	0.174946	0.238662	0.212266	P16401.H15_HUMAN
0.197315	0.175553	0.207542	0.170711	0.224802	P33992.MCM5_HUMAN
0.197085	0.282031	0.211444	0.283772	0.262623	Q8IY67.RAVR1_HUMAN
0.196937	0.238736	0.233905	0.214965	0.287411	O43684.BUB3_HUMAN
0.19692	0.113307	0.13335	0.183511	0.158616	Q7L014.DDX46_HUMAN
0.19683	0.243508	0.195409	0.262925	0.272565	Q9H410.DSN1_HUMAN
0.196652	0.0460344	0.145432	0.0509847	0.0667386	Q9BRT6.LLPH_HUMAN
0.196508	0.144042	0.144133	0.180081	0.172705	Q96SB4.SRPK1_HUMAN
0.196503	0.307599	0.309311	0.284563	0.234891	Q9UKF6.CPSF3_HUMAN
0.195811	0.294334	0.251335	0.329884	0.239203	Q9P2I0.CPSF2_HUMAN
0.195722	0.327412	0.224025	0.351431	0.240386	Q15424.SAFB1_HUMAN
0.194948	0.206759	0.164254	0.192895	0.241388	Q9BVW5.TIPIN_HUMAN
0.194922	0.267205	0.240052	0.248379	0.28942	Q8NBT2.SPC24_HUMAN
0.194824	0.0175139	0.0306254	0.048423	0.118209	P20290.BTF3_HUMAN
0.194676	0.290949	0.235664	0.301044	0.224816	O00422.SAP18_HUMAN
0.194666	0.181072	0.204317	0.235247	0.225251	Q9UFC0.LRWD1_HUMAN
0.194578	0.219257	0.219209	0.262085	0.260406	Q02505.MUC3A_HUMAN
0.194475	0.212688	0.168329	0.264625	0.18692	Q5T200.ZC3HD_HUMAN
0.194199	0.164304	0.124344	0.146876	0.12403	P40259.CD79B_HUMAN
0.19414	0.0772116	0.144315	0.107792	0.112588	Q9Y3A2.UTP11_HUMAN
0.194136	0.142463	0.102567	0.0895126	0.124318	Q53QZ3.RHG15_HUMAN
0.193934	0.193085	0.170136	0.232712	0.207811	A0A1B0GV03.GG6L7_HUMAN
0.193308	0.0527231	0.0696617	0.029686	0.149502	P30050.RL12_HUMAN
0.193258	0.145011	0.160684	0.161149	0.148017	Q9GZN6.S6A16_HUMAN
0.193258	0.15341	0.208781	0.156459	0.258205	Q96HR8.NAF1_HUMAN
0.192217	0.21276	0.1936	0.201992	0.102831	Q8WYP5.ELYS_HUMAN
0.191863	0.242074	0.197312	0.256038	0.202587	O00267.SPT5H_HUMAN
0.191748	0.0723702	0.0550975	0.0440509	0.0514055	Q9Y4H4.GPSM3_HUMAN
0.191283	0.199396	0.202727	0.176077	0.206909	Q9UBU8.MO4L1_HUMAN
0.191019	0.212915	0.174343	0.2512	0.161728	Q9H0E9.BRD8_HUMAN
0.190965	0.0978296	0.107443	0.129575	0.215697	Q14444.CAPR1_HUMAN
0.190808	0.264727	0.248969	0.246105	0.284558	Q13472.TOP3A_HUMAN
0.190729	0.17577	0.177832	0.161305	0.115539	Q5C9Z4.NOM1_HUMAN
0.190711	0.269749	0.191418	0.287811	0.266404	P63272.SPT4H_HUMAN
0.190625	0.133182	0.129882	0.160703	0.090432	Q9P031.TAP26_HUMAN
0.190165	0.105205	0.239151	0.103758	0.0984884	Q14137.BOP1_HUMAN
0.19004	0.154333	0.128332	0.156485	0.188959	P18858.DNLI1_HUMAN
0.189986	0.207495	0.150768	0.222342	0.241835	P61024.CKS1_HUMAN
0.189857	0.340772	0.277743	0.302223	0.262503	Q7KZ85.SPT6H_HUMAN
0.189841	0.279297	0.255088	0.295588	0.248925	O43172.PRP4_HUMAN
0.189719	0.0765948	0.111153	0.0890222	0.0812453	O43823.AKAP8_HUMAN
0.18937	0.136526	0.212956	0.094261	0.0590209	Q9NV31.IMP3_HUMAN
0.189356	0.11176	0.226696	0.110593	0.091323	Q9NVP1.DDX18_HUMAN
0.189236	0.114954	0.179434	0.106146	0.0826026	Q9Y3A4.RRP7A_HUMAN
0.188934	0.162293	0.166424	0.186584	0.177764	Q9UKL3.C8AP2_HUMAN
0.188848	0.125877	0.0683994	0.0696757	0.0825472	Q96DU3.SLAF6_HUMAN
0.188755	0.187518	0.152757	0.237376	0.180887	P16220.CREB1_HUMAN
0.188563	0.309327	0.219791	0.290438	0.314725	Q8IWS0.PHF6_HUMAN
0.188475	0.142377	0.180898	0.177824	0.169778	P30154.2AAB_HUMAN
0.188331	0.128113	0.222068	0.1285	0.185888	Q9Y6V7.DDX49_HUMAN
0.188271	0.231988	0.145026	0.259752	0.179343	O60885.BRD4_HUMAN
0.188105	0.0487714	0.0717585	0.0493278	0.0839691	P52566.GDIR2_HUMAN
0.188009	0.274129	0.241776	0.226688	0.258373	Q9BPX3.CND3_HUMAN
0.18794	0.211876	0.218664	0.183331	0.107531	P52948.NUP98_HUMAN
0.187914	0.231823	0.26605	0.147516	0.144386	Q8NFH4.NUP37_HUMAN
0.187885	0.222701	0.172664	0.172546	0.210394	Q96ES7.SGF29_HUMAN
0.18785	0.16537	0.142066	0.158978	0.239823	Q9BWT6.MND1_HUMAN
0.187721	0.137478	0.103539	0.183684	0.228804	P12004.PCNA_HUMAN
0.187687	0.0914653	0.0973227	0.124604	0.0905324	O15160.RPAC1_HUMAN
0.187517	0.162616	0.178809	0.144175	0.108239	Q76FK4.NOL8_HUMAN
0.187019	0.0983808	0.140079	0.082414	0.152543	O75794.CD123_HUMAN
0.186942	0.117543	0.0621632	0.102182	0.101633	P09326.CD48_HUMAN
0.186669	0.170904	0.256947	0.144337	0.144933	Q99567.NUP88_HUMAN
0.18616	0.0770275	0.14334	0.0400557	0.0402882	P56182.RRP1_HUMAN
0.186137	0.260601	0.241946	0.280731	0.161889	Q96T37.RBM15_HUMAN
0.185967	0.0427611	0.170177	0.0260442	-0.0105675	Q9BZE4.GTPB4_HUMAN
0.185657	0.0579104	0.0910524	0.112647	0.127829	Q9C0J8.WDR33_HUMAN
0.185538	0.133236	0.166462	0.154128	0.127996	Q12849.GRSF1_HUMAN
0.185367	0.198994	0.0971926	0.251126	0.228228	Q9NPA8.ENY2_HUMAN
0.185295	0.0684466	0.110909	0.111336	0.106504	Q9BVC3.DCC1_HUMAN
0.185141	0.154743	0.199383	0.0977554	0.056693	Q13601.KRR1_HUMAN
0.185134	0.2818	0.232902	0.292081	0.228163	O95619.YETS4_HUMAN
0.185133	0.149598	0.12479	0.162043	0.212457	Q8WVD3.RN138_HUMAN
0.185024	0.158144	0.185003	0.14141	0.154143	Q96DE5.APC16_HUMAN
0.184803	-0.0116817	0.0641958	-0.00578422	-0.0538537	Q5JTH9.RRP12_HUMAN
0.184343	0.0778553	0.20196	0.102145	0.0955706	Q99848.EBP2_HUMAN
0.184127	0.0709137	0.0316009	0.171366	0.139366	P63165.SUMO1_HUMAN
0.184043	0.287065	0.294971	0.303576	0.294253	Q16629.SRSF7_HUMAN
0.183973	0.219626	0.315178	0.227973	0.220557	Q5SRE5.NU188_HUMAN
0.183821	0.28383	0.289137	0.284473	0.238939	Q8NAV1.PR38A_HUMAN
0.183777	0.255948	0.225589	0.329692	0.192576	Q53GS9.SNUT2_HUMAN
0.183484	0.166497	0.121329	0.223941	0.207644	Q15054.DPOD3_HUMAN
0.183436	0.121181	0.0843609	0.084831	0.12744	Q13422.IKZF1_HUMAN
0.183376	0.203116	0.210264	0.171183	0.242367	Q00975.CAC1B_HUMAN
0.183371	0.178972	0.103551	0.215459	0.175724	Q8TDP1.RNH2C_HUMAN
0.183226	0.169538	0.134766	0.200998	0.185378	Q9NZ63.TLS1_HUMAN
0.183186	0.0481003	0.164788	0.0430889	0.084869	Q8NI36.WDR36_HUMAN
0.183108	0.111391	0.105292	0.0638893	0.0576284	Q9ULE3.DEN2A_HUMAN
0.18231	0.116927	0.143293	0.201638	0.177505	Q96HA7.TONSL_HUMAN
0.182183	0.266508	0.327557	0.225173	0.151521	Q8WUM0.NU133_HUMAN
0.182171	0.132543	0.10673	0.0752422	0.0877162	P13598.ICAM2_HUMAN
0.182118	0.24389	0.174521	0.258017	0.197235	Q03164.KMT2A_HUMAN
0.182051	0.0648282	0.0848845	0.0884087	0.140589	P63173.RL38_HUMAN
0.181913	0.21685	0.137028	0.289179	0.212931	P51610.HCFC1_HUMAN
0.181898	0.153713	0.0986768	0.121404	0.102966	Q16633.OBF1_HUMAN
0.181679	0.197029	0.132314	0.181486	0.196342	Q9UHA2.S18L2_HUMAN
0.181644	0.123785	0.16554	0.129972	0.0394222	Q9UHA3.RLP24_HUMAN
0.181341	0.117665	0.0854025	0.111178	0.112176	P20273.CD22_HUMAN
0.181196	0.233564	0.191714	0.220644	0.169659	Q96DF8.ESS2_HUMAN
0.181053	0.198271	0.170899	0.184135	0.219631	Q01664.TFAP4_HUMAN
0.180946	0.228588	0.164384	0.261153	0.203722	P22415.USF1_HUMAN
0.180061	0.074122	0.189429	0.0762337	0.0378639	Q9BVI4.NOC4L_HUMAN
0.179954	0.107334	0.192024	0.0864308	0.118851	Q9UNQ2.DIM1_HUMAN
0.179926	0.123638	0.106634	0.136392	0.158738	Q9UJU2.LEF1_HUMAN
0.179499	0.192096	0.278606	0.141465	0.162478	Q9NRG9.AAAS_HUMAN
0.179361	0.106351	0.120346	0.14478	0.09692	Q5U5X0.LYRM7_HUMAN
0.179322	0.0714584	0.109596	0.0203452	0.126917	P62829.RL23_HUMAN
0.179022	0.125106	0.167506	0.166187	0.142972	O43709.BUD23_HUMAN
0.17879	0.110498	0.126879	0.142241	0.171058	O60566.BUB1B_HUMAN
0.178476	0.071713	0.0637531	0.138829	0.0747467	P0DPB6.RPAC2_HUMAN
0.178289	0.22431	0.282942	0.214788	0.193644	O75530.EED_HUMAN
0.178229	0.191422	0.179532	0.219763	0.222183	Q8WYH8.ING5_HUMAN
0.178173	0.346917	0.285127	0.299886	0.233914	Q9HCD5.NCOA5_HUMAN
0.178148	0.156064	0.202102	0.13202	0.0844363	Q9GZS1.RPA49_HUMAN
0.177902	0.166225	0.115169	0.242418	0.228459	P62306.RUXF_HUMAN
0.177792	0.261986	0.191789	0.270474	0.285882	O75475.PSIP1_HUMAN
0.177785	0.219184	0.179452	0.211913	0.232705	Q6UVJ0.SAS6_HUMAN
0.177781	0.152991	0.150743	0.188111	0.170393	P52434.RPAB3_HUMAN
0.177538	0.210598	0.211525	0.22953	0.268867	Q9BXP5.SRRT_HUMAN
0.177138	0.0194811	0.0760599	0.0418159	0.0967434	Q9ULX3.NOB1_HUMAN
0.177128	0.187386	0.142132	0.222997	0.187293	Q8WVC0.LEO1_HUMAN
0.17707	0.259989	0.262165	0.240291	0.285149	Q96L93.KI16B_HUMAN
0.176901	0.155931	0.194634	0.219014	0.162036	Q15542.TAF5_HUMAN
0.17688	0.127796	0.09661	0.0655063	0.0958938	Q15027.ACAP1_HUMAN
0.176804	0.265798	0.238209	0.295985	0.145016	Q86VM9.ZCH18_HUMAN
0.176762	0.0942178	0.103111	0.10686	0.0414138	Q5SXM2.SNPC4_HUMAN
0.176714	0.27729	0.198448	0.263823	0.17132	Q14151.SAFB2_HUMAN
0.176475	0.189043	0.131926	0.204747	0.233054	P56270.MAZ_HUMAN
0.17643	0.23955	0.195553	0.197626	0.210118	O75717.WDHD1_HUMAN
0.176276	0.0977706	0.0685938	0.137919	0.128059	Q9H814.PHAX_HUMAN
0.176114	0.152218	0.132593	0.203444	0.0856109	P35658.NU214_HUMAN
0.175929	0.080978	0.116602	0.113664	0.0576073	P17096.HMGA1_HUMAN
0.175836	0.14623	0.179538	0.114335	0.117138	Q9H147.TDIF1_HUMAN
0.175751	0.0875265	0.139534	0.0884995	0.0813061	Q8NEJ9.NGDN_HUMAN
0.175449	0.145009	0.195883	0.195783	0.16046	O75533.SF3B1_HUMAN
0.175441	0.101531	0.0911309	0.144124	0.180784	P84090.ERH_HUMAN
0.175394	0.218858	0.298759	0.136249	0.184534	Q96HE9.PRR11_HUMAN
0.175135	0.124229	0.203891	0.0922679	0.0513897	Q8TED0.UTP15_HUMAN
0.175021	0.323297	0.195724	0.372688	0.234068	Q6SPF0.SAMD1_HUMAN
0.174816	0.205012	0.175267	0.215513	0.206639	P62318.SMD3_HUMAN
0.174768	0.0549653	0.0669063	0.060755	0.0680835	P06400.RB_HUMAN
0.174382	0.124263	0.0907408	0.159324	0.156451	P37198.NUP62_HUMAN
0.174313	0.114007	0.202339	0.0907347	0.0801343	O75691.UTP20_HUMAN
0.174203	0.163383	0.129358	0.194734	0.173393	Q15554.TERF2_HUMAN
0.174132	0.0312793	0.0630907	0.0485934	0.0821679	Q8N567.ZCHC9_HUMAN
0.174069	0.117622	0.0782235	0.0791402	0.0980731	P55160.NCKPL_HUMAN
0.174057	0.133485	0.219294	0.128412	0.0995422	O00567.NOP56_HUMAN
0.174036	0.081861	0.0877839	0.04709	0.133523	O00303.EIF3F_HUMAN
0.174009	0.132133	0.138567	0.183575	0.119335	Q75N03.HAKAI_HUMAN
0.173667	0.151799	0.0912095	0.166261	0.0868741	Q12872.SFSWA_HUMAN
0.173211	0.329117	0.254466	0.344325	0.321405	P23246.SFPQ_HUMAN
0.173173	0.116793	0.0753819	0.0844943	0.0745704	Q14005.IL16_HUMAN
0.17316	0.0773157	0.163031	0.0850954	0.0635072	Q9BSC4.NOL10_HUMAN
0.173116	0.0881795	0.203999	0.039258	0.0421295	Q9H583.HEAT1_HUMAN
0.173003	0.183055	0.112566	0.203195	0.0774359	Q9NWH9.SLTM_HUMAN
0.172579	0.0962928	0.121365	0.0738184	0.145731	Q9Y3D8.KAD6_HUMAN
0.172327	0.230001	0.186136	0.272619	0.214488	Q8N7H5.PAF1_HUMAN
0.172234	0.217441	0.214467	0.208843	0.19825	Q9H981.ARP8_HUMAN
0.171858	0.0411723	0.0438277	0.0701483	0.0813185	Q69YN2.C19L1_HUMAN
0.171695	0.212683	0.207315	0.17422	0.189258	P62487.RPB7_HUMAN
0.171577	0.278249	0.217596	0.266103	0.188611	Q86U42.PABP2_HUMAN
0.171555	0.131427	0.112554	0.0698352	0.177397	P98179.RBM3_HUMAN
0.171363	0.187623	0.190077	0.17908	0.193195	P25391.LAMA1_HUMAN
0.171212	0.335342	0.186082	0.328949	0.307093	O14979.HNRDL_HUMAN
0.171211	0.134825	0.153092	0.153005	0.099253	P30825.SL7A1_HUMAN
0.170994	0.132764	0.137548	0.129394	0.201014	Q5TBB1.RNH2B_HUMAN
0.170717	0.34598	0.290192	0.362631	0.331597	Q15233.NONO_HUMAN
0.170687	0.127756	0.116588	0.140754	0.165948	Q0VDF9.HSP7E_HUMAN
0.170537	0.258192	0.29559	0.202645	0.129823	P57740.NU107_HUMAN
0.170027	0.192241	0.132883	0.283114	0.312318	P61978.HNRPK_HUMAN
0.169988	0.176488	0.188964	0.167	0.182688	Q7Z3B4.NUP54_HUMAN
0.169757	0.284555	0.228852	0.310956	0.291068	Q92922.SMRC1_HUMAN
0.169689	0.164091	0.189473	0.125828	0.0524374	Q13206.DDX10_HUMAN
0.169609	0.154068	0.123587	0.134022	0.0728492	Q7Z5K2.WAPL_HUMAN
0.169558	0.142806	0.113395	0.132007	0.154346	Q6ZSZ5.ARHGI_HUMAN
0.169471	0.15588	0.141119	0.200267	0.142451	Q8NCF5.NF2IP_HUMAN
0.169444	0.0477167	0.0191569	0.0260313	0.0280549	P01909.DQA1_HUMAN
0.169369	0.158713	0.161091	0.195751	0.209644	Q9NR33.DPOE4_HUMAN
0.169224	0.139751	0.125393	0.177372	0.199084	Q29RF7.PDS5A_HUMAN
0.169218	0.0419477	0.0216509	0.0196129	0.0757481	Q7L513.FCRLA_HUMAN
0.169168	0.24691	0.224534	0.261645	0.202952	Q8WWQ0.PHIP_HUMAN
0.169087	0.220963	0.156242	0.26396	0.202028	O15514.RPB4_HUMAN
0.168962	0.144768	0.110314	0.0746439	0.192625	Q9BQE9.BCL7B_HUMAN
0.168777	0.141353	0.139493	0.0965945	0.0840843	Q8NEM2.SHCBP_HUMAN
0.168739	0.136914	0.107273	0.192831	0.178573	O14776.TCRG1_HUMAN
0.168561	0.181115	0.180418	0.192901	0.205643	Q8WV22.NSE1_HUMAN
0.168497	0.147113	0.114602	0.156712	0.157738	Q96NC0.ZMAT2_HUMAN
0.168441	0.228775	0.14019	0.24666	0.191862	Q9H0Z9.RBM38_HUMAN
0.168423	0.172773	0.0609876	0.220575	0.190262	P82979.SARNP_HUMAN
0.168103	0.160428	0.211921	0.136442	0.0687012	Q9NY61.AATF_HUMAN
0.168079	0.0717391	0.0710627	0.0857906	0.0885111	Q96BP3.PPWD1_HUMAN
0.168035	0.0835355	0.160576	0.0760558	0.100581	Q96SZ6.CK5P1_HUMAN
0.167833	0.231504	0.194343	0.237327	0.26578	P60520.GBRL2_HUMAN
0.167724	0.117004	0.113946	0.0594982	0.094366	Q9P2A4.ABI3_HUMAN
0.167705	0.13134	0.0594527	0.113712	0.113207	Q9UKS7.IKZF2_HUMAN
0.167595	0.092562	0.159829	0.0721746	0.112997	Q8IUF8.RIOX2_HUMAN
0.167415	0.15672	0.0936035	0.107166	0.0907099	P01591.IGJ_HUMAN
0.167274	0.227051	0.343239	0.183963	0.203567	Q15029.U5S1_HUMAN
0.167158	0.222914	0.275653	0.182802	0.211612	Q96DI7.SNR40_HUMAN
0.167037	0.227305	0.187855	0.231998	0.198853	Q15154.PCM1_HUMAN
0.166878	0.12277	0.164185	0.106903	0.0746926	Q8IWA0.WDR75_HUMAN
0.166733	0.150655	0.150198	0.157696	0.110552	O15504.NUP42_HUMAN
0.166557	0.266307	0.242887	0.323067	0.207248	Q15906.VPS72_HUMAN
0.166552	0.118383	0.16979	0.182035	0.0970762	Q8TAA5.GRPE2_HUMAN
0.166507	0.0487507	0.0524209	0.000155905	-0.0389625	Q8WTT2.NOC3L_HUMAN
0.166466	0.244093	0.197956	0.239084	0.271457	P15923.TFE2_HUMAN
0.166102	0.265362	0.183922	0.349275	0.181289	Q14980.NUMA1_HUMAN
0.166094	0.138567	0.254942	0.0740557	0.0856214	Q9GZL7.WDR12_HUMAN
0.166046	0.0816268	0.192856	0.0473386	0.0503203	Q96G21.IMP4_HUMAN
0.165801	0.177428	0.273318	0.150296	0.172152	Q15393.SF3B3_HUMAN
0.165734	0.0990646	0.0799764	0.0939955	0.0805085	Q7Z2W4.ZCCHV_HUMAN
0.165584	0.134583	0.143658	0.171263	0.194531	P25490.TYY1_HUMAN
0.165502	0.151463	0.130179	0.197246	0.1743	Q8TF01.PNISR_HUMAN
0.165373	0.0312578	0.0874933	0.0621075	0.0631262	O60675.MAFK_HUMAN
0.165304	0.0951855	0.0637002	0.06451	0.100052	Q92835.SHIP1_HUMAN
0.165245	0.126786	0.19072	0.0739163	0.0915295	Q6UB35.C1TM_HUMAN
0.164709	0.175872	0.148943	0.156091	0.147984	Q9BYW2.SETD2_HUMAN
0.164657	-0.0298975	0.0953585	0.0203466	0.0452566	Q07021.C1QBP_HUMAN
0.164582	0.199531	0.132632	0.207461	0.263944	Q15366.PCBP2_HUMAN
0.164489	0.194969	0.123727	0.232702	0.126091	Q9NPE3.NOP10_HUMAN
0.164452	0.166475	0.144348	0.199457	0.255327	Q9Y605.MOFA1_HUMAN
0.16438	0.0820417	0.051716	0.0960025	0.162774	Q8NC51.PAIRB_HUMAN
0.164336	0.256501	0.204217	0.269568	0.218032	Q9BWF3.RBM4_HUMAN
0.16411	0.169504	0.252695	0.219439	0.272844	Q8WYA6.CTBL1_HUMAN
0.163963	-0.0319843	-0.0236056	-0.00395191	0.106973	P05386.RLA1_HUMAN
0.16395	0.0818732	0.132024	0.0290935	0.0723753	Q9NYH9.UTP6_HUMAN
0.163649	0.324244	0.313666	0.265179	0.214112	P30876.RPB2_HUMAN
0.163614	0.165728	0.150559	0.167612	0.105199	Q6PK04.CC137_HUMAN
0.163386	0.126536	0.109524	0.109588	0.0986566	Q3B726.RPA43_HUMAN
0.163316	0.130474	0.0910974	0.160187	0.160691	Q9BWU0.NADAP_HUMAN
0.163229	0.151346	0.117983	0.153492	0.116622	Q9BVL2.NUP58_HUMAN
0.162872	0.0982102	0.0851209	0.0715525	0.0660413	P14317.HCLS1_HUMAN
0.162856	0.0843356	0.0769361	0.0986607	0.0545009	O75995.SASH3_HUMAN
0.162785	0.00591309	0.0415656	0.0390509	0.0274765	Q9NTM9.CUTC_HUMAN
0.162745	0.231988	0.294906	0.217896	0.224441	Q2TAY7.SMU1_HUMAN
0.162605	0.17263	0.0902448	0.207647	0.15467	Q9UPT8.ZC3H4_HUMAN
0.162581	0.189473	0.192793	0.195528	0.167067	O14578.CTRO_HUMAN
0.162431	0.213524	0.196464	0.219256	0.283017	P31689.DNJA1_HUMAN
0.16229	0.0652618	0.0298402	0.104615	0.159919	P41567.EIF1_HUMAN
0.162207	0.0436543	0.142083	0.0155888	0.0367859	P13196.HEM1_HUMAN
0.162077	0.129407	0.159689	0.142422	0.176651	O75400.PR40A_HUMAN
0.162045	0.0829478	0.128377	0.0310085	0.0906553	Q9Y385.UB2J1_HUMAN
0.161962	0.106758	0.0954415	0.0458246	0.118186	P50579.MAP2_HUMAN
0.161584	0.130571	0.0867114	0.118274	0.123074	Q86TI0.TBCD1_HUMAN
0.161134	0.109813	0.0771486	0.104655	0.0971683	Q8WV28.BLNK_HUMAN
0.16111	0.282769	0.210342	0.290939	0.253628	P17480.UBF1_HUMAN
0.161004	0.105227	0.103756	0.0955614	0.111008	Q9UKT9.IKZF3_HUMAN
0.160986	0.242114	0.273804	0.209583	0.129495	O43660.PLRG1_HUMAN
0.160942	0.106564	0.0779471	0.148519	0.132439	Q2NKX8.ERC6L_HUMAN
0.160915	0.234752	0.165842	0.228579	0.231273	P49459.UBE2A_HUMAN
0.160872	0.0786091	0.0749067	0.119892	0.119788	Q8WU90.ZC3HF_HUMAN
0.160763	0.0561661	0.0240107	0.0201978	0.0762905	O43566.RGS14_HUMAN
0.160546	0.224821	0.206473	0.276353	0.288738	O96019.ACL6A_HUMAN
0.160521	0.171776	0.134812	0.174961	0.194779	Q8IYS1.P20D2_HUMAN
0.160452	0.193644	0.125094	0.204372	0.200053	P05204.HMGN2_HUMAN
0.160244	0.0796108	0.105981	0.0967895	0.12452	Q8NDF8.PAPD5_HUMAN
0.160228	0.169599	0.174974	0.135802	0.0963146	Q9H9Y2.RPF1_HUMAN
0.160218	0.176391	0.125053	0.226012	0.0997376	P12270.TPR_HUMAN
0.160204	0.208748	0.15635	0.18953	0.123334	Q02539.H11_HUMAN
0.160116	0.135833	0.226363	0.0904278	0.0847057	Q12788.TBL3_HUMAN
0.15954	0.113286	0.128515	0.114838	0.173087	O60506.HNRPQ_HUMAN
0.159516	0.121112	0.0738895	0.10565	0.126588	Q9HD47.MOG1_HUMAN
0.159479	0.190066	0.142603	0.160801	0.170485	P43403.ZAP70_HUMAN
0.159467	0.11335	0.168609	0.0840563	0.107765	Q9Y324.FCF1_HUMAN
0.159427	0.0746056	0.0605483	0.0370826	0.0723218	Q86XS8.GOLI_HUMAN
0.159416	0.309866	0.257872	0.233193	0.242788	Q15717.ELAV1_HUMAN
0.159271	0.165202	0.139863	0.160509	0.168316	Q13416.ORC2_HUMAN
0.159063	0.143179	0.101156	0.126123	0.146716	P56279.TCL1A_HUMAN
0.159051	0.220405	0.190113	0.218832	0.294003	O43502.RA51C_HUMAN
0.158828	0.137594	0.158794	0.115412	0.159096	Q9NVN8.GNL3L_HUMAN
0.15876	0.151124	0.134712	0.164907	0.151937	Q9H9F9.ARP5_HUMAN
0.158603	0.0144347	0.0275849	0.0571054	0.145348	Q9UQ80.PA2G4_HUMAN
0.158455	0.112728	0.0689698	0.0785764	0.0943794	Q07002.CDK18_HUMAN
0.158425	0.150759	0.156551	0.151092	0.159438	Q7Z7C8.TAF8_HUMAN
0.158368	0.0904816	0.0645188	0.0650657	0.0480506	O95379.TFIP8_HUMAN
0.158306	-0.0178448	0.0469152	0.00383792	0.0113018	O95365.ZBT7A_HUMAN
0.158287	0.170318	0.255426	0.113207	0.0595371	O60287.NPA1P_HUMAN
0.158251	0.141395	0.075237	0.130515	0.164572	Q9H0G5.NSRP1_HUMAN
0.158112	0.147848	0.123182	0.146699	0.108656	P17544.ATF7_HUMAN
0.158099	0.0306287	0.0451384	0.0525907	0.141807	Q6NZ67.MZT2B_HUMAN
0.158054	0.222424	0.178341	0.243811	0.231629	O95104.SCAF4_HUMAN
0.15795	0.203722	0.180519	0.209857	0.209128	Q9BUR4.TCAB1_HUMAN
0.157801	0.249672	0.222126	0.228806	0.290957	Q14008.CKAP5_HUMAN
0.157754	0.163606	0.193459	0.116626	0.0925797	Q9GZR7.DDX24_HUMAN
0.157695	0.105756	0.0546888	0.114259	0.0906108	P62253.UB2G1_HUMAN
0.157646	0.192717	0.153927	0.129189	0.0952923	Q9C086.IN80B_HUMAN
0.157481	0.121104	0.122604	0.14113	0.105199	P78549.NTH_HUMAN
0.157462	0.160128	0.146721	0.210034	0.126883	Q9UQR1.ZN148_HUMAN
0.157431	0.220747	0.335491	0.203415	0.176534	O75643.U520_HUMAN
0.15729	0.137413	0.117148	0.0930605	0.0958	P15391.CD19_HUMAN
0.157286	0.223616	0.160473	0.213585	0.226208	O94782.UBP1_HUMAN
0.157047	0.0996754	0.114304	0.122862	0.174264	Q96ER3.SAAL1_HUMAN
0.157024	0.11476	0.118534	0.179667	0.0847877	Q92925.SMRD2_HUMAN
0.156854	0.185626	0.16793	0.250235	0.180817	P25874.UCP1_HUMAN
0.15672	0.0901326	0.117121	0.0746381	0.167573	O14530.TXND9_HUMAN
0.156686	0.0716792	0.159152	0.0606142	0.0680792	Q15397.PUM3_HUMAN
0.156641	0.202411	0.221128	0.188216	0.227633	P49642.PRI1_HUMAN
0.156475	0.177642	0.14518	0.181968	0.169464	Q8N4Y2.EFC4A_HUMAN
0.156282	0.119459	0.0723813	0.191302	0.212191	Q96AE4.FUBP1_HUMAN
0.156268	0.149407	0.172002	0.124174	0.128482	Q01196.RUNX1_HUMAN
0.156195	0.136183	0.147858	0.148033	0.173763	Q9BZX2.UCK2_HUMAN
0.156118	0.221449	0.195363	0.171327	0.184187	P50053.KHK_HUMAN
0.156117	0.0950289	0.125244	0.115468	0.210805	Q9UKA9.PTBP2_HUMAN
0.156015	0.177293	0.100317	0.196539	0.178756	Q96AT1.K1143_HUMAN
0.155964	0.0623561	0.0562285	0.0507271	0.0572427	P04440.DPB1_HUMAN
0.155883	0.0339091	0.10311	0.0718959	0.0616513	Q9NQ55.SSF1_HUMAN
0.155804	0.0965157	0.100838	0.0706104	0.0966351	Q92619.HMHA1_HUMAN
0.155745	0.0529726	0.0392789	0.0545125	0.129484	P62263.RS14_HUMAN
0.155649	0.0269111	0.0805727	0.0632243	0.0893231	Q9P2K8.E2AK4_HUMAN
0.15554	0.0775126	0.0522637	0.147665	0.142128	Q9NRY2.SOSSC_HUMAN
0.155346	0.135181	0.103041	0.0958206	0.116709	P28907.CD38_HUMAN
0.155317	0.100003	0.14965	0.109137	0.0876094	Q96RN5.MED15_HUMAN
0.155253	0.11103	0.163041	0.09244	0.0861492	Q96TA2.YMEL1_HUMAN
0.155205	0.064773	0.0648113	0.109246	0.114438	Q9P289.STK26_HUMAN
0.155078	0.1697	0.119314	0.151244	0.199227	Q9Y314.NOSIP_HUMAN
0.154989	0.143527	0.181105	0.143556	0.187341	Q8NCD3.HJURP_HUMAN
0.154908	0.166061	0.182165	0.158765	0.177852	Q9H4H8.FA83D_HUMAN
0.154732	0.265697	0.165553	0.281915	0.244758	Q96JM3.CHAP1_HUMAN
0.154729	0.181891	0.234525	0.171381	0.112924	Q9H6R0.DHX33_HUMAN
0.154727	0.144295	0.132134	0.144006	0.0438905	Q53GS7.GLE1_HUMAN
0.154694	0.146551	0.145339	0.20486	0.0690309	Q8WXU2.DAAF4_HUMAN
0.154485	0.0874771	0.179875	0.0842545	0.0174878	Q9NV06.DCA13_HUMAN
0.154371	0.108315	0.126947	0.169069	0.111528	Q5VUA4.ZN318_HUMAN
0.1541	0.143456	0.140066	0.1946	0.237809	Q8N954.GPT11_HUMAN
0.154027	0.108371	0.0816475	0.160849	0.169703	Q9UI30.TR112_HUMAN
0.153965	0.223436	0.183341	0.178568	0.182065	O95229.ZWINT_HUMAN
0.153491	0.204691	0.144526	0.264244	0.213235	Q9Y232.CDYL_HUMAN
0.15347	0.102006	0.0852078	0.102564	0.189985	P00374.DYR_HUMAN
0.153444	0.107825	0.142642	0.0625699	0.143341	O00505.IMA4_HUMAN
0.153331	0.127655	0.152941	0.0951958	0.0417716	O15213.WDR46_HUMAN
0.152788	0.0897074	0.0756314	0.0911321	0.0694993	P28908.TNR8_HUMAN
0.152774	0.247402	0.175651	0.223554	0.2461	Q6F5E8.CARL2_HUMAN
0.152658	0.188758	0.168549	0.253075	0.119915	Q9UGU0.TCF20_HUMAN
0.152492	0.0418875	0.0353171	0.0400284	0.0433056	P42081.CD86_HUMAN
0.1524	0.289298	0.217151	0.353275	0.295374	P84103.SRSF3_HUMAN
0.152376	0.142509	0.129304	0.129404	0.140436	Q86XR2.NIBA3_HUMAN
0.152368	0.14465	0.175231	0.141781	0.150075	Q7L2E3.DHX30_HUMAN
0.152292	0.240998	0.238828	0.24534	0.172625	Q53F19.NCBP3_HUMAN
0.152278	0.1453	0.141926	0.143025	0.144877	Q71RC2.LARP4_HUMAN
0.1521	0.059359	0.0424529	0.0502717	0.0871319	Q13571.LAPM5_HUMAN
0.151971	0.176128	0.152363	0.181789	0.139211	P49848.TAF6_HUMAN
0.15197	0.160172	0.0945262	0.206954	0.247991	Q05519.SRS11_HUMAN
0.15197	0.147566	0.109011	0.193721	0.182728	Q96EB6.SIR1_HUMAN
0.151759	0.153378	0.116593	0.149689	0.240231	Q9UHX1.PUF60_HUMAN
0.15169	0.0525641	0.0352951	0.0346944	0.0411948	P01920.DQB1_HUMAN
0.151643	0.129788	0.119889	0.152296	0.139929	Q96EY4.TMA16_HUMAN
0.151639	0.0993017	0.0881039	0.0523668	0.0862192	O95025.SEM3D_HUMAN
0.15158	0.146839	0.118593	0.145889	0.193071	Q9H467.CUED2_HUMAN
0.151541	0.029649	0.0898217	0.0247012	0.0404555	Q9H2H9.S38A1_HUMAN
0.151473	0.201411	0.150753	0.256494	0.166978	Q96L91.EP400_HUMAN
0.151437	0.162139	0.109958	0.218863	0.146158	Q6UX04.CWC27_HUMAN
0.151362	0.203249	0.198688	0.154396	0.176153	Q9NSP4.CENPM_HUMAN
0.151339	-0.04445	-0.0456446	0.044038	0.00534925	Q14651.PLSI_HUMAN
0.151205	0.204475	0.191035	0.189432	0.170875	Q8WVK7.SKA2_HUMAN
0.151017	0.279075	0.217664	0.286819	0.232377	O95785.WIZ_HUMAN
0.150628	0.167783	0.209515	0.165822	0.0841461	Q9ULW3.ABT1_HUMAN
0.150584	0.0926332	0.133753	0.0790366	0.0532055	Q8NEF9.SRFB1_HUMAN
0.150571	0.164528	0.106949	0.216004	0.167049	P14859.PO2F1_HUMAN
0.150378	0.117374	0.050015	0.126059	0.126966	Q9Y520.PRC2C_HUMAN
0.150376	0.205423	0.262869	0.1859	0.108193	Q8IZL8.PELP1_HUMAN
0.150246	0.0130117	0.110862	0.030303	-0.00458485	Q15050.RRS1_HUMAN
0.150234	0.183715	0.17268	0.195063	0.120887	Q9H9J4.UBP42_HUMAN
0.150221	0.280447	0.164989	0.282786	0.209216	Q8WXI9.P66B_HUMAN
0.150194	0.064107	0.136078	0.0550218	0.0362646	Q9Y2P8.RCL1_HUMAN
0.150107	0.117037	0.128807	0.0791249	0.060473	Q9NPG3.UBN1_HUMAN
0.149989	0.168348	0.104005	0.115437	0.152808	Q01543.FLI1_HUMAN
0.149986	0.0917203	0.070036	0.08236	0.067608	Q9H3S1.SEM4A_HUMAN
0.149801	0.118541	0.0802073	0.175182	0.192146	P25208.NFYB_HUMAN
0.149735	0.133498	0.0921172	0.0831243	0.122723	Q92556.ELMO1_HUMAN
0.149711	0.148377	0.178231	0.179939	0.178599	Q6P4R8.NFRKB_HUMAN
0.149365	0.119267	0.1011	0.114589	0.0130823	Q9UBB5.MBD2_HUMAN
0.149307	0.113555	0.0817276	0.166436	0.124918	Q9Y333.LSM2_HUMAN
0.14913	0.214223	0.172038	0.28692	0.158736	Q96ST3.SIN3A_HUMAN
0.148937	0.086602	0.03524	0.181527	0.241175	P49458.SRP09_HUMAN
0.148883	0.0950511	0.109196	0.0750037	0.115502	Q16342.PDCD2_HUMAN
0.148851	0.164166	0.223984	0.164595	0.109998	Q9BV38.WDR18_HUMAN
0.148578	0.124724	0.0720272	0.176007	0.193128	P62633.CNBP_HUMAN
0.148574	0.164141	0.0790445	0.142187	0.125718	Q12962.TAF10_HUMAN
0.148552	0.0515431	0.0731203	0.0687241	0.0700764	O14981.BTAF1_HUMAN
0.148528	0.158959	0.178968	0.140572	0.17348	Q15428.SF3A2_HUMAN
0.148267	0.0999684	0.159937	0.15872	0.10353	P14373.TRI27_HUMAN
0.148207	0.0772901	0.0693914	0.107547	0.123453	Q9NWA0.MED9_HUMAN
0.148018	0.0563301	0.0810478	0.0871194	0.0474714	Q9BQL6.FERM1_HUMAN
0.147959	0.203513	0.174716	0.176152	0.144865	Q13547.HDAC1_HUMAN
0.14792	0.157247	0.0947014	0.145748	0.139905	O95402.MED26_HUMAN
0.147788	0.0116145	0.0943156	-0.0194959	0.0601794	Q86Y07.VRK2_HUMAN
0.147749	0.0101788	0.0250233	0.100544	0.0220361	Q00059.TFAM_HUMAN
0.147585	0.20044	0.201623	0.17223	0.217663	Q14145.KEAP1_HUMAN
0.147488	0.12526	0.163704	0.137228	0.123559	O60832.DKC1_HUMAN
0.147331	-0.00640922	0.0933011	0.0318419	0.0473545	Q9Y2Z2.MTO1_HUMAN
0.147238	0.187807	0.167049	0.192104	0.211545	Q5T5X7.BEND3_HUMAN
0.147118	0.143651	0.14014	0.195632	0.0514528	P49792.RBP2_HUMAN
0.147105	0.0930797	0.0923289	0.127319	0.112794	Q9HAU5.RENT2_HUMAN
0.147044	0.0991766	0.0841018	0.0907143	0.0948588	Q86YV0.RASL3_HUMAN
0.147019	0.130925	0.11766	0.104612	0.15371	Q96GA3.LTV1_HUMAN
0.146768	0.103621	0.0990985	0.0479131	0.0605584	P20292.AL5AP_HUMAN
0.146614	-0.0238332	0.053947	0.0273983	0.0430714	O60610.DIAP1_HUMAN
0.146176	0.159503	0.0995108	0.120335	0.104811	Q02548.PAX5_HUMAN
0.14613	0.0748364	0.13736	0.0965795	0.128528	Q96E29.MTEF3_HUMAN
0.146128	0.0900343	0.0431805	0.135743	0.0837456	Q8TEM1.PO210_HUMAN
0.146092	0.100239	0.129676	0.163377	0.0874374	Q69YL0.NCAS2_HUMAN
0.146041	0.159141	0.113086	0.16813	0.174449	Q9BW85.YJU2_HUMAN
0.145919	-0.101742	-0.0136456	-0.0540627	-0.0341521	P16989.YBOX3_HUMAN
0.145912	0.0715772	0.0790165	0.0646277	0.0590602	O95171.SCEL_HUMAN
0.145891	0.13233	0.0822406	0.147135	0.0812932	Q9P1U0.RPA12_HUMAN
0.145871	0.318846	0.259268	0.309905	0.31662	P31943.HNRH1_HUMAN
0.145691	0.132323	0.0958223	0.185769	0.163512	Q96EP5.DAZP1_HUMAN
0.145647	0.0195683	0.0337242	0.0586985	0.107965	Q58FF8.H90B2_HUMAN
0.145538	-0.00358363	0.0504176	-0.0259985	0.0673601	P62899.RL31_HUMAN
0.14529	0.176198	0.24232	0.120597	0.12474	Q9NQW6.ANLN_HUMAN
0.145217	0.023644	0.0272723	0.0230853	0.048701	Q15025.TNIP1_HUMAN
0.14515	0.188726	0.139996	0.197782	0.185464	O75792.RNH2A_HUMAN
0.144947	0.290545	0.208701	0.330027	0.22924	Q969G3.SMCE1_HUMAN
0.144824	0.19209	0.170556	0.10268	0.108194	P30260.CDC27_HUMAN
0.14482	0.0825026	0.024967	0.047695	0.015132	P11049.CD37_HUMAN
0.144803	0.097523	0.041161	0.0519026	0.0724517	P06340.DOA_HUMAN
0.144646	0.128257	0.0636059	0.079426	0.113199	Q9BT23.LIMD2_HUMAN
0.144595	0.195814	0.129341	0.208297	0.197681	Q15532.SSXT_HUMAN
0.144443	0.0933417	0.0864586	0.0596889	0.10742	Q8NDX1.PSD4_HUMAN
0.144425	0.26941	0.152414	0.309459	0.200491	Q03188.CENPC_HUMAN
0.144327	0.0973999	0.140344	0.093059	0.0620749	Q03701.CEBPZ_HUMAN
0.144229	0.128906	0.19184	0.134729	0.186445	Q15287.RNPS1_HUMAN
0.144119	0.126177	0.113546	0.0955561	0.123334	O14526.FCHO1_HUMAN
0.144114	0.0255455	0.0430743	0.0535178	0.11914	Q5MIZ7.P4R3B_HUMAN
0.144088	0.108577	0.154	0.13923	0.169288	Q96FZ2.HMCES_HUMAN
0.144041	0.133057	0.110538	0.125102	0.164267	Q8N2Z9.CENPS_HUMAN
0.143765	0.193702	0.109706	0.227586	0.159156	Q9NYB0.TE2IP_HUMAN
0.143627	0.16211	0.168708	0.104413	0.0675066	O95602.RPA1_HUMAN
0.143577	0.0890719	0.192	0.0476145	0.0558523	Q92979.NEP1_HUMAN
0.143384	0.213469	0.20782	0.22284	0.185277	O60231.DHX16_HUMAN
0.14319	0.246357	0.223961	0.291116	0.225534	Q8N684.CPSF7_HUMAN
0.143107	0.132575	0.217032	0.0860803	0.119654	O14646.CHD1_HUMAN
0.143049	0.193369	0.11534	0.238386	0.16105	O75150.BRE1B_HUMAN
0.142984	0.240755	0.183329	0.241476	0.149163	Q00536.CDK16_HUMAN
0.142848	0.234914	0.179851	0.168521	0.197861	Q15398.DLGP5_HUMAN
0.142829	0.0594895	0.0166406	0.146436	0.0870239	Q92804.RBP56_HUMAN
0.142805	0.0595248	0.127366	0.0991867	0.0633952	Q9H3D4.P63_HUMAN
0.142792	0.140422	0.158803	0.187225	0.145763	Q9GZR2.REXO4_HUMAN
0.142565	0.103065	0.0815339	0.194397	0.084942	Q9UNZ5.L10K_HUMAN
0.142537	0.116585	0.0775573	0.10271	0.0895668	Q8WU39.MZB1_HUMAN
0.142528	0.182261	0.199676	0.162735	0.175118	Q8WYQ5.DGCR8_HUMAN
0.142473	0.167393	0.112147	0.192673	0.175344	Q9H7Z6.KAT8_HUMAN
0.142401	0.0494526	0.130149	0.0231006	0.0883514	Q9HB09.B2L12_HUMAN
0.142319	0.00604267	-0.00523923	0.0287009	0.0484412	Q01469.FABP5_HUMAN
0.142295	0.172122	0.0939694	0.209726	0.225304	P26583.HMGB2_HUMAN
0.142224	0.111037	0.0553955	0.194717	0.135399	P62310.LSM3_HUMAN
0.142191	0.0817996	0.0747686	0.0879484	0.0727935	Q02556.IRF8_HUMAN
0.142114	0.151291	0.101514	0.122926	0.186001	P55209.NP1L1_HUMAN
0.142109	0.197626	0.140336	0.251512	0.142039	P61244.MAX_HUMAN
0.141971	0.199928	0.165937	0.17114	0.151142	Q5M8T2.S35D3_HUMAN
0.141874	0.0994242	0.0657222	0.0654879	0.06497	P31785.IL2RG_HUMAN
0.141857	0.119909	0.143377	0.116584	0.219995	Q8N5I9.NOPC1_HUMAN
0.141817	0.111908	0.117477	0.184253	0.11623	Q9BTT4.MED10_HUMAN
0.141785	0.130498	0.124904	0.105156	0.127615	Q969U7.PSMG2_HUMAN
0.14163	0.186219	0.145877	0.181418	0.154702	Q8N9M1.CS047_HUMAN
0.141418	0.0528375	0.0273471	0.0562493	0.0531161	Q01201.RELB_HUMAN
0.141391	0.178492	0.205171	0.183024	0.124426	Q5SNT2.TM201_HUMAN
0.141378	0.137521	0.159079	0.170517	0.0940627	O15226.NKRF_HUMAN
0.141216	0.0307554	0.0546146	0.0846685	0.112751	Q92903.CDS1_HUMAN
0.140932	0.0718492	0.0372473	0.0343325	0.0405482	P20036.DPA1_HUMAN
0.140876	0.063114	0.10614	0.0922176	0.135872	Q14691.PSF1_HUMAN
0.140662	0.177469	0.245629	0.117225	0.119199	Q86U38.NOP9_HUMAN
0.140483	0.18091	0.123636	0.175378	0.181789	Q99615.DNJC7_HUMAN
0.140483	0.129411	0.129626	0.203637	0.182835	P08621.RU17_HUMAN
0.140278	0.0883707	0.095796	0.118945	0.0924873	Q86W56.PARG_HUMAN
0.139977	0.191443	0.128417	0.204885	0.193976	Q8IWZ8.SUGP1_HUMAN
0.139724	0.051839	0.174918	0.00420845	0.00553319	Q9H6R4.NOL6_HUMAN
0.139722	0.00169859	0.108199	-0.00539644	-0.0043389	O76021.RL1D1_HUMAN
0.139518	0.106928	0.0624716	0.096791	0.107216	Q6VMQ6.MCAF1_HUMAN
0.139158	0.194666	0.165537	0.163451	0.111862	Q9P0U3.SENP1_HUMAN
0.139149	0.0934189	0.0689886	0.127825	0.136431	Q9BRP1.PDD2L_HUMAN
0.139086	0.0712239	0.196576	0.0828374	0.0308808	Q8TDN6.BRX1_HUMAN
0.139003	0.124709	0.101233	0.12876	0.171833	Q8WUQ7.CATIN_HUMAN
0.138962	0.206645	0.177899	0.163999	0.192315	Q92547.TOPB1_HUMAN
0.138942	0.195869	0.137369	0.23233	0.255252	P35244.RFA3_HUMAN
0.138716	0.0181248	0.0333378	-0.00731764	-0.00510453	Q9NSU2.TREX1_HUMAN
0.138605	0.347666	0.250297	0.369629	0.161251	Q5TAA0.TTC22_HUMAN
0.138507	0.079767	0.0560409	0.0587387	0.117662	P46782.RS5_HUMAN
0.138498	0.124917	0.0641905	0.0490436	0.0950587	Q96D96.HVCN1_HUMAN
0.138496	0.134441	0.150629	0.0813291	0.141928	Q86XK2.FBX11_HUMAN
0.138321	-0.00968853	0.000183306	-0.0146932	0.0182201	O43665.RGS10_HUMAN
0.138296	0.0617896	0.0500728	0.0892527	0.119756	Q9BWJ5.SF3B5_HUMAN
0.138271	0.0456401	0.0187407	0.0178179	0.0900174	Q9UBQ5.EIF3K_HUMAN
0.137876	0.00383058	0.0245942	0.0396218	0.0463599	Q9Y2L9.LRCH1_HUMAN
0.137837	0.251096	0.23531	0.173172	0.200336	Q13257.MD2L1_HUMAN
0.137756	0.102665	0.0301394	0.0601897	0.0516647	P09086.PO2F2_HUMAN
0.137746	0.27434	0.216921	0.276765	0.311879	Q13148.TADBP_HUMAN
0.137683	0.141549	0.122721	0.113143	0.14124	P04234.CD3D_HUMAN
0.137542	0.144347	0.166058	0.135783	0.0293109	Q9BW72.HIG2A_HUMAN
0.137399	0.0865293	0.131515	0.0718449	0.0381989	Q8IY37.DHX37_HUMAN
0.137373	0.115217	0.0750621	0.118211	0.20044	Q14186.TFDP1_HUMAN
0.13708	0.0351816	0.128617	0.000464386	0.00099583	O95478.NSA2_HUMAN
0.137046	0.0679872	0.0600995	0.0627528	0.0882271	Q16594.TAF9_HUMAN
0.13671	0.143825	0.209649	0.117471	0.102094	Q9NRX1.PNO1_HUMAN
0.136705	0.0469282	0.00329279	-0.0112483	-0.0254665	Q00653.NFKB2_HUMAN
0.136681	-0.0440196	-0.0121365	-0.0759308	-0.0955804	P48960.AGRE5_HUMAN
0.136572	0.092026	0.0828344	0.114656	0.0947855	Q9BRU9.UTP23_HUMAN
0.136558	0.216898	0.158622	0.232714	0.216516	Q7Z7K6.CENPV_HUMAN
0.136468	0.118036	0.138606	0.0806369	0.18601	Q96RS0.TGS1_HUMAN
0.136455	0.136473	0.104954	0.155207	0.141681	Q5JSP0.FGD3_HUMAN
0.136424	0.231365	0.205462	0.245823	0.20931	P25440.BRD2_HUMAN
0.1364	0.0973362	0.105471	0.106285	0.172682	Q6ZN18.AEBP2_HUMAN
0.136381	0.0699576	0.0625369	0.0760129	0.0509818	A2A288.ZC12D_HUMAN
0.136363	0.147751	0.12791	0.0715855	0.220857	P67809.YBOX1_HUMAN
0.136225	0.0882139	0.0419637	0.0585428	0.0583125	P32942.ICAM3_HUMAN
0.136095	0.0647349	0.0878639	0.110512	0.176836	Q92917.GPKOW_HUMAN
0.135987	0.133767	0.0712432	0.145385	0.155327	Q8WWM7.ATX2L_HUMAN
0.135914	0.165	0.161897	0.186061	0.234745	O75496.GEMI_HUMAN
0.135664	0.204862	0.162346	0.189117	0.117009	Q9BZD4.NUF2_HUMAN
0.135271	0.0968691	0.0770474	0.152759	0.194876	Q9Y265.RUVB1_HUMAN
0.135146	0.194612	0.117277	0.256112	0.124908	Q14966.ZN638_HUMAN
0.135074	0.0490649	0.043312	0.0435708	0.0941775	P31153.METK2_HUMAN
0.134884	0.124152	0.0455113	0.191731	0.110741	O95777.LSM8_HUMAN
0.134778	0.142539	0.0993832	0.0840082	0.108659	Q8WYJ6.SEPT1_HUMAN
0.134748	0.0447528	0.00686029	0.0389253	0.130665	P62273.RS29_HUMAN
0.134523	0.134338	0.0735358	0.10184	0.111656	Q13043.STK4_HUMAN
0.134366	0.0606578	0.0585656	0.0534988	0.109301	P62851.RS25_HUMAN
0.134028	0.257663	0.272353	0.242382	0.160821	Q10570.CPSF1_HUMAN
0.134024	0.00312259	0.0733008	0.000431404	-0.00932418	Q8IY81.SPB1_HUMAN
0.133938	0.160466	0.108831	0.154636	0.0948806	P30281.CCND3_HUMAN
0.133805	0.114199	0.105881	0.0977929	0.130572	Q8TC94.ACTL9_HUMAN
0.133762	0.0877574	0.0714051	0.0718057	0.128578	P51965.UB2E1_HUMAN
0.133603	0.0656893	0.111267	0.0433867	0.0967571	Q9NRN9.METL5_HUMAN
0.133561	0.0632188	0.0636185	0.0550086	0.0925613	O60234.GMFG_HUMAN
0.133529	0.0689096	0.0450693	0.0804698	0.0877997	Q04864.REL_HUMAN
0.1335	0.227462	0.183459	0.219058	0.153659	Q7Z6I6.RHG30_HUMAN
0.133427	0.239315	0.168114	0.265469	0.267323	Q16656.NRF1_HUMAN
0.133401	0.286677	0.238876	0.262229	0.251981	P79522.PRR3_HUMAN
0.133287	0.164209	0.151425	0.163008	0.141828	Q9UKT4.FBX5_HUMAN
0.133248	0.202569	0.13311	0.211232	0.123129	Q6I9Y2.THOC7_HUMAN
0.133221	0.170108	0.192687	0.178326	0.150703	Q9H967.WDR76_HUMAN
0.133181	0.0648523	0.0389081	0.0577881	0.0425922	Q9GZY6.NTAL_HUMAN
0.133042	0.0646363	0.127002	0.0760238	0.051049	Q8N4T4.ARG39_HUMAN
0.132863	0.032318	0.181116	0.0204001	-0.00244799	Q9BQG0.MBB1A_HUMAN
0.132811	0.185877	0.155015	0.249423	0.207107	Q96IY1.NSL1_HUMAN
0.132775	0.100619	0.142122	0.128888	0.143874	O15182.CETN3_HUMAN
0.132737	0.114822	0.0965624	0.055684	0.0871882	P15498.VAV_HUMAN
0.132669	0.141615	0.131414	0.138673	0.151888	O95259.KCNH1_HUMAN
0.132638	0.28615	0.174616	0.244061	0.201807	Q8TAD8.SNIP1_HUMAN
0.132569	0.328331	0.31116	0.302196	0.211238	P78406.RAE1L_HUMAN
0.132437	0.137763	0.0895932	0.0927371	0.114401	Q9BPZ3.PAIP2_HUMAN
0.132102	0.234674	0.209319	0.242284	0.24497	Q9P2W1.HOP2_HUMAN
0.132079	0.0542886	0.061612	0.0749642	0.125313	Q13319.CD5R2_HUMAN
0.131884	0.0751417	0.0561371	0.134508	0.142214	O60870.KIN17_HUMAN
0.131822	0.0659166	0.0855436	0.0454113	0.128037	Q9NWK9.BCD1_HUMAN
0.131809	0.127496	0.0991576	0.123017	0.204933	Q99871.HAUS7_HUMAN
0.131648	0.224362	0.211761	0.231711	0.175628	Q96KR1.ZFR_HUMAN
0.131507	0.151824	0.11187	0.145872	0.187609	Q9NVQ4.FAIM1_HUMAN
0.13149	0.107067	0.116248	0.087821	0.0877305	Q8N1K5.THMS1_HUMAN
0.131438	0.174621	0.130081	0.186735	0.187883	Q96CS2.HAUS1_HUMAN
0.131297	0.0222825	0.0334156	0.133142	0.0133662	Q8WY22.BRI3B_HUMAN
0.131235	0.276997	0.224841	0.297796	0.188835	Q99496.RING2_HUMAN
0.131206	0.174199	0.135383	0.255456	0.1591	Q9UKD1.GMEB2_HUMAN
0.131085	0.142169	0.0196801	0.159203	0.133077	Q9Y2S6.TMA7_HUMAN
0.130986	0.175014	0.169023	0.198667	0.186562	O15525.MAFG_HUMAN
0.130838	0.0333059	0.0626074	-0.00131284	0.126889	P62913.RL11_HUMAN
0.130771	0.242672	0.21066	0.250161	0.224182	P14866.HNRPL_HUMAN
0.130717	0.193722	0.21363	0.146756	0.143011	Q9UJX3.APC7_HUMAN
0.130665	0.0394413	0.142176	0.0370132	0.0356374	Q9NX76.CKLF6_HUMAN
0.130612	0.157609	0.120299	0.187591	0.103032	A0JLT2.MED19_HUMAN
0.130501	-0.0212396	-0.0103944	-0.0399462	-0.00586785	P15311.EZRI_HUMAN
0.130381	0.126973	0.129427	0.19681	0.197287	P22670.RFX1_HUMAN
0.130297	-0.0556873	-0.0609004	0.0421613	-0.00199452	Q9NR56.MBNL1_HUMAN
0.130133	0.0660947	0.0633474	0.0591868	0.0686696	Q7Z401.MYCPP_HUMAN
0.130113	0.155191	0.146166	0.193987	0.18016	O95400.CD2B2_HUMAN
0.130086	0.0378856	0.141109	0.0683791	0.0445351	Q9ULX9.MAFF_HUMAN
0.129956	0.0176349	0.0248895	0.0459482	0.125994	P11142.HSP7C_HUMAN
0.129658	0.0894129	0.109744	0.0815096	0.0887235	Q9NS87.KIF15_HUMAN
0.129656	0.163308	0.110439	0.223077	0.210207	Q86UD0.SAPC2_HUMAN
0.129655	-0.0686748	-0.0777147	0.00875595	0.0322783	Q96C01.F136A_HUMAN
0.129536	0.15026	0.159501	0.202763	0.118264	Q9NP66.HM20A_HUMAN
0.129521	0.068323	0.0689726	0.058414	0.0780953	A9YTQ3.AHRR_HUMAN
0.129467	0.0505876	0.0342237	0.0547368	0.066869	Q99614.TTC1_HUMAN
0.129389	0.101403	0.145122	0.0713755	0.0716783	Q96L73.NSD1_HUMAN
0.129242	0.0600221	0.115931	0.0588842	0.0807573	P46531.NOTC1_HUMAN
0.129236	0.154445	0.141626	0.218726	0.198674	P39748.FEN1_HUMAN
0.129164	0.215802	0.24839	0.228503	0.251934	Q08945.SSRP1_HUMAN
0.129018	0.107135	0.0957017	0.0693801	-0.0160172	Q8WUU4.ZN296_HUMAN
0.128996	0.208519	0.158721	0.179333	0.140919	Q8IY18.SMC5_HUMAN
0.128948	0.0188572	0.0568575	-0.00524006	0.0881704	Q13426.XRCC4_HUMAN
0.128886	0.0198046	0.113457	-0.0647242	0.0104879	Q9NVX2.NLE1_HUMAN
0.128881	0.10686	0.0741908	0.0430364	0.0716384	Q9Y4F9.RIPR2_HUMAN
0.128769	0.135119	0.117858	0.141063	0.115704	Q9BYV9.BACH2_HUMAN
0.128596	0.0483935	0.0627803	0.0692465	0.153897	P50991.TCPD_HUMAN
0.128553	0.147545	0.0949724	0.194404	0.0851704	Q7Z6E9.RBBP6_HUMAN
0.128481	0.0606151	0.0100052	0.109446	0.136309	Q15365.PCBP1_HUMAN
0.128368	-0.0198722	-0.0670729	0.0427102	0.0367929	Q15181.IPYR_HUMAN
0.128273	0.183529	0.0882657	0.220241	0.238591	P49321.NASP_HUMAN
0.128215	0.0944034	0.0606054	0.135736	0.181555	O60308.CE104_HUMAN
0.128161	0.0559402	0.016728	0.106319	0.110255	P62312.LSM6_HUMAN
0.127839	0.0728776	-0.00335859	0.180464	0.122732	P09234.RU1C_HUMAN
0.127715	0.160663	0.0910253	0.182179	0.138684	Q96IZ7.RSRC1_HUMAN
0.127695	0.0411205	0.0980949	0.0943356	0.138858	O00308.WWP2_HUMAN
0.127485	0.284658	0.209038	0.2543	0.25362	P15927.RFA2_HUMAN
0.127435	0.114914	0.0728925	0.106301	0.104371	P33241.LSP1_HUMAN
0.127429	0.227309	0.197196	0.196351	0.172922	O94779.CNTN5_HUMAN
0.127391	0.11163	0.131331	0.097494	0.112004	P14921.ETS1_HUMAN
0.127376	0.174772	0.16356	0.170398	0.147123	Q9UBB9.TFP11_HUMAN
0.127302	0.16544	0.0980873	0.151691	0.13404	O15297.PPM1D_HUMAN
0.127291	0.0735095	0.0940055	0.0880099	0.152212	Q8WUX2.CHAC2_HUMAN
0.127252	0.0835941	0.176694	0.0633445	0.0752147	Q99595.TI17A_HUMAN
0.127148	0.268798	0.207101	0.209862	0.178177	O15294.OGT1_HUMAN
0.126781	0.0847544	0.0479643	0.0513552	0.0663261	P16150.LEUK_HUMAN
0.126766	0.0100848	-0.0581185	0.0522139	0.0522019	Q8TCQ1.MARH1_HUMAN
0.126723	0.0988583	0.0877566	0.046185	0.0693648	P22732.GTR5_HUMAN
0.126712	0.0643155	0.0754075	0.0347995	0.141183	Q7L2H7.EIF3M_HUMAN
0.126699	0.144577	0.0609512	0.19078	0.196357	Q9P021.CRIPT_HUMAN
0.126595	0.12057	0.0496135	0.0827055	0.0745502	Q8WWW0.RASF5_HUMAN
0.126508	0.0259621	0.113953	0.0323395	0.0944247	Q9Y3B1.PLD3B_HUMAN
0.126452	0.153374	0.155919	0.114006	0.17372	P35268.RL22_HUMAN
0.126219	0.00214406	0.0675965	-0.0478128	-0.00380419	P61006.RAB8A_HUMAN
0.126187	-0.0122326	0.0495934	0.00616726	0.0764981	Q6UX06.OLFM4_HUMAN
0.126109	0.124569	0.0781344	0.157018	0.156309	Q5VT06.CE350_HUMAN
0.125905	0.000957732	0.0290779	0.00845719	0.068456	P12268.IMDH2_HUMAN
0.125888	0.138142	0.0672251	0.18416	0.171455	Q9Y5V0.ZN706_HUMAN
0.125777	0.136418	0.128123	0.106346	0.117668	P07766.CD3E_HUMAN
0.125631	0.146321	0.16655	0.139639	0.180635	Q13243.SRSF5_HUMAN
0.125439	0.21331	0.186614	0.240251	0.189373	Q00839.HNRPU_HUMAN
0.125324	0.240143	0.146068	0.209326	0.172807	P17026.ZNF22_HUMAN
0.124876	0.35115	0.272736	0.347118	0.222235	P49454.CENPF_HUMAN
0.124859	0.034554	0.0832601	0.019567	0.0249833	Q8N4X5.AF1L2_HUMAN
0.124816	0.0408241	0.0625039	0.0251274	0.127287	P11940.PABP1_HUMAN
0.124563	0.10881	0.088062	0.0900408	0.0663183	Q8IUI4.S29P2_HUMAN
0.124523	-0.0245853	0.0230221	-0.00875217	0.0137845	P56537.IF6_HUMAN
0.12442	0.17039	0.107811	0.168942	0.230138	Q9Y5A9.YTHD2_HUMAN
0.124371	0.0233224	0.0408054	0.0430885	0.0802271	Q6PKG0.LARP1_HUMAN
0.124317	0.158592	0.154636	0.125873	0.0862543	Q9UHI6.DDX20_HUMAN
0.124295	0.109951	0.061509	0.16863	0.193314	O43670.ZN207_HUMAN
0.124259	0.0946701	0.0336205	0.140601	0.121861	P23193.TCEA1_HUMAN
0.124243	0.177631	0.175118	0.129573	0.145161	P17706.PTN2_HUMAN
0.124206	0.0843943	0.0849663	0.0745087	0.091708	Q6JBY9.CPZIP_HUMAN
0.124203	0.0776136	0.165941	0.0662366	0.0162376	A6NHQ2.FBLL1_HUMAN
0.124184	0.0202543	0.059603	0.0564255	-0.00951797	Q8NC60.NOA1_HUMAN
0.124139	0.245618	0.211483	0.259801	0.205053	O43395.PRPF3_HUMAN
0.124126	0.0373332	0.00657199	0.052891	0.125277	Q9Y4Y9.LSM5_HUMAN
0.123987	0.123142	0.119737	0.124185	0.0966835	Q15649.ZNHI3_HUMAN
0.123959	-0.0180847	0.075902	0.0327799	-0.0138367	P17275.JUNB_HUMAN
0.123885	0.227118	0.159876	0.291746	0.17221	O94842.TOX4_HUMAN
0.123367	0.201211	0.20162	0.165203	0.167745	Q9HAW4.CLSPN_HUMAN
0.123271	0.109271	0.139808	0.0490915	0.111762	P36873.PP1G_HUMAN
0.123245	0.114605	0.0419432	0.110383	0.0755922	Q9H7N4.SFR19_HUMAN
0.123007	0.0859745	0.107862	0.101001	0.144956	Q8WVB6.CTF18_HUMAN
0.122986	0.167652	0.142888	0.181519	0.206715	Q00403.TF2B_HUMAN
0.122977	0.0904837	0.0537418	0.00910336	0.0706732	Q6XZF7.DNMBP_HUMAN
0.122874	0.14243	0.165114	0.144129	0.141042	Q92989.CLP1_HUMAN
0.122784	0.103199	0.0877874	0.0781963	0.155381	Q8N108.MIER1_HUMAN
0.122622	0.0388925	0.0528017	0.00720924	0.0527911	Q14152.EIF3A_HUMAN
0.122602	0.096921	0.0380373	0.0440265	0.0819477	Q9UIB8.SLAF5_HUMAN
0.12224	0.00303623	0.0478564	0.0665908	0.0193651	Q15053.K0040_HUMAN
0.122155	0.248351	0.118144	0.290404	0.281323	Q14103.HNRPD_HUMAN
0.122062	0.210714	0.232648	0.168104	0.209058	P26599.PTBP1_HUMAN
0.121879	0.000490505	0.0358794	-0.0227198	-0.0579701	Q9NXW2.DJB12_HUMAN
0.121622	0.0940348	0.0447126	0.176699	0.103568	Q9Y4Z0.LSM4_HUMAN
0.12159	0.0117352	0.00289595	0.00827672	0.0963858	P83731.RL24_HUMAN
0.121561	0.10059	0.0529787	0.0758469	0.0791185	A6NC98.CC88B_HUMAN
0.121518	-0.0262875	0.0238483	0.00859519	0.0738605	O75153.CLU_HUMAN
0.121363	0.0648919	0.0496414	0.0660931	0.128672	Q9BZK3.NACP4_HUMAN
0.121134	0.146762	0.0977405	0.129519	0.1372	Q9NXR1.NDE1_HUMAN
0.121098	0.0383998	0.0423807	0.0622583	0.110226	P08238.HS90B_HUMAN
0.121004	0.0507343	0.133013	0.0481899	0.0998901	Q96P11.NSUN5_HUMAN
0.12096	0.145799	0.0844788	0.176049	0.15687	Q8WVK2.SNR27_HUMAN
0.120811	-0.0308265	0.00786597	0.0917964	0.00107813	Q9Y5Y6.ST14_HUMAN
0.120808	-0.00546605	0.0860259	0.0360505	-0.0070184	P22223.CADH3_HUMAN
0.120487	0.0515909	0.0285486	0.0304067	0.106804	P08708.RS17_HUMAN
0.120473	0.279193	0.271612	0.315046	0.221561	Q96KQ7.EHMT2_HUMAN
0.120409	0.200887	0.110592	0.218634	0.201566	Q9BZI7.REN3B_HUMAN
0.120324	0.177037	0.140979	0.146353	0.138362	Q96BZ8.LENG1_HUMAN
0.120305	0.0887955	0.0656146	0.10639	0.110852	Q9UPR0.PLCL2_HUMAN
0.1203	0.101927	0.102671	0.17574	0.108526	O94913.PCF11_HUMAN
0.120299	0.0396517	0.0303246	0.0164781	0.130897	P08865.RSSA_HUMAN
0.120047	0.174852	0.120347	0.164263	0.135995	Q02535.ID3_HUMAN
0.119886	0.130666	0.0752732	0.144497	0.0917013	P62987.RL40_HUMAN
0.119881	-0.000502244	0.00310939	0.0236681	0.0367022	Q9NZL9.MAT2B_HUMAN
0.11978	0.211124	0.164291	0.193819	0.107402	Q12830.BPTF_HUMAN
0.119692	0.165794	0.183995	0.113359	0.154478	Q9UM13.APC10_HUMAN
0.119655	0.177249	0.140309	0.193279	0.198461	Q8IXQ3.CI040_HUMAN
0.11959	-0.0640166	0.0290128	-0.0225351	-0.010684	O76031.CLPX_HUMAN
0.119476	0.0343201	0.0218531	0.0412548	0.136198	Q9H009.NACA2_HUMAN
0.119432	0.0437589	0.0735252	0.00935996	0.157719	Q6P3X3.TTC27_HUMAN
0.11928	0.198778	0.218436	0.235064	0.159398	Q14562.DHX8_HUMAN
0.11923	0.0599487	0.0419061	0.142117	0.0186217	O43716.GATC_HUMAN
0.119181	0.120461	0.0862489	0.137734	0.186739	Q06546.GABPA_HUMAN
0.11902	0.0876914	0.0502317	0.075378	0.0591443	Q06413.MEF2C_HUMAN
0.118938	0.121251	0.0811662	0.0941703	0.104438	P06239.LCK_HUMAN
0.118848	0.0709867	0.0491985	0.0600448	0.124283	Q9BTA9.WAC_HUMAN
0.118843	0.274605	0.195297	0.293526	0.182832	Q6P1K2.PMF1_HUMAN
0.118833	0.111012	0.097832	0.0618806	0.192781	O75534.CSDE1_HUMAN
0.118685	0.0767932	0.0345127	0.0419165	0.0742999	Q6ZUJ8.BCAP_HUMAN
0.118432	0.0599241	0.0813296	0.0388901	0.065874	P36402.TCF7_HUMAN
0.118397	0.0171241	0.0171668	0.00416788	0.000343725	Q6ZS81.WDFY4_HUMAN
0.118335	0.00351085	-0.032651	0.0447526	0.112421	P63220.RS21_HUMAN
0.118216	0.0618022	0.0240976	0.0786614	0.0850354	Q99543.DNJC2_HUMAN
0.11821	0.0673551	0.0829351	0.08808	0.143453	A3KN83.SBNO1_HUMAN
0.118113	0.00747917	0.0201571	0.0594424	0.104802	P61289.PSME3_HUMAN
0.117881	0.102768	0.0683809	0.108941	0.166609	Q8NDV3.SMC1B_HUMAN
0.117728	0.126637	0.094115	0.130985	0.13679	Q15427.SF3B4_HUMAN
0.11769	0.0396742	0.00180412	0.10431	0.108533	Q9H773.DCTP1_HUMAN
0.117668	0.23875	0.224632	0.209467	0.239379	P27694.RFA1_HUMAN
0.117612	0.00406546	-0.0353128	0.0454255	0.0897395	P62857.RS28_HUMAN
0.117318	0.231025	0.252161	0.190459	0.116444	Q8N9T8.KRI1_HUMAN
0.117301	0.0601905	0.00587129	0.113991	0.114609	Q01844.EWS_HUMAN
0.117293	0.102659	0.0503339	0.055665	0.087068	O14492.SH2B2_HUMAN
0.11724	0.0700104	0.039763	0.0523275	0.122858	P49247.RPIA_HUMAN
0.117138	0.0530495	0.0947567	0.0735326	0.0865041	Q8IYS0.ASTRC_HUMAN
0.117117	0.0453446	0.0541276	0.0691491	0.15707	P50990.TCPQ_HUMAN
0.117021	0.0997788	0.16538	0.028863	0.0233518	P15407.FOSL1_HUMAN
0.116949	0.0288785	0.0513939	-0.0250018	0.000829287	O43491.E41L2_HUMAN
0.11691	0.0979099	0.0605128	0.12452	0.110405	Q9BQ61.TRIR_HUMAN
0.116892	0.199824	0.174425	0.232912	0.177755	Q562E7.WDR81_HUMAN
0.116872	0.103259	0.142122	0.170663	0.101916	Q9BUL5.PHF23_HUMAN
0.11686	0.217951	0.197915	0.236052	0.19726	Q9BTD8.RBM42_HUMAN
0.116808	0.0242174	0.030891	-0.00251586	0.104119	P61247.RS3A_HUMAN
0.116573	0.0481768	0.0378787	0.0672028	0.129755	Q6P582.MZT2A_HUMAN
0.116509	0.0481221	0.0646376	0.0901045	-0.0113112	Q16787.LAMA3_HUMAN
0.116469	0.209801	0.207384	0.210213	0.18847	O75586.MED6_HUMAN
0.116433	0.173125	0.113175	0.146775	0.130408	Q6PCB5.RSBNL_HUMAN
0.116426	0.119021	0.0368418	0.185448	0.187103	P37108.SRP14_HUMAN
0.116393	0.188717	0.1554	0.236827	0.16008	Q6W2J9.BCOR_HUMAN
0.116367	0.22522	0.205739	0.189266	0.145474	Q86W42.THOC6_HUMAN
0.116328	0.0554926	0.011415	0.107278	0.145623	Q92688.AN32B_HUMAN
0.116323	0.189504	0.121208	0.203828	0.108405	O00268.TAF4_HUMAN
0.116264	0.0927594	0.162802	0.062338	0.0441	Q9H4I3.TRABD_HUMAN
0.116245	0.13915	0.137358	0.149205	0.0593358	P08579.RU2B_HUMAN
0.116241	0.0944909	0.0934253	0.048708	0.135228	Q8IV48.ERI1_HUMAN
0.116217	0.0190135	-0.0183842	0.134091	0.0556787	Q8IX12.CCAR1_HUMAN
0.116111	0.121053	0.107452	0.155231	0.14769	Q9GZU8.PIP30_HUMAN
0.11603	0.0601984	0.0440219	0.0664099	0.0682179	P04053.TDT_HUMAN
0.115858	0.130405	0.124931	0.0552232	0.0428064	Q8IY21.DDX60_HUMAN
0.115835	0.232947	0.164761	0.22981	0.229529	O43303.CP110_HUMAN
0.115767	0.0577467	0.0693012	0.0811694	0.149411	P48643.TCPE_HUMAN
0.11563	0.14029	0.10862	0.119639	0.15841	Q13951.PEBB_HUMAN
0.1155	0.165035	0.186158	0.135161	0.0938552	O75909.CCNK_HUMAN
0.115379	0.179342	0.281491	0.168888	0.1235	O94906.PRP6_HUMAN
0.115375	0.149639	0.166333	0.0575457	0.046781	P53985.MOT1_HUMAN
0.115348	0.150872	0.115842	0.201946	0.0919178	Q7Z6I8.CE024_HUMAN
0.114685	0.109485	0.12158	0.133826	0.131952	Q9NUQ3.TXLNG_HUMAN
0.114659	0.0984866	0.0559498	0.168167	0.0725977	P09012.SNRPA_HUMAN
0.114576	0.0616445	0.0408687	0.0225894	0.0394987	P11836.CD20_HUMAN
0.114406	0.23387	0.147869	0.257566	0.210004	Q96MX3.ZNF48_HUMAN
0.114401	0.080109	0.0498549	0.128628	0.162695	P43487.RANG_HUMAN
0.114393	-0.0776977	-0.0419935	-0.0695194	-0.0804267	P13498.CY24A_HUMAN
0.114348	0.069104	0.0641934	0.00940093	-0.0502409	Q8N3D4.EH1L1_HUMAN
0.11428	0.0712549	0.0263783	0.0929469	0.0970842	Q13451.FKBP5_HUMAN
0.114225	-0.00925981	-0.00799543	0.0110464	0.121418	E9PAV3.NACAM_HUMAN
0.114042	0.0829845	0.0171604	0.143612	0.150349	O15355.PPM1G_HUMAN
0.113732	0.18389	0.109422	0.232086	0.195306	Q9UNP9.PPIE_HUMAN
0.113701	0.176812	0.123024	0.215674	0.101358	Q6ZRS2.SRCAP_HUMAN
0.113582	0.0708166	0.118109	0.0779512	0.0773711	Q92610.ZN592_HUMAN
0.113549	0.086271	0.0961876	0.122352	0.10978	Q96G25.MED8_HUMAN
0.113533	0.273998	0.224277	0.292883	0.184528	P62805.H4_HUMAN
0.11329	0.116096	0.094938	0.120867	0.115064	P27448.MARK3_HUMAN
0.113224	0.0296239	0.0171494	0.0258762	0.0871428	Q9NVK5.FGOP2_HUMAN
0.112928	0.0917863	0.0454344	0.0590756	0.0971485	P05771.KPCB_HUMAN
0.11275	0.182578	0.162516	0.174893	0.128928	Q96FV9.THOC1_HUMAN
0.112734	0.152954	0.106627	0.202281	0.194003	Q86UY6.NAA40_HUMAN
0.112649	0.0267167	0.101542	-0.0279004	0.0307894	Q9Y3T9.NOC2L_HUMAN
0.112612	0.0675072	0.0545907	0.0651684	0.0554929	P13796.PLSL_HUMAN
0.112611	0.0525204	0.0315901	0.00724634	0.0912144	O95149.SPN1_HUMAN
0.11258	0.224967	0.218855	0.225935	0.190025	Q9NTI5.PDS5B_HUMAN
0.112518	0.148767	0.0946287	0.100242	0.186492	Q9BWC9.CC106_HUMAN
0.112477	-0.0111805	-0.0309773	0.0473494	0.0800896	P24534.EF1B_HUMAN
0.112431	0.0140355	0.0285962	0.0440573	0.0950203	Q9Y4B6.DCAF1_HUMAN
0.112326	0.227453	0.144503	0.256644	0.210302	Q92785.REQU_HUMAN
0.112279	0.193382	0.130085	0.197925	0.182213	Q96HR3.MED30_HUMAN
0.112185	0.140804	0.124886	0.128461	0.119897	P15814.IGLL1_HUMAN
0.112117	0.149792	0.0876684	0.137692	0.184299	P49005.DPOD2_HUMAN
0.112079	0.137813	0.142776	0.13891	0.10367	Q9ULV3.CIZ1_HUMAN
0.112006	0.0391063	0.0626132	0.0689425	0.0154593	Q9UMD9.COHA1_HUMAN
0.111923	0.0712495	0.0566876	0.0270437	0.0471769	P50749.RASF2_HUMAN
0.111903	0.165947	0.12176	0.161753	0.170085	Q9BT25.HAUS8_HUMAN
0.111876	0.299396	0.179468	0.262518	0.192342	Q96SI9.STRBP_HUMAN
0.111642	0.164885	0.113764	0.144516	0.150979	Q9UMN6.KMT2B_HUMAN
0.111566	0.0563697	0.0612354	0.0751007	0.137822	P78371.TCPB_HUMAN
0.111508	0.155902	0.104497	0.174173	0.205758	O95551.TYDP2_HUMAN
0.11142	0.192378	0.151747	0.158645	0.170993	O00139.KIF2A_HUMAN
0.11131	0.019099	0.0581393	0.00420863	-0.00311744	Q13291.SLAF1_HUMAN
0.111283	0.100341	0.142194	0.146438	0.153778	Q9NVC6.MED17_HUMAN
0.111281	0.0791252	0.0428592	0.118294	0.129161	Q9HB71.CYBP_HUMAN
0.111219	-0.00166031	0.0667699	-0.00251356	0.00882103	Q9UDX5.MTFP1_HUMAN
0.111135	0.247728	0.1885	0.289138	0.207362	P98175.RBM10_HUMAN
0.110889	0.0110232	0.0626881	-0.00756968	0.0853146	Q9UI26.IPO11_HUMAN
0.110647	0.0218354	0.0819693	-0.0355484	-0.0265538	P13747.HLAE_HUMAN
0.110564	0.0535036	0.130295	0.0599502	0.0571262	O60248.SOX15_HUMAN
0.110374	0.0557076	0.119193	0.040125	0.115698	P42677.RS27_HUMAN
0.110295	0.0296805	0.0947615	0.01897	-0.00179062	O60293.ZC3H1_HUMAN
0.110282	-0.00427251	0.00117039	0.00493604	0.056344	P07498.CASK_HUMAN
0.110239	0.0932361	0.177819	0.122839	0.0526036	Q9NWT1.PK1IP_HUMAN
0.110234	0.0127635	-0.00813937	0.0265411	0.104711	P60866.RS20_HUMAN
0.110018	0.107875	0.0880942	0.147567	0.172445	Q9Y230.RUVB2_HUMAN
0.109984	0.118219	0.0962816	0.114087	0.144378	Q86UA6.RIP_HUMAN
0.109969	0.0345574	0.00110717	0.0242319	0.106574	Q8WUH1.CHUR_HUMAN
0.109958	0.119104	0.101587	0.114682	0.0969589	Q02447.SP3_HUMAN
0.109868	0.0427013	0.0424413	0.0713827	0.0869229	Q9BRV8.SIKE1_HUMAN
0.109802	0.014211	0.0455349	0.0570145	0.0568811	Q5XXA6.ANO1_HUMAN
0.10975	0.176039	0.184631	0.167632	0.180534	Q96GJ1.TRM2_HUMAN
0.109723	0.0509485	0.0992885	0.0499792	0.0619344	Q8TEY7.UBP33_HUMAN
0.109676	-0.000689006	0.0684112	0.0735754	0.0045659	Q13887.KLF5_HUMAN
0.109634	0.0701208	0.0104922	0.0749027	0.0635864	P30047.GFRP_HUMAN
0.109626	0.0281672	0.0448656	0.10111	0.0873688	Q8NI77.KI18A_HUMAN
0.109488	0.08931	0.11231	0.103814	0.0713288	Q9NQT5.EXOS3_HUMAN
0.10923	0.136226	0.0514183	0.114536	0.12212	Q3MHD2.LSM12_HUMAN
0.109145	0.0737467	0.125367	0.121825	0.0501904	Q9BQP7.MGME1_HUMAN
0.109116	0.0894196	0.0954919	0.118648	0.142941	Q92598.HS105_HUMAN
0.109066	0.0653279	0.0577002	0.0411853	0.0580911	Q15080.NCF4_HUMAN
0.109023	0.0819799	0.039005	0.0970155	0.0509801	Q9H9L3.I20L2_HUMAN
0.108911	0.00991618	0.0703855	0.0406051	0.00969435	P32926.DSG3_HUMAN
0.108802	-0.0372974	0.0503147	0.00781538	0.0165852	Q9Y3L3.3BP1_HUMAN
0.108735	-0.0135994	0.042097	0.00310442	0.0893443	A7E2V4.ZSWM8_HUMAN
0.108715	0.0746063	0.0649933	0.0615822	0.10364	Q9NVF7.FBX28_HUMAN
0.108706	-0.0611731	0.0477845	0.00695589	-0.0344849	Q5T0W9.FA83B_HUMAN
0.108679	0.115276	0.0961529	0.166358	0.131436	Q9UPN6.SCAF8_HUMAN
0.108559	0.0277043	0.0387307	0.0342815	0.0164855	P52474.TEG7_HHV7J
0.108501	0.0481966	0.0209676	0.110659	0.0733004	Q9Y5Y0.FLVC1_HUMAN
0.108377	0.095074	0.203904	0.0946233	0.0650551	Q9HCG8.CWC22_HUMAN
0.108193	0.201038	0.194408	0.237019	0.130742	Q9BZ95.NSD3_HUMAN
0.108079	0.192282	0.113765	0.180986	0.157683	Q13402.MYO7A_HUMAN
0.108052	0.0781124	0.0563987	0.109759	0.124376	O75391.SPAG7_HUMAN
0.107964	0.234281	0.161455	0.27056	0.22428	Q9BUA3.SPNDC_HUMAN
0.107958	0.100864	0.127937	0.0846055	0.046968	Q9NY12.GAR1_HUMAN
0.107874	0.0684835	0.126171	0.0486939	-0.00666653	Q9Y2R4.DDX52_HUMAN
0.107837	0.117319	0.115321	0.130228	0.135817	Q9NYP3.DONS_HUMAN
0.10783	-0.0695223	-0.0157069	0.0292528	-0.0456301	Q86X29.LSR_HUMAN
0.107808	0.225635	0.18608	0.227548	0.186665	Q9NPF5.DMAP1_HUMAN
0.107767	0.108126	0.072434	0.119669	0.121362	P31146.COR1A_HUMAN
0.107742	0.141488	0.146715	0.109204	0.1181	Q9NPF0.CD320_HUMAN
0.107664	-0.0965859	-0.0733162	-0.0487566	0.0778209	P05387.RLA2_HUMAN
0.107532	-0.112512	-0.0295317	-0.0264668	-0.048238	Q92665.RT31_HUMAN
0.107506	0.202062	0.117713	0.216859	0.192358	Q8N6N7.ACBD7_HUMAN
0.107359	0.0372248	0.0242184	0.0418321	0.0658108	P01871.IGHM_HUMAN
0.107208	0.0822165	0.0763884	0.123033	0.0720981	Q9P1Y6.PHRF1_HUMAN
0.107175	0.0151508	0.00343381	0.031271	0.0876848	Q58FF6.H90B4_HUMAN
0.107127	-0.0276535	-0.0151208	-0.0119795	0.0511611	Q8TCF1.ZFAN1_HUMAN
0.107065	0.166034	0.12235	0.096235	0.140824	Q8N5L8.RP25L_HUMAN
0.107052	0.0927586	0.165333	-0.0330564	0.0934929	P62888.RL30_HUMAN
0.106991	-0.0201451	0.00284067	-0.066508	0.00987993	P40306.PSB10_HUMAN
0.10696	0.131197	0.113995	0.121462	0.144285	Q8IUH3.RBM45_HUMAN
0.106948	-0.0276661	0.0127171	-0.0402416	-0.0334698	P07948.LYN_HUMAN
0.10693	0.0400583	0.0161794	0.0739191	0.0764605	Q9BY44.EIF2A_HUMAN
0.106858	0.145481	0.1729	0.129498	0.167309	Q9Y2X9.ZN281_HUMAN
0.106777	0.0535306	0.0713686	0.0613885	0.142472	Q99832.TCPH_HUMAN
0.106773	0.0287766	0.0209867	-0.0193515	0.0172953	P28065.PSB9_HUMAN
0.106713	0.0445435	0.028691	0.00902675	0.0772786	Q9P0P0.RN181_HUMAN
0.106681	-0.0330696	-0.0633634	-0.00559268	-0.0430957	P30405.PPIF_HUMAN
0.106658	0.13998	0.0464936	0.121592	0.157344	P57721.PCBP3_HUMAN
0.106466	0.0374924	0.101314	0.0708916	0.0246426	Q01546.K22O_HUMAN
0.106408	0.0364442	0.0191675	0.0758524	0.103925	Q8IZ73.RUSD2_HUMAN
0.106404	0.0668531	0.103332	0.0389783	0.0254617	Q13751.LAMB3_HUMAN
0.106374	0.113638	0.0857333	0.144808	0.174948	Q5HYJ3.FA76B_HUMAN
0.106357	0.224144	0.205394	0.197003	0.192813	P61964.WDR5_HUMAN
0.106229	0.142582	0.127324	0.141154	0.194592	P42575.CASP2_HUMAN
0.106185	0.031516	0.04679	0.0600438	0.133414	P40227.TCPZ_HUMAN
0.10615	0.114157	0.023553	0.112377	0.150694	O43805.SSNA1_HUMAN
0.106126	0.0249104	0.055656	0.058791	0.126494	Q7Z7B0.FLIP1_HUMAN
0.10607	0.0529632	0.0323347	0.0855019	0.107275	Q9NWZ8.GEMI8_HUMAN
0.106024	0.157304	0.129491	0.111597	0.137461	O95801.TTC4_HUMAN
0.105982	0.046453	0.0643209	0.0439643	0.0300239	Q8NFY9.KBTB8_HUMAN
0.105981	0.190216	0.176335	0.240244	0.18953	Q96EK4.THA11_HUMAN
0.10596	0.0477068	0.149226	0.0403297	0.0318699	Q96GQ7.DDX27_HUMAN
0.105897	0.0879128	0.0441929	0.164501	0.186962	Q9BZZ5.API5_HUMAN
0.10581	0.230062	0.104145	0.222713	0.10392	Q9UIS9.MBD1_HUMAN
0.105778	0.19476	0.126042	0.230602	0.200558	O95251.KAT7_HUMAN
0.105775	0.057038	0.0357598	0.0348983	0.0936022	Q6ZRI6.CO039_HUMAN
0.105706	0.0924064	0.103712	0.182838	0.0771266	Q68DK7.MSL1_HUMAN
0.10566	0.270954	0.157671	0.293863	0.169758	P49750.YLPM1_HUMAN
0.105652	0.0549349	0.0350613	0.0207544	0.0119316	Q96BX8.MOB3A_HUMAN
0.105581	0.170121	0.135668	0.197448	0.142618	Q8WUB8.PHF10_HUMAN
0.105442	0.0885347	0.121203	0.0785524	0.101331	Q02297.NRG1_HUMAN
0.105434	0.106396	0.108899	0.121953	0.134857	O75449.KTNA1_HUMAN
0.105372	0.0216194	-0.0133906	0.0465134	0.0725164	Q86WR0.CCD25_HUMAN
0.105346	0.214054	0.176787	0.186085	0.208876	Q9ULM3.YETS2_HUMAN
0.105289	0.163391	0.192791	0.138048	0.161148	P24941.CDK2_HUMAN
0.105209	0.028357	-0.0238252	0.0710101	0.0934861	Q99417.MYCBP_HUMAN
0.105139	0.0916973	0.0826133	0.0872569	0.120093	Q9Y283.INVS_HUMAN
0.105132	0.107628	0.103007	0.131076	0.0281112	Q9NVU7.SDA1_HUMAN
0.10497	0.167298	0.111839	0.247395	0.0773219	Q9H0E3.SP130_HUMAN
0.104906	0.111124	0.152273	0.127355	0.0953183	Q15648.MED1_HUMAN
0.104843	-0.0818513	-0.0848437	-0.148642	-0.101612	P25445.TNR6_HUMAN
0.10482	-0.00603853	-0.061751	0.0351482	0.100626	P25398.RS12_HUMAN
0.104769	0.0450863	0.0477422	0.0449497	0.0960489	Q9UET6.TRM7_HUMAN
0.104768	0.156629	0.124658	0.129438	0.160919	Q7Z4H7.HAUS6_HUMAN
0.104709	0.0259238	0.037747	0.00583546	0.0545069	O95466.FMNL1_HUMAN
0.104617	0.0427497	0.0287009	0.030594	0.0319893	Q96FJ0.STALP_HUMAN
0.104598	0.227406	0.220234	0.222574	0.249027	Q12824.SNF5_HUMAN
0.10457	-0.0137544	0.0258078	0.0357815	-0.0290206	O75683.SURF6_HUMAN
0.104542	0.0985441	0.133071	0.0525225	0.137429	Q9NXG0.CNTLN_HUMAN
0.104515	0.0920898	0.0761543	0.103985	0.112807	Q14694.UBP10_HUMAN
0.104368	0.0657611	0.0798153	0.060122	-0.00294811	P13647.K2C5_HUMAN
0.104366	0.149933	0.0792604	0.149384	0.16816	P27707.DCK_HUMAN
0.104283	0.113239	0.0800121	0.135487	0.150138	P49915.GUAA_HUMAN
0.104272	0.131936	0.0894593	0.159604	0.15521	P57076.CF298_HUMAN
0.104191	0.126013	0.188162	0.104606	0.122814	Q9UJV9.DDX41_HUMAN
0.104119	0.0939756	0.101602	0.0837565	0.156721	P23921.RIR1_HUMAN
0.103853	0.149936	0.0902801	0.104296	0.18742	Q8IYF3.TEX11_HUMAN
0.103848	0.0245096	-0.0144152	0.00556876	0.0634047	P35236.PTN7_HUMAN
0.103764	0.155719	0.232127	0.120503	0.0354034	Q9Y4W2.LAS1L_HUMAN
0.103692	0.0395232	-0.00695749	0.030155	0.0437136	O60502.OGA_HUMAN
0.103679	0.0546547	0.0968617	0.0324159	0.0885539	Q9Y5T4.DJC15_HUMAN
0.103411	-0.0494253	0.0721629	-0.021889	-0.0323136	P08195.4F2_HUMAN
0.103247	0.0597021	0.030829	0.0507263	0.0573676	Q9Y228.T3JAM_HUMAN
0.103196	-0.0216005	-0.0175282	-0.0318165	0.0101631	Q9BYX4.IFIH1_HUMAN
0.10313	0.0714175	0.0707362	-0.00413766	0.0712552	Q9H2X6.HIPK2_HUMAN
0.103047	0.0110133	-0.019139	0.00867108	0.0644571	P42768.WASP_HUMAN
0.102859	0.180068	0.0958487	0.186834	0.135518	Q8IYW5.RN168_HUMAN
0.102662	0.0700487	0.0510499	0.0767779	0.0429865	Q9ULE6.PALD_HUMAN
0.102603	0.194093	0.12664	0.229225	0.19668	Q9UPN9.TRI33_HUMAN
0.102508	0.133742	0.150055	0.112885	0.146915	O15381.NVL_HUMAN
0.102195	0.0205051	0.0455696	0.0849714	0.0944553	P29084.T2EB_HUMAN
0.102146	0.0547942	0.0546657	0.038823	0.0469289	Q8TEQ6.GEMI5_HUMAN
0.102106	0.041476	0.109504	0.0351652	0.0920142	Q8TBB5.KLDC4_HUMAN
0.102033	0.0704171	0.0264927	0.0266606	0.0889205	P34910.EVI2B_HUMAN
0.101944	0.133168	0.100213	0.0995025	0.087438	Q6P9H5.GIMA6_HUMAN
0.101932	0.0497712	0.0688897	0.0486671	0.0672564	O95905.ECD_HUMAN
0.101917	0.131492	0.0764799	0.145102	0.140879	Q9H6T3.RPAP3_HUMAN
0.101852	0.185762	0.11304	0.144305	0.190352	Q9BZL1.UBL5_HUMAN
0.101728	0.0779017	0.0728228	0.0469596	0.039004	Q12912.IRAG2_HUMAN
0.101727	0.139377	0.100625	0.15491	0.11202	Q9UHD1.CHRD1_HUMAN
0.101694	-0.0119815	0.0503036	0.0268812	-0.0292045	P23229.ITA6_HUMAN
0.101664	0.191093	0.136053	0.204089	0.163607	Q9H5V9.STEEP_HUMAN
0.101647	0.123265	0.109212	0.0657411	0.0979099	Q96GM8.TOE1_HUMAN
0.101635	0.124943	0.0469963	0.120981	0.161229	Q9NXR5.ANR10_HUMAN
0.101532	0.132429	0.129212	0.149916	0.0796492	P38432.COIL_HUMAN
0.101529	0.214192	0.219264	0.249264	0.200957	Q9P2D1.CHD7_HUMAN
0.101462	0.130935	0.114619	0.132665	0.128684	Q86UX7.URP2_HUMAN
0.101452	0.00958713	0.109317	0.00907774	0.0384492	Q9H306.MMP27_HUMAN
0.101447	0.224222	0.215324	0.244633	0.136022	Q9H7L9.SDS3_HUMAN
0.101414	0.0674883	0.00903473	0.0377196	0.0705358	Q06187.BTK_HUMAN
0.101371	0.0436081	0.0390195	0.0568825	0.0910826	Q99633.PRP18_HUMAN
0.101232	0.0990114	0.0933353	0.11101	0.155502	Q92839.HYAS1_HUMAN
0.101229	0.0629406	0.062645	0.0271214	0.0424102	P05107.ITB2_HUMAN
0.10122	0.1884	0.274781	0.155954	0.124834	Q9HCS7.SYF1_HUMAN
0.101182	0.180897	0.142345	0.22654	0.198777	P09874.PARP1_HUMAN
0.101021	0.105751	0.122537	0.0286833	0.142189	P51946.CCNH_HUMAN
0.101008	0.119402	0.127157	0.130023	0.137964	Q16637.SMN_HUMAN
0.100989	0.0551271	0.0603863	0.124689	0.0722393	P0C091.FREM3_HUMAN
0.100974	0.0247276	0.0260364	0.020963	0.0938169	P14653.HXB1_HUMAN
0.100937	0.194657	0.118185	0.187316	0.197144	Q14202.ZMYM3_HUMAN
0.100809	0.0586206	0.0153654	0.0347442	0.0534143	P42331.RHG25_HUMAN
0.100774	0.0573251	0.037952	0.0273173	0.0251686	Q13342.SP140_HUMAN
0.100669	0.0227522	0.0195999	0.0315276	0.132542	Q16254.E2F4_HUMAN
0.100643	0.105312	0.0633637	0.105902	0.0786755	Q7L591.DOK3_HUMAN
0.100633	0.10632	0.0707662	0.126412	-0.013824	Q9UK61.TASOR_HUMAN
0.100561	0.177917	0.128834	0.190632	0.200256	Q9NW82.WDR70_HUMAN
0.100519	0.0938061	0.0952576	0.0900074	0.136047	O15067.PUR4_HUMAN
0.100498	0.135704	0.08292	0.154747	0.125154	Q8WWY3.PRP31_HUMAN
0.10048	-0.0242789	0.00823394	0.0137796	0.00600472	Q96AZ6.ISG20_HUMAN
0.100191	0.0584133	0.0424243	0.0502113	0.0186682	Q9H400.LIME1_HUMAN
0.100188	0.143642	0.129215	0.108301	0.131947	Q9BUI4.RPC3_HUMAN
0.100064	0.106955	0.119768	0.0654308	0.117946	Q9H2J4.PDCL3_HUMAN
0.0999965	0.255813	0.247498	0.246747	0.258929	Q13309.SKP2_HUMAN
0.0997874	0.106098	0.146966	0.130114	0.15825	Q9UIU6.SIX4_HUMAN
0.0997479	-0.0534516	0.00529824	0.0319593	-0.0307392	Q16625.OCLN_HUMAN
0.0997121	0.0903341	0.0467913	0.0829394	0.117244	O95644.NFAC1_HUMAN
0.0997013	-0.0147494	-0.00835242	-0.0276923	0.0692816	P39019.RS19_HUMAN
0.0996927	-0.0122147	0.0123067	0.0171675	0.0971551	P61586.RHOA_HUMAN
0.0995096	0.155801	0.136933	0.179633	0.126894	Q69YN4.VIR_HUMAN
0.0994182	0.119004	0.0845054	0.150884	0.167981	P23511.NFYA_HUMAN
0.0993904	0.0882483	0.0943103	0.0571056	0.0764447	P04114.APOB_HUMAN
0.0993398	0.0818234	0.101285	0.125959	0.0997358	P50151.GBG10_HUMAN
0.0993382	0.182789	0.15513	0.217083	0.111478	Q68DC2.ANKS6_HUMAN
0.0992437	-0.019014	-0.0247695	-0.0375672	-0.00445688	Q14213.IL27B_HUMAN
0.0991985	0.0857881	0.0949241	0.0984949	0.0493841	Q14574.DSC3_HUMAN
0.0991595	0.212106	0.212936	0.190481	0.185568	P49643.PRI2_HUMAN
0.09911	-0.00165566	0.0511951	-0.0130818	0.0243224	O00220.TR10A_HUMAN
0.0990342	0.172873	0.121765	0.220612	0.172509	Q13099.IFT88_HUMAN
0.0990067	0.151251	0.113805	0.129453	0.116281	Q58FF7.H90B3_HUMAN
0.0989706	0.165332	0.137713	0.139335	0.172784	P51784.UBP11_HUMAN
0.0989626	0.101432	0.0784666	0.126174	0.104087	O00287.RFXAP_HUMAN
0.0989524	0.29675	0.20844	0.259484	0.195615	Q7Z3K3.POGZ_HUMAN
0.0989518	0.0271893	0.000536512	-0.00337025	0.0226629	Q14242.SELPL_HUMAN
0.0989212	0.204615	0.163852	0.23369	0.157889	Q9Y4G2.PKHM1_HUMAN
0.0987898	0.0725148	0.0884552	0.110066	0.0288383	Q13503.MED21_HUMAN
0.098674	0.0979	0.106986	0.0763575	0.136846	Q969V6.MRTFA_HUMAN
0.0986172	0.124513	0.0911849	0.144577	0.202945	Q9H6D7.HAUS4_HUMAN
0.098569	0.0365945	0.123752	0.0470975	0.0471075	P54709.AT1B3_HUMAN
0.0984166	0.115507	0.101254	0.114641	0.149329	Q9BRS2.RIOK1_HUMAN
0.098128	0.0807599	0.0597074	0.0725078	0.116307	O60262.GBG7_HUMAN
0.0981113	0.0278342	0.0673232	0.117939	0.0726157	Q96IR7.HPDL_HUMAN
0.0980061	0.0544078	0.0152963	0.0875278	0.0624136	Q8WVJ2.NUDC2_HUMAN
0.0977875	0.0252864	0.053423	0.0356242	0.0445971	Q86X53.ERIC1_HUMAN
0.0977673	0.0973985	0.0949673	0.0997184	0.129591	Q96FK6.WDR89_HUMAN
0.0976823	0.0543522	0.0556663	0.0783476	0.125949	O60884.DNJA2_HUMAN
0.0976463	0.16213	0.079404	0.2022	0.138579	Q5VTR2.BRE1A_HUMAN
0.0976167	0.0707396	0.058236	0.0834022	0.0471828	Q9Y6X8.ZHX2_HUMAN
0.0976002	-0.0253535	0.0219972	-0.0194961	-0.0345512	P61073.CXCR4_HUMAN
0.0974362	0.0535505	0.0442357	0.0231205	0.0862155	Q9Y3S2.ZN330_HUMAN
0.0973978	0.165534	0.117381	0.192283	0.131749	Q9UKL0.RCOR1_HUMAN
0.09736	0.0287531	0.0673204	0.032646	0.0860661	Q9UFF9.CNOT8_HUMAN
0.0973382	-0.000363829	0.0668269	0.0530261	0.0561638	Q15046.SYK_HUMAN
0.0973212	0.0302727	0.026121	0.0306918	0.00809616	P42685.FRK_HUMAN
0.0973098	0.148176	0.136649	0.163948	0.176569	O14929.HAT1_HUMAN
0.0973078	0.0621736	0.0335548	0.0636796	0.100394	Q05823.RN5A_HUMAN
0.0972689	0.0650909	0.00132554	0.175154	0.108173	Q9C005.DPY30_HUMAN
0.0972471	-0.0337475	-0.0181896	-0.0425598	0.00644653	P19878.NCF2_HUMAN
0.0972236	0.111503	0.056139	0.124197	0.176266	Q9Y266.NUDC_HUMAN
0.0971654	0.117235	0.11852	0.159076	0.0830882	Q8IWD4.CC117_HUMAN
0.097159	-0.00490789	0.00676393	0.0199642	0.165515	P47813.IF1AX_HUMAN
0.0970189	0.0177451	0.0445883	-0.0812719	-0.0484075	P84095.RHOG_HUMAN
0.0970016	0.236987	0.160218	0.26991	0.192797	P22626.ROA2_HUMAN
0.0969648	0.14185	0.0995748	0.202042	0.130995	Q96ST2.IWS1_HUMAN
0.0969412	0.0267513	0.0602314	0.0242188	0.0582375	Q9BSJ2.GCP2_HUMAN
0.0969189	0.0408801	0.0855801	0.0342803	0.0776523	P20585.MSH3_HUMAN
0.0967497	0.143688	0.217422	0.126767	0.0941795	Q9H0D6.XRN2_HUMAN
0.0967463	0.0528621	0.00833925	0.0783802	0.100497	P23588.IF4B_HUMAN
0.096726	0.0113771	0.0506976	-0.0618531	0.0444495	O15372.EIF3H_HUMAN
0.0966587	0.0936053	0.0846046	0.130533	0.115236	P41134.ID1_HUMAN
0.0966532	0.039523	0.0279101	0.0181416	0.0357734	P08575.PTPRC_HUMAN
0.0966161	0.0403681	0.0337955	0.0969954	0.0636904	Q4L180.FIL1L_HUMAN
0.0965979	0.193503	0.167837	0.14934	0.0434331	Q9H672.ASB7_HUMAN
0.0965228	-0.0552189	-0.0103275	-0.0400765	-0.054015	Q9H5V8.CDCP1_HUMAN
0.0964583	0.0348108	0.0142277	0.0657245	0.0994989	Q9BXV9.GON7_HUMAN
0.0964156	0.117732	0.0451675	0.132681	0.125638	Q9NPI6.DCP1A_HUMAN
0.0963003	0.10377	0.0649824	0.108761	0.0650004	Q8N257.H2B3B_HUMAN
0.0962707	0.089538	0.0542777	0.091428	0.161553	O60739.EIF1B_HUMAN
0.0961392	-0.00831435	-0.0126947	0.0743921	0.052046	Q9BUL8.PDC10_HUMAN
0.0961279	0.0492045	-0.012705	0.0770715	0.131503	Q9UMX0.UBQL1_HUMAN
0.0961162	-0.0178281	0.0662754	0.0349177	0.0322923	Q9NV66.TYW1_HUMAN
0.0960632	0.113915	0.0564852	0.169056	0.164356	Q16630.CPSF6_HUMAN
0.0960616	0.118207	0.0807499	0.0943237	0.134806	P49961.ENTP1_HUMAN
0.0960542	0.118658	0.0893998	0.113058	0.137556	Q6P2H3.CEP85_HUMAN
0.0960247	0.0701112	0.114883	0.0541709	0.0821219	Q96QD8.S38A2_HUMAN
0.0959841	0.103722	0.0916004	0.104675	0.119012	Q8TB72.PUM2_HUMAN
0.0959297	-0.0657158	-0.106987	-0.0284108	-0.0315599	P55210.CASP7_HUMAN
0.0958734	0.29122	0.242519	0.273392	0.254459	Q9BSJ6.PIMRE_HUMAN
0.0958386	0.0497875	0.0394539	0.0679767	0.0671817	Q5BKX5.CS054_HUMAN
0.0958173	0.00659471	0.0582171	0.0128789	0.0404228	Q9NVM4.ANM7_HUMAN
0.0957906	-0.0469516	0.000882897	0.02827	-0.00801809	Q8TCS8.PNPT1_HUMAN
0.0957807	0.178754	0.197876	0.182761	0.125973	Q9Y4A5.TRRAP_HUMAN
0.0957652	0.091037	0.143865	0.103323	0.0881324	O14686.KMT2D_HUMAN
0.0957382	0.128469	0.0496239	0.136669	0.0597346	Q13191.CBLB_HUMAN
0.0957345	0.139621	0.0722351	0.167353	0.145654	Q15853.USF2_HUMAN
0.0957345	0.0502286	0.0170295	0.0654234	0.0709775	Q9BW61.DDA1_HUMAN
0.0956412	0.0427249	0.049438	0.0692631	0.141351	P49368.TCPG_HUMAN
0.0956311	0.0603803	0.0594375	0.0465044	0.015432	P13762.DRB4_HUMAN
0.0956018	0.0528318	0.0999832	0.0735749	0.0606061	Q14525.KT33B_HUMAN
0.0955463	0.0690567	0.0307413	0.130721	0.0817222	P43405.KSYK_HUMAN
0.0954994	0.0950682	0.131208	0.114577	0.14973	P50748.KNTC1_HUMAN
0.0954895	0.0590368	-0.0153342	0.0209623	0.0656626	Q15052.ARHG6_HUMAN
0.0954856	0.0256678	-0.00432921	-0.0513635	0.0250944	P32970.CD70_HUMAN
0.0954626	0.243038	0.187111	0.245066	0.160257	P38159.RBMX_HUMAN
0.0954393	0.0417419	0.0232236	0.0192863	0.0564914	Q7Z7A4.PXK_HUMAN
0.095386	0.0894601	0.0698046	0.152895	0.161277	Q9NX70.MED29_HUMAN
0.0953466	-0.0657743	-0.0875289	-0.0359892	0.0373657	P47914.RL29_HUMAN
0.0953293	0.161334	0.0875632	0.230942	0.168731	Q4VC05.BCL7A_HUMAN
0.0952275	0.20975	0.109464	0.195911	0.216902	Q9P2N6.KANL3_HUMAN
0.0949195	0.0231882	0.0187398	0.0477794	0.0592404	Q7Z417.NUFP2_HUMAN
0.0948531	0.0236203	0.10326	-0.0130347	0.0183876	P62136.PP1A_HUMAN
0.0947569	0.113922	0.0799202	0.108581	0.171014	P14416.DRD2_HUMAN
0.0946641	0.102697	0.0998508	0.0569617	0.143695	Q9UG63.ABCF2_HUMAN
0.0944098	0.117088	0.0473663	0.0900073	0.182185	O15234.CASC3_HUMAN
0.0942766	0.112795	0.0714234	0.157646	0.145742	O95071.UBR5_HUMAN
0.0942556	0.182033	0.216897	0.124596	0.170456	Q86XI2.CNDG2_HUMAN
0.0941963	-0.021083	-0.0336249	0.00295015	-0.0143771	Q92615.LAR4B_HUMAN
0.0941629	0.0710754	0.029702	0.133654	0.162278	P09429.HMGB1_HUMAN
0.0940997	0.0898729	0.179075	0.10007	0.116799	O43156.TTI1_HUMAN
0.0940773	0.0262001	0.0128907	0.0433295	0.00283354	P19838.NFKB1_HUMAN
0.0940566	0.0610031	0.0679485	0.0281503	0.0634174	Q5T7P8.SYT6_HUMAN
0.0940387	0.0943615	0.114957	0.0746883	0.0889594	Q8WUM9.S20A1_HUMAN
0.094028	0.218545	0.103252	0.235355	0.0935611	Q9BZ29.DOCK9_HUMAN
0.0940006	0.203668	0.274707	0.151056	0.13867	O43143.DHX15_HUMAN
0.0939828	0.278572	0.180501	0.247679	0.232775	O43390.HNRPR_HUMAN
0.0938998	0.0790628	0.0338324	0.0210494	0.0266348	A5PL33.KRBA1_HUMAN
0.0938435	-0.00977248	0.0858029	-0.0127253	-0.0357539	Q01650.LAT1_HUMAN
0.0938047	0.0308678	0.0499171	0.0784963	-0.00113838	Q9UN81.LORF1_HUMAN
0.0937406	0.0627778	0.0626469	0.0684928	0.0977648	Q9UQ84.EXO1_HUMAN
0.0936949	0.0385831	0.0636019	0.048531	0.0709671	Q9Y4X0.AMMR1_HUMAN
0.093627	0.10135	0.0680399	0.0879523	0.151576	Q6ZRK6.CCD73_HUMAN
0.0935902	0.129766	0.0801749	0.155627	0.155809	Q92558.WASF1_HUMAN
0.0935518	0.144472	0.176618	0.112483	0.113894	P02656.APOC3_HUMAN
0.0935331	0.23569	0.125836	0.218466	0.190759	Q9Y294.ASF1A_HUMAN
0.093522	0.117248	0.0802232	0.143423	0.15624	Q9UFW8.CGBP1_HUMAN
0.0934715	0.112401	0.0637925	0.0649299	0.0991046	Q8WZ60.KLHL6_HUMAN
0.0934519	0.138474	0.0677643	0.144227	0.153006	Q9NQ29.LUC7L_HUMAN
0.0933243	0.0234891	-0.0225456	0.0110338	0.0133366	P31994.FCG2B_HUMAN
0.0931578	0.21181	0.163952	0.22559	0.244361	P43246.MSH2_HUMAN
0.0931005	-0.012056	0.0560345	-0.00861865	-0.0408494	O95832.CLD1_HUMAN
0.0930935	0.0408573	0.0178953	0.0606675	0.0969371	Q9Y244.POMP_HUMAN
0.0929917	-0.0141166	0.0219503	0.0145764	0.136629	Q92526.TCPW_HUMAN
0.0929909	0.0288571	0.0171455	0.000761311	0.0306994	Q13761.RUNX3_HUMAN
0.0929085	0.0480638	0.0258751	0.0919557	0.125993	Q8N6M0.OTU6B_HUMAN
0.0928535	0.0749271	0.0595027	0.114951	0.121482	P25098.ARBK1_HUMAN
0.0927979	0.147813	0.127035	0.137808	0.120426	O95243.MBD4_HUMAN
0.0927502	-0.0327096	0.0229639	0.0309669	-0.0430099	O43169.CYB5B_HUMAN
0.0926995	-0.0880518	-0.0361241	-0.101011	0.0222668	P62750.RL23A_HUMAN
0.092695	0.0472632	0.095105	0.0448061	0.0591374	Q86XQ3.CTSR3_HUMAN
0.0926322	0.0485114	0.0922233	0.0498365	0.117737	O60678.ANM3_HUMAN
0.0925775	0.0398109	0.0546663	0.0832915	0.0888152	Q96RU2.UBP28_HUMAN
0.0925064	0.0531092	0.0500369	0.0144746	0.0396237	Q15306.IRF4_HUMAN
0.0923628	0.0796537	0.0591999	0.0581955	0.0494798	Q02223.TNR17_HUMAN
0.0921635	0.140127	0.105299	0.108641	0.118102	P61968.LMO4_HUMAN
0.0921154	0.115072	0.00224336	0.188991	0.126874	Q9UK45.LSM7_HUMAN
0.0917958	0.103242	0.0857251	0.165359	0.159602	Q76L83.ASXL2_HUMAN
0.0917033	0.151517	0.170188	0.142657	0.110734	O00148.DX39A_HUMAN
0.0916945	0.0562268	0.119396	0.00625167	0.0352805	P11474.ERR1_HUMAN
0.091577	0.261763	0.168213	0.245167	0.1376	Q9Y5K3.PCY1B_HUMAN
0.0914726	0.0104317	0.0403619	0.0228609	0.0484422	Q14289.FAK2_HUMAN
0.0914412	0.182817	0.114427	0.207215	0.229505	Q15723.ELF2_HUMAN
0.091422	0.235335	0.155684	0.138818	0.162258	O00255.MEN1_HUMAN
0.0913951	0.124784	0.102083	0.185358	0.127722	Q9NVH2.INT7_HUMAN
0.0913776	-0.0334327	-0.0243533	0.0462997	0.0261974	Q9BPX5.ARP5L_HUMAN
0.091322	0.0129173	0.0440696	0.000391092	-0.0313582	Q07157.ZO1_HUMAN
0.0912601	0.129576	0.085495	0.213516	0.0974405	O15040.TCPR2_HUMAN
0.0909747	0.0631011	0.104492	0.0267233	0.0323201	Q9UNX4.WDR3_HUMAN
0.0909576	0.00180457	0.106187	0.00629328	-0.00846237	Q15070.OXA1L_HUMAN
0.0909346	-0.022012	-0.00319684	-0.0489842	-0.0113646	Q13568.IRF5_HUMAN
0.0908773	0.140849	0.144949	0.172054	0.113864	O75190.DNJB6_HUMAN
0.0907904	0.101129	0.0730689	0.101948	0.0861917	Q9P278.FNIP2_HUMAN
0.0906885	0.159473	0.123601	0.153947	0.103054	Q13356.PPIL2_HUMAN
0.090568	0.148407	0.114802	0.258195	0.0986529	Q96JP5.ZFP91_HUMAN
0.0905477	0.108198	0.0736367	0.0877742	0.0769254	Q96RU3.FNBP1_HUMAN
0.0904914	0.260374	0.200032	0.271118	0.231071	Q9Y657.SPIN1_HUMAN
0.0904619	-0.11524	-0.0800768	-0.0133935	-0.039988	Q4VC31.MIX23_HUMAN
0.0904057	0.0505648	0.107889	0.0928046	0.0638102	Q68CQ4.UTP25_HUMAN
0.0903997	0.239169	0.172164	0.224352	0.252301	Q9UI95.MD2L2_HUMAN
0.0903711	0.0137554	-0.00706552	0.0515608	-0.0325373	Q86TS9.RM52_HUMAN
0.0903422	-0.0345172	-0.0292815	0.0239914	-0.0779079	Q8IYB8.SUV3_HUMAN
0.0903199	0.131277	0.176009	0.157334	0.15569	O60281.ZN292_HUMAN
0.0902985	0.078971	0.125658	0.072147	0.0659632	Q92620.PRP16_HUMAN
0.0901983	0.0216088	0.0484782	0.0253081	0.0921232	P63146.UBE2B_HUMAN
0.0901694	0.21454	0.135916	0.19589	0.16288	Q9NUA8.ZBT40_HUMAN
0.0900938	0.056312	0.0921167	0.0554779	0.141747	P17987.TCPA_HUMAN
0.0899982	0.132593	0.0844842	0.151574	0.106872	Q8NHW3.MAFA_HUMAN
0.0899922	0.0202943	-0.00880184	0.00100315	0.0192036	P54922.ADPRH_HUMAN
0.0894326	0.0540446	0.103596	0.0125209	-0.0388651	P01130.LDLR_HUMAN
0.0894241	-0.0218957	-0.0064986	-0.0395614	0.022124	P01282.VIP_HUMAN
0.0893427	0.0621479	0.0426223	0.0494275	0.0197902	Q30154.DRB5_HUMAN
0.0892854	0.170683	0.118995	0.130873	0.138517	Q96F07.CYFP2_HUMAN
0.0892633	0.0640188	-0.0097167	0.102806	0.0940547	Q8TCA0.LRC20_HUMAN
0.0891321	0.0937012	0.149683	0.0847517	0.138951	Q9UJX4.APC5_HUMAN
0.0890296	0.0246682	0.0945971	0.0112618	0.0179134	O75616.ERAL1_HUMAN
0.0889824	-0.00637062	0.0323013	-0.011296	-0.0121581	Q6DN14.MCTP1_HUMAN
0.0889632	0.1257	0.149239	0.12113	0.0907111	Q9NRL2.BAZ1A_HUMAN
0.0889455	0.0126219	0.0824363	-0.0397874	0.0582831	P60228.EIF3E_HUMAN
0.0889179	0.170559	0.0788491	0.153283	0.116142	Q9H582.ZN644_HUMAN
0.0889178	0.104479	0.0399073	0.0881704	0.101868	Q96NB3.ZN830_HUMAN
0.0888508	-0.0725976	0.0391751	0.0114911	-0.0443679	P21709.EPHA1_HUMAN
0.0886966	0.0449915	0.0163311	0.0422125	0.00741164	P04233.HG2A_HUMAN
0.0885234	0.12763	0.129565	0.130602	0.114117	O96017.CHK2_HUMAN
0.088439	0.181521	0.156759	0.153487	0.137625	P54132.BLM_HUMAN
0.0884014	0.0234628	0.0325261	0.0611872	0.0329272	Q9NRP2.COXM2_HUMAN
0.0883465	0.100488	0.0792042	0.0858146	0.104243	Q6NTE8.MRNIP_HUMAN
0.0882919	0.062694	-0.00187547	0.0740526	0.0677797	Q9H2H8.PPIL3_HUMAN
0.0881074	-0.00635513	0.0238772	0.0143618	0.0449943	O60841.IF2P_HUMAN
0.0881054	-0.0205807	0.01847	0.0349487	-0.0363977	Q9Y2Q9.RT28_HUMAN
0.0880984	-0.0471042	-0.0583488	0.0199794	0.0746853	P63208.SKP1_HUMAN
0.0880777	0.112386	0.0490522	0.176229	0.176809	Q13263.TIF1B_HUMAN
0.0880232	0.0578266	0.0338094	0.0151898	0.0424831	O43482.MS18B_HUMAN
0.0880183	-0.00432752	0.0416203	0.0790408	-0.0067474	P15924.DESP_HUMAN
0.0880063	0.0275505	0.0855838	-0.0310706	0.0747737	P62081.RS7_HUMAN
0.0879664	0.0642886	0.0806271	0.0610222	0.0971599	P26367.PAX6_HUMAN
0.0878763	0.112964	0.161615	0.157242	0.081714	O94880.PHF14_HUMAN
0.0877085	0.0608955	0.0285957	0.0407593	0.0893797	P0CAP2.GRL1A_HUMAN
0.0876766	0.104086	0.092749	0.111349	0.0548033	Q9BY11.PACN1_HUMAN
0.0875527	-0.00883978	0.0743218	0.0222249	-0.0168762	A6ND36.FA83G_HUMAN
0.0875309	0.307722	0.259739	0.314141	0.256826	Q5BKZ1.ZN326_HUMAN
0.0874936	0.143151	0.0982586	0.198702	0.19561	P78347.GTF2I_HUMAN
0.0873363	0.0136491	-0.0383817	-0.020956	-0.0304156	P25942.TNR5_HUMAN
0.087321	0.0608674	0.000449148	0.132551	0.0839318	Q01105.SET_HUMAN
0.0873096	0.0554188	0.0544251	0.0976215	0.140532	Q8WXW3.PIBF1_HUMAN
0.0872909	0.0370253	0.0188701	0.062384	0.0837722	Q9NVM6.DJC17_HUMAN
0.0872406	0.136029	0.0351356	0.13135	0.136273	Q96CT7.CC124_HUMAN
0.0872082	0.295761	0.255542	0.223313	0.157707	Q9UBU9.NXF1_HUMAN
0.0869762	0.174964	0.115962	0.187952	0.169992	Q13427.PPIG_HUMAN
0.0868311	0.0584229	0.0320407	0.0263027	0.0230624	Q9BRR9.RHG09_HUMAN
0.0868224	0.257321	0.272346	0.200012	0.168763	P62995.TRA2B_HUMAN
0.0868153	0.0693177	-0.00952113	0.122341	0.094029	P06454.PTMA_HUMAN
0.0868109	0.0244292	0.0526113	-0.0133197	0.0721175	P50914.RL14_HUMAN
0.0867768	0.03635	0.0695356	0.00887522	0.0829985	Q92729.PTPRU_HUMAN
0.0866971	-0.0666135	-0.0495296	-0.041828	-0.0280911	Q96BW5.PTER_HUMAN
0.0866916	0.131137	0.0953021	0.0789263	0.0742503	Q8IWZ3.ANKH1_HUMAN
0.0866797	0.0455314	0.0420972	0.0612458	0.0385123	P41182.BCL6_HUMAN
0.0866661	0.101228	0.0770818	0.0816062	0.0781575	Q9GZN1.ARP6_HUMAN
0.0866529	-0.00559337	0.0189555	0.0851649	-0.00624427	Q8N4S9.MALD2_HUMAN
0.0866319	-0.0250027	-0.0530418	-0.00730367	-0.0132395	Q9Y3D0.CIA2B_HUMAN
0.0864695	-0.0251647	0.0496852	0.0307778	0.0374265	P19793.RXRA_HUMAN
0.0864238	0.0324344	-0.00216233	0.043883	0.0915259	Q9Y2Z0.SGT1_HUMAN
0.086371	0.0907822	0.0901833	0.110254	0.144876	Q8N9N8.EIF1A_HUMAN
0.0861574	0.146882	0.169099	0.150914	0.097848	Q9BUQ8.DDX23_HUMAN
0.0861056	0.0550726	0.0720573	0.0502018	0.0529824	O75896.TUSC2_HUMAN
0.0860496	0.0442127	0.0564925	-0.00248424	0.0259071	Q9ULT0.TTC7A_HUMAN
0.086039	0.123256	0.10078	0.120769	0.0629773	O60318.GANP_HUMAN
0.0859941	0.0593548	0.103029	0.064987	0.104121	Q96CW6.S7A6O_HUMAN
0.0858946	0.172664	0.142927	0.193373	0.150294	Q9UER7.DAXX_HUMAN
0.0858897	-0.00033595	0.0117892	0.0992579	0.0145339	Q92667.AKAP1_HUMAN
0.0858532	0.0439403	0.0593104	0.0888881	0.0834696	Q15785.TOM34_HUMAN
0.0858223	0.00337299	0.0683299	-0.0283072	0.0505852	Q14114.LRP8_HUMAN
0.0857441	0.134296	0.114829	0.162767	0.120238	Q05048.CSTF1_HUMAN
0.0856774	0.00763667	0.038868	0.0580974	0.0740627	Q9NRP4.SDHF3_HUMAN
0.0855776	0.0617585	0.10342	0.0534779	0.0095008	Q99575.POP1_HUMAN
0.0855183	0.118033	0.126831	0.0982995	0.106718	O95319.CELF2_HUMAN
0.0854938	0.169761	0.122136	0.143504	0.122516	Q9H000.MKRN2_HUMAN
0.0854201	0.116622	0.0747714	0.0547084	0.122815	Q14141.SEPT6_HUMAN
0.0852609	-0.0481491	-0.01409	-0.0204644	-0.0364729	P57764.GSDMD_HUMAN
0.0849484	0.105062	0.0711705	0.0746376	0.0719306	O75081.MTG16_HUMAN
0.0849442	0.138695	0.0968548	0.150057	0.144369	Q9H6E5.STPAP_HUMAN
0.0849181	0.0937879	0.112855	-0.0268557	-0.0071403	Q6NYC8.PPR18_HUMAN
0.0848529	0.0162182	0.0377318	0.013387	0.041531	Q8NF50.DOCK8_HUMAN
0.0848272	0.145514	0.116088	0.171407	0.099604	P29597.TYK2_HUMAN
0.0848253	0.0649298	0.0265208	0.0820645	0.119652	Q9Y2Y4.ZBT32_HUMAN
0.0848059	-0.0650845	-0.0291397	-0.0472813	0.0411979	Q6L8Q7.PDE12_HUMAN
0.0847733	0.237278	0.308031	0.15289	0.140682	P38919.IF4A3_HUMAN
0.0847326	0.0874278	0.0521246	0.13398	0.125822	Q9BY42.RTF2_HUMAN
0.0846317	0.0889429	0.0940982	0.100102	0.0979371	Q3B7T1.EDRF1_HUMAN
0.084581	0.196579	0.10771	0.184196	0.144891	Q9Y6D9.MD1L1_HUMAN
0.084492	0.00304709	0.00370899	-0.0323512	0.00208639	P10147.CCL3_HUMAN
0.0844842	0.140038	0.117259	0.130851	0.155885	Q9Y4P1.ATG4B_HUMAN
0.0844037	-0.0378968	0.0394275	-0.0372079	0.00227579	Q9UG56.PISD_HUMAN
0.0842789	0.234222	0.165554	0.264986	0.185939	Q6KC79.NIPBL_HUMAN
0.0842042	-0.0397642	-0.0196355	0.00858502	-0.0291589	P21583.SCF_HUMAN
0.0841477	0.0980411	0.135707	0.0883057	0.122706	Q86W50.MET16_HUMAN
0.0840651	0.0619643	0.0292796	0.0953512	0.120138	Q9Y2H2.SAC2_HUMAN
0.0840425	0.200025	0.18283	0.201196	0.148292	Q9ZMP2.Y190_HELPJ
0.0838539	0.0546924	0.0409865	0.0914916	0.0722911	Q96JM7.LMBL3_HUMAN
0.0838383	0.00955233	-0.0105324	-0.0036666	0.0755917	Q12816.TROP_HUMAN
0.0837827	0.0834404	0.0445647	0.101786	0.100715	P35269.T2FA_HUMAN
0.0837112	0.11781	0.0850526	0.0909773	0.0724445	Q5H9F3.BCORL_HUMAN
0.0836301	-0.0193189	-0.0123205	-0.040758	-0.0625522	Q8NEN9.PDZD8_HUMAN
0.0835424	-0.0197455	0.0267159	-0.0880439	0.032958	Q460N5.PAR14_HUMAN
0.0833582	0.055047	0.0958111	-0.0422255	0.0810515	Q9NZQ7.PD1L1_HUMAN
0.0833455	0.0620519	0.0289732	0.0489977	0.0164777	P20701.ITAL_HUMAN
0.0833351	-0.0382052	0.0144123	-0.127544	-0.0930456	Q03518.TAP1_HUMAN
0.0832796	-0.0713552	-0.0621248	0.00758367	-0.0192682	Q8WXI7.MUC16_HUMAN
0.0832268	0.0375305	0.0567675	0.0372202	0.0743912	Q92698.RAD54_HUMAN
0.0830988	0.00109359	0.0108985	0.00333301	0.041657	O15111.IKKA_HUMAN
0.0829097	0.175984	0.105572	0.179262	0.0899833	Q49A26.GLYR1_HUMAN
0.0828963	-0.000719141	0.0563277	0.00535448	-0.0244704	Q9Y3D3.RT16_HUMAN
0.0828001	0.112293	0.0572194	0.0766444	0.0984473	Q9UI08.EVL_HUMAN
0.0827958	0.0133338	0.00606694	0.126048	0.0254291	O75146.HIP1R_HUMAN
0.0827841	0.180568	0.225176	0.18667	0.216651	Q9Y5B9.SP16H_HUMAN
0.0827591	-0.00258874	0.0761006	-0.0518996	0.0832493	P32969.RL9_HUMAN
0.0825871	0.059807	0.00417055	0.158792	0.0749104	P0CG12.DERPC_HUMAN
0.0825315	0.19206	0.127572	0.219577	0.160573	Q01167.FOXK2_HUMAN
0.0825024	-0.00967708	-0.0540543	0.0178608	-0.00273688	P13284.GILT_HUMAN
0.0824754	0.102886	0.146279	0.0873145	0.0514465	P51948.MAT1_HUMAN
0.082445	0.0052616	-0.0100729	0.00889064	0.0237042	P29350.PTN6_HUMAN
0.0823125	0.00159465	0.127965	0.074545	0.0460537	Q9NX18.SDHF2_HUMAN
0.0822134	0.118296	0.0474523	0.180657	0.178057	Q92945.FUBP2_HUMAN
0.0820806	0.0234589	0.0657848	0.0230356	0.12922	P52455.PORTL_HHV7J
0.0820269	0.0842533	0.0402977	0.0556283	0.0858034	Q96CX6.LRC58_HUMAN
0.081971	0.119331	0.100722	0.0102329	0.106532	Q8IWC1.MA7D3_HUMAN
0.081911	0.104001	0.152056	0.0645265	0.0417457	Q14669.TRIPC_HUMAN
0.0818514	0.063117	0.0553005	0.0584725	0.0304377	P01042.KNG1_HUMAN
0.0816988	0.0852254	0.0392327	0.0851174	0.131998	Q9GZZ1.NAA50_HUMAN
0.0816038	0.160859	0.103282	0.174666	0.167253	O43175.SERA_HUMAN
0.0815911	0.094666	0.0851551	0.0504462	-0.0228926	Q9Y4C8.RBM19_HUMAN
0.081525	0.0917586	0.0701255	0.111974	0.0826923	O75592.MYCB2_HUMAN
0.0815001	0.0274781	0.00826004	0.122274	0.0798909	Q8WXF1.PSPC1_HUMAN
0.0814383	0.0669139	0.014905	0.170426	0.134863	Q96EV2.RBM33_HUMAN
0.0814274	0.0231641	-0.00758962	-0.00970904	0.0304148	Q9NQ25.SLAF7_HUMAN
0.0813512	0.21183	0.17766	0.222131	0.195328	Q92769.HDAC2_HUMAN
0.081305	0.163629	0.114247	0.21346	0.135761	Q9BW71.HIRP3_HUMAN
0.0812552	-0.0579816	0.0495349	-0.0772396	-0.0177357	Q14432.PDE3A_HUMAN
0.0811954	0.156412	0.0525557	0.172347	0.14843	Q8N806.UBR7_HUMAN
0.081167	-0.0141694	0.0106649	0.00299136	0.0265242	Q8NHV1.GIMA7_HUMAN
0.0807992	0.13811	0.0405712	0.171324	0.142364	Q9NP77.SSU72_HUMAN
0.0807931	-0.123715	-0.128048	-0.104784	-0.121322	Q9GZU5.NYX_HUMAN
0.080789	0.0692035	0.0665684	0.059657	0.138019	O75528.TADA3_HUMAN
0.0807808	0.0158174	0.00587326	0.0204802	0.064977	Q04637.IF4G1_HUMAN
0.0807511	0.0716478	0.0751702	0.0812663	0.059271	P30203.CD6_HUMAN
0.0807428	0.0197709	0.0292741	0.035834	-0.0221142	A0A0C4DH31.HV118_HUMAN
0.0807256	0.0606682	0.030169	0.0694926	0.124894	Q96E09.PBIR1_HUMAN
0.0807097	0.0437088	0.0460639	0.0822626	0.0827783	Q9BRR8.GPTC1_HUMAN
0.0806023	0.0137278	0.0196712	0.0132519	0.0511446	P41212.ETV6_HUMAN
0.0804853	0.146803	0.0906941	0.142361	0.140399	P81877.SSBP2_HUMAN
0.0804245	0.033138	0.0927775	0.0314561	0.0702617	Q9NZG7.NINJ2_HUMAN
0.0803958	0.0584435	0.0664947	0.0636617	0.115179	Q68CZ6.HAUS3_HUMAN
0.0803894	0.0596432	0.0840361	0.0562593	0.0889722	Q9HAH7.FBRS_HUMAN
0.0803445	-0.0668406	-0.00316341	-0.0371843	-0.0388087	Q8IZW8.TENS4_HUMAN
0.080284	0.0877842	0.0778182	0.08997	0.0854414	Q7Z2Z1.TICRR_HUMAN
0.0802617	0.0216306	0.0132951	-0.0322145	0.00352827	Q9BZL6.KPCD2_HUMAN
0.0802371	0.0335319	0.102593	0.0359277	0.0585606	Q9P227.RHG23_HUMAN
0.0802135	0.152455	0.170228	0.118532	0.0747696	Q9H4L4.SENP3_HUMAN
0.0802003	-0.0188983	0.0482264	0.011875	-0.0267268	P34897.GLYM_HUMAN
0.0799067	-0.0432272	0.0887465	-0.0507911	-0.00569005	Q9Y5Z9.UBIA1_HUMAN
0.079815	0.12435	0.251476	0.069075	0.0660541	O75694.NU155_HUMAN
0.0797098	0.150127	0.147494	0.143949	0.080111	Q15326.ZMY11_HUMAN
0.0796597	0.0303316	0.0963853	0.0818563	-0.000269247	Q9NYQ8.FAT2_HUMAN
0.0796248	0.248187	0.250612	0.175007	0.137432	Q96EE3.SEH1_HUMAN
0.079514	0.078147	0.034171	0.0441583	0.0666682	Q9UBL0.ARP21_HUMAN
0.079512	0.0211659	0.0379924	0.06145	0.0536798	Q8NHZ8.CDC26_HUMAN
0.0794455	-0.0095311	0.0357079	0.0151061	0.0649246	P14678.RSMB_HUMAN
0.0793952	0.0263598	0.0767467	0.00302884	0.131754	Q8N2M8.CLASR_HUMAN
0.0792713	0.0803084	0.060363	0.0284418	0.0339282	P0C7M7.ACSM4_HUMAN
0.0792023	0.019948	0.0208145	-0.039925	-0.0529965	O95816.BAG2_HUMAN
0.0791908	0.117088	0.0893048	0.143241	0.162251	Q9H334.FOXP1_HUMAN
0.0791367	0.0447412	0.0250677	0.0105938	0.0592939	Q99952.PTN18_HUMAN
0.079058	0.0552042	-0.0240984	0.101982	0.119689	O60869.EDF1_HUMAN
0.0789696	0.0185985	0.021443	-0.00328258	0.0280561	Q9NWR8.MCUB_HUMAN
0.0789443	-0.0151033	0.0363827	-0.103063	-0.0513925	O15533.TPSN_HUMAN
0.078941	0.0976493	0.077383	0.0622911	0.048931	Q96HA4.CA159_HUMAN
0.0788181	0.0441929	0.000777758	0.0549999	0.0886276	Q15056.IF4H_HUMAN
0.0786886	-0.0018045	-0.0509017	-0.00193335	0.00830099	Q9UKY7.CDV3_HUMAN
0.0786802	0.236385	0.176877	0.264176	0.131571	Q8IUE6.H2A2B_HUMAN
0.0785969	0.207735	0.211974	0.227096	0.147974	Q9BZJ0.CRNL1_HUMAN
0.0785651	-0.0680394	0.0129003	-0.0205744	-0.0288937	Q9Y3D9.RT23_HUMAN
0.0785043	0.0937366	0.126132	0.0356617	0.105716	P49761.CLK3_HUMAN
0.0785034	0.0454178	0.032924	0.0381297	0.0800778	Q8TE02.ELP5_HUMAN
0.078491	0.177212	0.147708	0.165112	0.0901204	O14524.NEMP1_HUMAN
0.0784201	0.0600563	0.0451435	0.0612682	0.114047	P27708.PYR1_HUMAN
0.0782746	0.114242	0.0685606	0.0904544	0.118176	O75554.WBP4_HUMAN
0.0782734	0.0101878	-0.0164239	-0.020037	-0.0317632	O00151.PDLI1_HUMAN
0.0781992	-0.0255316	0.00228028	-0.0504432	0.0443651	P05388.RLA0_HUMAN
0.0781791	-0.00797341	0.0406526	0.0306606	-0.0479473	Q99959.PKP2_HUMAN
0.0781236	0.0914652	0.143048	0.0990332	0.0808884	Q8N5F7.NKAP_HUMAN
0.0780524	0.0216718	0.0674341	0.010487	-0.0087757	P07204.TRBM_HUMAN
0.0780007	0.103783	0.109619	0.0746054	0.0430136	Q8NCM8.DYHC2_HUMAN
0.0779837	0.232562	0.192368	0.217085	0.176763	P31942.HNRH3_HUMAN
0.07784	0.0883311	0.106184	0.0294347	0.0500481	Q99755.PI51A_HUMAN
0.0777637	0.0561164	0.0495094	0.0333872	-0.0179115	P78345.RPP38_HUMAN
0.0777405	-0.0431203	-0.0336439	-0.0817128	-0.0375235	P28062.PSB8_HUMAN
0.077695	0.000221119	0.109203	0.013329	0.0169742	Q2NL82.TSR1_HUMAN
0.0776504	0.00738168	-0.00479335	-0.0171706	0.037455	P19525.E2AK2_HUMAN
0.0775709	0.117107	0.0262139	0.201034	0.0506316	Q9NXV6.CARF_HUMAN
0.0775254	0.102123	0.101728	0.126041	0.121982	Q16626.MEA1_HUMAN
0.0775028	0.156019	0.115726	0.15359	0.145585	Q56A73.SPIN4_HUMAN
0.0774987	0.0842195	0.0611556	0.137338	0.131548	Q93009.UBP7_HUMAN
0.077493	0.0111348	0.0193811	0.0543693	0.0709989	Q9NT62.ATG3_HUMAN
0.0774425	0.0394979	-0.0159742	0.0191398	-0.00665848	Q9UBW5.BIN2_HUMAN
0.0772899	0.108872	0.0981335	0.085288	0.0895919	Q8IZC7.ZN101_HUMAN
0.0771807	0.00427003	0.0492691	0.116304	0.0104993	Q92766.RREB1_HUMAN
0.0771726	0.109704	0.0964586	0.0964903	0.103054	Q9ULD9.ZN608_HUMAN
0.0771693	0.146167	0.0767376	0.195855	0.159302	Q9UBW7.ZMYM2_HUMAN
0.0771082	0.0665942	0.0627454	0.0730677	0.105159	Q8TB52.FBX30_HUMAN
0.0771013	0.0713389	0.0706031	0.102642	0.0945916	Q71SY5.MED25_HUMAN
0.0770793	0.0750629	0.0770134	0.0762664	0.0781051	Q9UKI3.VPRE3_HUMAN
0.0770365	0.08643	0.0552604	0.067816	0.0609294	P16885.PLCG2_HUMAN
0.0770326	0.044751	0.0423956	0.0860469	0.0746679	Q96QZ7.MAGI1_HUMAN
0.0770191	0.279608	0.202267	0.288173	0.196895	O14497.ARI1A_HUMAN
0.0769962	-0.0567676	0.00738783	0.00421761	0.0150643	O60487.MPZL2_HUMAN
0.0769505	-0.163893	-0.0755636	-0.0872468	-0.122572	Q9BV40.VAMP8_HUMAN
0.0769318	0.0424008	0.0119036	0.0621647	0.0325254	P15514.AREG_HUMAN
0.0769229	-0.0832812	-0.0444869	0.0279909	-0.0238005	P10809.CH60_HUMAN
0.0769091	0.113028	0.0847931	0.0866217	0.104811	P31321.KAP1_HUMAN
0.076828	0.0625843	0.0398523	0.0542955	0.0978223	A0A1B0GTU1.ZC11B_HUMAN
0.0768011	0.092855	0.0313566	0.0871648	0.0740229	Q13905.RPGF1_HUMAN
0.0767742	0.179169	0.09816	0.185794	0.125923	O14893.GEMI2_HUMAN
0.0766904	0.106553	0.0560258	0.110947	0.065673	P48382.RFX5_HUMAN
0.0765871	0.0760527	0.0634854	0.0670544	0.0725302	Q8WWP7.GIMA1_HUMAN
0.0765779	0.144179	0.0900642	0.153134	0.133147	Q5T8P6.RBM26_HUMAN
0.0764755	0.174897	0.163663	0.131042	0.116822	Q9NQZ5.STAR7_HUMAN
0.0764689	0.0978591	0.0902531	0.107472	0.0867375	Q15269.PWP2_HUMAN
0.0764569	0.124998	0.103783	0.150878	0.0651151	Q9Y251.HPSE_HUMAN
0.0764042	-0.0490497	-0.0719781	-0.00343569	-0.0294212	Q9H3R2.MUC13_HUMAN
0.0763729	0.111657	0.0732324	0.102374	0.0801493	Q9P246.STIM2_HUMAN
0.0763319	0.0474302	0.0598678	0.0157184	0.0102482	P49795.RGS19_HUMAN
0.0763016	-0.00956314	0.0192587	0.0141984	0.0608248	Q7Z309.PBIR2_HUMAN
0.0762464	0.0170914	0.00393607	0.039371	0.0296804	Q96FH0.BORC8_HUMAN
0.076224	0.2147	0.180384	0.216054	0.186832	P52298.NCBP2_HUMAN
0.0761953	0.18617	0.13835	0.202941	0.182238	O95983.MBD3_HUMAN
0.0761887	0.0822244	0.048992	0.0838789	0.104211	Q13469.NFAC2_HUMAN
0.0761767	0.222623	0.234029	0.211179	0.149052	Q08211.DHX9_HUMAN
0.0761559	0.0106056	0.0405355	0.0269722	-0.000514614	O95758.PTBP3_HUMAN
0.076062	0.0600989	0.0346016	0.0470223	0.0275137	Q92608.DOCK2_HUMAN
0.076035	0.0775626	0.0584527	0.0501038	0.026044	P63218.GBG5_HUMAN
0.0760282	0.192145	0.144148	0.21136	0.225755	P52701.MSH6_HUMAN
0.0758571	-0.018708	-0.030656	-0.0195032	0.0452199	P07737.PROF1_HUMAN
0.0758201	0.205172	0.216882	0.183842	0.103459	Q6PD62.CTR9_HUMAN
0.0758188	0.10587	0.0686339	0.0901247	0.0655208	P24043.LAMA2_HUMAN
0.0758183	0.103295	0.0421417	0.135565	0.117106	P15336.ATF2_HUMAN
0.0758061	0.0409761	0.0213101	0.065572	0.0675987	Q13432.U119A_HUMAN
0.0757548	0.0932825	0.16275	0.0653683	0.134747	Q99942.RNF5_HUMAN
0.0757543	0.0326607	-0.0188793	0.0452566	0.0429231	Q9BU89.DOHH_HUMAN
0.0756953	-0.11106	-0.0845128	-0.108932	-0.0808477	Q13287.NMI_HUMAN
0.0756788	0.153183	0.150522	0.184953	0.127834	Q12789.TF3C1_HUMAN
0.0755957	0.107001	0.0894756	0.082229	0.0829945	O60880.SH21A_HUMAN
0.0753589	0.206455	0.16805	0.135836	0.045383	Q86XH1.DRC11_HUMAN
0.0753354	0.025553	0.012563	0.0523836	0.00776834	A0A0C4DH29.HV103_HUMAN
0.0752412	-0.0285147	-0.00690202	0.0628612	0.0195199	Q9NYV4.CDK12_HUMAN
0.0752256	-0.0140698	-0.0259498	0.014948	0.0695098	Q9NRP7.STK36_HUMAN
0.0751896	0.0725035	0.0607857	0.0834806	0.122376	Q8IUI8.CRLF3_HUMAN
0.0751735	-0.056009	-0.0790389	-0.0202867	-0.0256897	Q9NYJ1.COA4_HUMAN
0.0751052	0.0665142	0.0699148	0.0769585	0.0539017	Q14004.CDK13_HUMAN
0.0750818	-0.103284	-0.00339158	-0.0688304	-0.0475158	P82673.RT35_HUMAN
0.0750599	0.0510138	0.0750163	0.0118847	0.0688409	P06127.CD5_HUMAN
0.0750514	0.0789578	0.0285772	0.0467055	0.0625958	Q13137.CACO2_HUMAN
0.0750513	0.0561295	0.0514291	0.0719025	0.102068	Q9UPW5.CBPC1_HUMAN
0.0750044	0.130371	0.140314	0.203522	0.165192	Q13242.SRSF9_HUMAN
0.0749664	0.0136489	-0.0197041	0.0485915	0.0432347	P16455.MGMT_HUMAN
0.0749558	0.00736364	0.0109164	0.00828372	0.0617244	P62837.UB2D2_HUMAN
0.0749231	-0.00701798	0.108139	0.0139525	-0.0649025	Q9H7B2.RPF2_HUMAN
0.0748934	-0.00170508	-0.0125708	0.0158513	0.0193105	Q99626.CDX2_HUMAN
0.0748825	0.0502514	0.0318598	0.0336074	0.0201484	P08567.PLEK_HUMAN
0.0748139	0.0841765	0.0383967	0.101526	0.0911584	Q86UT8.CATAC_HUMAN
0.0748109	0.140196	0.091609	0.134186	0.0872584	Q9Y2Y9.KLF13_HUMAN
0.07463	-0.00362371	0.0630303	-0.00182422	-0.00883962	Q2T9J0.TYSD1_HUMAN
0.0745931	-0.0694118	0.0281278	-0.0361879	-0.0409465	Q15758.AAAT_HUMAN
0.0745799	0.134694	0.104753	0.11991	-0.0136225	Q9Y2U8.MAN1_HUMAN
0.0745728	-0.0581186	0.0458869	-0.0132041	-0.0203993	Q8NC42.RN149_HUMAN
0.0745646	0.0248359	0.0257678	0.0126575	0.00428584	Q9HB58.SP110_HUMAN
0.0744536	0.260803	0.247087	0.258805	0.176527	Q86U86.PB1_HUMAN
0.0744197	0.0299624	0.0343353	0.0942285	0.0796299	P05114.HMGN1_HUMAN
0.0743411	0.0477957	0.0974967	0.0748663	0.0698342	Q9NU22.MDN1_HUMAN
0.0743115	0.0264797	0.04566	0.0111556	0.0513714	Q8WTP8.AEN_HUMAN
0.0742731	0.0101656	0.0178555	0.0253766	0.0490233	Q9H4D0.CSTN2_HUMAN
0.074116	0.0423693	0.0433703	0.0255232	0.101745	Q13347.EIF3I_HUMAN
0.074092	0.0861052	0.0435684	0.105885	0.122369	Q8WV99.ZFN2B_HUMAN
0.0740337	0.0383633	0.0257331	0.0387985	0.0834188	Q9UBX0.HESX1_HUMAN
0.0740206	0.0848171	0.0368393	0.0817765	0.0948852	P41227.NAA10_HUMAN
0.0739677	0.11618	0.0917509	0.0945605	0.15492	Q9Y2Y1.RPC10_HUMAN
0.073955	-0.0405724	-0.0356367	-0.0962372	-0.0757159	P61769.B2MG_HUMAN
0.0739193	0.214098	0.174431	0.268023	0.165745	Q68CP9.ARID2_HUMAN
0.0738077	0.08667	0.0897285	0.0423356	0.0467232	O00592.PODXL_HUMAN
0.0737949	-0.0261067	0.0388632	0.0686156	0.0658181	Q96B49.TOM6_HUMAN
0.0737674	0.181598	0.135241	0.19638	0.158723	Q8WUA2.PPIL4_HUMAN
0.0736167	0.0905946	0.099111	0.123044	0.0999514	P09884.DPOLA_HUMAN
0.0735893	-0.00182044	-0.0167892	-0.0455711	-0.0141417	Q7L1W4.LRC8D_HUMAN
0.0735843	0.124513	0.0805053	0.132112	0.117311	Q6MZP7.LIN54_HUMAN
0.0735485	0.0383111	0.0265873	0.0252613	0.0229938	Q7LFL8.CXXC5_HUMAN
0.0735294	-0.0373433	0.0230999	0.0123536	-0.0651427	Q6P4A7.SFXN4_HUMAN
0.0734971	0.0337507	0.052147	0.0231881	0.0100627	P00749.UROK_HUMAN
0.0734875	0.185116	0.111869	0.187295	0.110446	Q9NPJ6.MED4_HUMAN
0.0734682	-0.0114286	0.0267863	-0.0459585	-0.0380944	P17301.ITA2_HUMAN
0.0733562	0.100913	0.104258	0.0827699	0.0436937	Q92797.SYMPK_HUMAN
0.0733169	0.244976	0.145937	0.220993	0.18007	Q8IW35.CEP97_HUMAN
0.0733085	0.0444566	0.0508029	0.0489538	0.00268737	Q9BVV6.TALD3_HUMAN
0.0731744	0.0724283	0.155789	0.0582015	0.112016	O75419.CDC45_HUMAN
0.0730933	0.194667	0.0867154	0.185572	0.124279	Q12972.PP1R8_HUMAN
0.0730722	0.105752	0.0280035	0.14211	0.141178	Q92541.RTF1_HUMAN
0.0729813	-0.0143113	0.0965117	0.0101057	0.0173942	Q8WWA1.TMM40_HUMAN
0.0729694	-0.0277644	0.0124748	0.0197131	0.0420037	P78337.PITX1_HUMAN
0.0729584	0.00931308	0.0114334	0.061513	0.064636	Q86XP3.DDX42_HUMAN
0.0729574	0.0783901	0.00699694	0.127591	0.136191	P52655.TF2AA_HUMAN
0.0728388	0.0429776	0.006449	-0.0034989	0.0226357	Q6PJG2.MDEAS_HUMAN
0.0728267	0.152305	0.0518528	0.125281	0.160386	Q5VTB9.RN220_HUMAN
0.0728248	-0.00204513	-0.00863568	0.0219003	-0.0105568	Q9ULW8.PADI3_HUMAN
0.0727227	0.00770426	-0.0192067	-0.0152237	-0.00943939	Q9H0A6.RNF32_HUMAN
0.0726487	-0.0264352	0.054413	0.0143773	-0.0169052	O00212.RHOD_HUMAN
0.0726267	0.105889	0.0659251	0.115522	0.159746	Q9BQA1.MEP50_HUMAN
0.0726183	0.0221771	0.0274565	0.0243357	0.0374948	P31025.LCN1_HUMAN
0.0725526	0.0378243	0.0228893	0.11799	0.102198	Q7Z7A1.CNTRL_HUMAN
0.0725345	0.167749	0.112263	0.185635	0.0629462	Q9P0B6.CC167_HUMAN
0.0725331	0.153175	0.11793	0.12344	0.111538	Q12899.TRI26_HUMAN
0.0725079	0.00162562	0.0264379	-0.0186015	0.0991957	Q6N069.NAA16_HUMAN
0.0724742	0.121923	0.145933	0.111745	0.126265	Q9UKJ5.CHIC2_HUMAN
0.0724168	0.221258	0.18196	0.259741	0.24127	Q07955.SRSF1_HUMAN
0.0724101	-0.0425032	0.0915573	0.0241526	0.0505033	Q9NS69.TOM22_HUMAN
0.0723107	0.0976168	0.143293	0.140667	0.140845	Q9BTE7.DCNL5_HUMAN
0.0721424	0.116041	0.107736	0.127017	0.104396	O15304.SIVA_HUMAN
0.0719155	0.0569657	0.0846752	0.0184784	0.0394439	Q9NVI1.FANCI_HUMAN
0.0718583	-0.046911	0.0262935	-0.009635	0.00649435	P15260.INGR1_HUMAN
0.0718487	0.104627	0.105559	0.131228	0.0936879	Q8WW33.GTSF1_HUMAN
0.0718284	-0.017346	-0.0283628	0.05619	-0.0287739	Q92673.SORL_HUMAN
0.0717541	0.0371167	0.106516	0.0342688	-0.0157916	P02538.K2C6A_HUMAN
0.0716679	-0.0276685	-0.0300955	0.0200614	0.0480243	Q96BR5.COA7_HUMAN
0.0715871	0.0483184	0.0995899	0.0898736	0.0617961	Q96SK2.TM209_HUMAN
0.0715233	0.201169	0.157849	0.229413	0.19687	Q9H165.BC11A_HUMAN
0.0714894	0.0591955	0.110021	-0.0269048	0.00354237	Q8IWB1.IPRI_HUMAN
0.0713999	0.139056	0.159987	0.159858	0.0963629	Q13523.PRP4B_HUMAN
0.0713527	0.0837737	0.131874	0.0492178	0.0778284	Q9NW13.RBM28_HUMAN
0.0713053	0.136981	0.1045	0.195319	0.202007	P10412.H14_HUMAN
0.0712881	0.130325	0.0692161	0.186366	0.166143	P48634.PRC2A_HUMAN
0.0710765	0.0409561	0.0377048	0.0675676	0.061544	Q96BZ4.PLD4_HUMAN
0.0710377	-0.00967488	0.057688	0.0229701	-0.024358	P29034.S10A2_HUMAN
0.0710359	0.0685814	0.0687232	0.0649039	0.101424	A6NKF1.SAC31_HUMAN
0.0708957	0.0683236	0.0779709	0.0834152	0.0453193	Q07820.MCL1_HUMAN
0.0708397	0.0838412	0.0419187	0.0354416	0.0397874	Q9UQ13.SHOC2_HUMAN
0.0708171	0.0260347	0.138838	-0.00451714	0.00280007	P13726.TF_HUMAN
0.0708084	0.117224	0.0820391	0.0868638	0.066138	Q7Z7F0.KHDC4_HUMAN
0.070807	0.0316051	0.0815694	-0.00368797	0.0461394	Q9HDB9.GAK5_HUMAN
0.0707998	0.175606	0.0887018	0.177811	0.113453	Q02040.AK17A_HUMAN
0.0707505	0.184075	0.132292	0.203473	0.148367	Q9H944.MED20_HUMAN
0.0707104	0.0207496	0.00418269	0.0145207	0.0311726	P00491.PNPH_HUMAN
0.0706513	0.087149	0.0815072	0.128511	0.0328393	Q9NPI1.BRD7_HUMAN
0.070533	0.00607723	-0.00970072	0.048482	0.0550225	Q9BUW7.BBLN_HUMAN
0.0704734	-0.0215713	0.0326491	-0.05545	0.0606566	Q12894.IFRD2_HUMAN
0.0704448	0.110733	0.106785	0.106601	0.185208	Q14974.IMB1_HUMAN
0.0704421	-0.0591089	-0.020614	-0.0700036	-0.0492871	Q10589.BST2_HUMAN
0.0703925	0.058533	0.134365	0.0854108	0.13821	Q07864.DPOE1_HUMAN
0.0703763	0.101233	0.0801795	0.0904522	0.0875718	Q68DQ2.CRBG3_HUMAN
0.070366	0.220206	0.153885	0.279212	0.182126	Q96T23.RSF1_HUMAN
0.0703346	0.234959	0.217359	0.157053	0.110549	Q13595.TRA2A_HUMAN
0.0702973	0.0544632	0.02866	0.0680376	0.0759395	Q9BXP8.PAPP2_HUMAN
0.0701517	-0.030192	0.0739693	-0.00609439	0.0216582	Q6TFL3.CC171_HUMAN
0.0700966	0.0723638	0.0189736	0.0375342	0.050012	P17947.SPI1_HUMAN
0.0700824	0.0455216	0.0285972	0.0379588	0.0352224	P24592.IBP6_HUMAN
0.0700368	0.0102574	0.065765	-0.0132582	-0.00838107	Q6NSJ5.LRC8E_HUMAN
0.0699844	0.0940201	0.0381841	0.102629	0.109532	Q96M83.CCDC7_HUMAN
0.0699161	0.135173	0.15598	0.132864	0.105333	Q9Y5Q8.TF3C5_HUMAN
0.0698906	0.126432	0.0850368	0.0946926	0.153938	Q9H204.MED28_HUMAN
0.069699	0.10907	0.166876	0.0940332	0.0683085	Q5SY16.NOL9_HUMAN
0.0696922	0.00892708	0.0688179	-0.0329889	-0.00830312	Q5VT79.AXA81_HUMAN
0.0695215	0.185213	0.131874	0.20757	0.11621	Q5VZL5.ZMYM4_HUMAN
0.0695163	0.0238298	0.0148444	0.149946	0.0888249	Q9H3P2.NELFA_HUMAN
0.0694976	0.017366	0.0357506	-0.019821	0.0179986	Q8NFZ5.TNIP2_HUMAN
0.0694318	0.112546	0.040139	0.0668581	0.0156494	Q14814.MEF2D_HUMAN
0.0693951	0.0424046	0.0455421	-0.00359164	-0.0237033	Q16666.IF16_HUMAN
0.0692972	0.155663	0.0834443	0.179579	0.151479	Q9Y2Y6.TMM98_HUMAN
0.0692745	0.12874	0.126716	0.0792876	0.175629	Q2KHR3.QSER1_HUMAN
0.0692218	0.0265708	0.0555351	0.046446	0.023082	Q9HC36.MRM3_HUMAN
0.0692083	-0.0685478	-0.0528388	-0.0315122	-0.0232005	Q9BUT9.MCRI2_HUMAN
0.0691568	0.0444266	0.0336161	0.04209	0.0495073	Q15651.HMGN3_HUMAN
0.0691474	0.0864669	0.0628923	0.0628294	0.0615435	P09564.CD7_HUMAN
0.0691407	0.115706	0.055134	0.12407	0.142328	Q9Y530.OARD1_HUMAN
0.0691092	-0.0728477	-0.0317267	-0.00858658	-0.0883078	P80188.NGAL_HUMAN
0.0690856	0.0905088	0.113353	0.143295	0.13628	Q8NB78.KDM1B_HUMAN
0.0690396	0.0178551	0.0564062	0.0290616	0.0198738	P01834.IGKC_HUMAN
0.0689126	0.0905915	0.0556222	0.158211	0.147808	P54105.ICLN_HUMAN
0.0688934	0.193724	0.0633926	0.194097	0.140923	O95218.ZRAB2_HUMAN
0.0688774	0.0905725	0.0540714	0.139856	0.100399	Q6P2E9.EDC4_HUMAN
0.0687375	0.0794396	0.0429821	0.0229178	0.0877351	Q13303.KCAB2_HUMAN
0.0686978	0.151375	0.162483	0.194808	0.125297	Q86SE5.RALYL_HUMAN
0.0686972	0.00692654	-0.0371278	-0.0152319	-0.0155894	P79483.DRB3_HUMAN
0.0686251	0.0704142	0.0483009	0.0875131	0.0750745	Q9NXZ2.DDX43_HUMAN
0.0686125	-0.0229036	0.059614	-0.0269273	-0.0140017	Q13753.LAMC2_HUMAN
0.0685353	-0.0186603	0.0723628	0.0350196	-0.00273119	Q2M2I5.K1C24_HUMAN
0.068529	0.146401	0.0850859	0.0994894	0.0746106	Q8WUI4.HDAC7_HUMAN
0.0685055	0.0436239	0.0445173	0.00392048	0.115881	Q9NUW8.TYDP1_HUMAN
0.0683948	-0.0170204	0.00517007	-0.0312925	0.0272867	P23743.DGKA_HUMAN
0.0683494	-0.00507115	0.0595313	0.0136297	0.0558486	Q8N3Z3.GTPB8_HUMAN
0.0682309	0.12879	0.123686	0.147548	0.106505	Q96PU4.UHRF2_HUMAN
0.0681091	-0.00773619	-0.0234492	-0.039383	0.0252429	Q969X0.RIPL2_HUMAN
0.068092	0.0599002	0.0479382	0.126688	0.0977503	Q7LBC6.KDM3B_HUMAN
0.0680451	0.0575439	-0.0510508	0.0154549	0.0465066	Q9NQS1.AVEN_HUMAN
0.0680403	0.129553	0.0564444	0.078863	0.128282	Q6NXE6.ARMC6_HUMAN
0.0680367	0.0623951	0.0203267	0.110427	0.0592599	O15541.R113A_HUMAN
0.0679589	0.127821	0.121193	0.155003	0.14271	Q8IV63.VRK3_HUMAN
0.0679087	0.029672	0.0141728	0.0437317	0.0685908	Q9Y6I4.UBP3_HUMAN
0.0678422	0.0977749	0.0557926	0.112732	0.0983595	Q01826.SATB1_HUMAN
0.0677927	0.0650217	0.0551936	0.0517036	0.070967	Q8WW01.SEN15_HUMAN
0.0677678	0.0581073	0.0210597	0.0481347	0.0375718	Q9NX55.HYPK_HUMAN
0.067752	0.0628476	0.0491049	0.0256243	0.00552803	Q12948.FOXC1_HUMAN
0.0676459	0.0477053	0.0642752	0.0117553	-0.0280308	Q9UKV5.AMFR_HUMAN
0.0675874	0.21318	0.115272	0.211416	0.103803	Q9BXX2.AN30B_HUMAN
0.0675832	0.0207967	0.00513056	0.0790209	0.111084	P31948.STIP1_HUMAN
0.0675179	0.0677529	0.0483023	0.130199	0.109447	Q9HDC5.JPH1_HUMAN
0.0674296	0.00810451	0.0470972	0.0535763	0.0441809	Q13835.PKP1_HUMAN
0.0673994	0.0659873	0.0559795	0.0269666	0.0771358	Q14952.KI2S3_HUMAN
0.0673576	0.0985922	0.054261	0.10584	0.1874	Q68DL7.CR063_HUMAN
0.0672882	0.0115192	0.0270885	-0.0106224	0.0265034	P43250.GRK6_HUMAN
0.067243	0.0203609	0.0255813	0.0251207	0.0618837	Q6SJ93.F111B_HUMAN
0.0671783	-0.0337777	0.00590604	0.0211179	-0.0874442	P55011.S12A2_HUMAN
0.067036	0.152597	0.0501786	0.172916	0.0894876	Q9BZK7.TBL1R_HUMAN
0.0670345	-0.0481997	-0.0738999	-0.016301	-0.0379415	Q16595.FRDA_HUMAN
0.0670343	-0.148584	-0.0293734	-0.0943575	-0.0904531	Q8N183.NDUF2_HUMAN
0.0670237	0.0817444	0.0747415	0.0576895	0.0718752	Q9BYK8.HELZ2_HUMAN
0.0669794	0.0613901	0.0556872	0.0899231	0.120973	P16383.GCFC2_HUMAN
0.0669556	-0.111787	-0.0485594	-0.103592	-0.101541	Q9HBH0.RHOF_HUMAN
0.0669287	0.0274818	-0.0443774	0.105679	0.0791198	P55327.TPD52_HUMAN
0.0669029	-0.0120546	-0.0010039	-0.0176885	-0.0381227	O14944.EREG_HUMAN
0.0666625	0.246313	0.145245	0.173581	0.0710472	Q96MC4.C295L_HUMAN
0.0666371	-0.0394043	0.0183696	-0.100489	-0.0344493	Q86SQ4.AGRG6_HUMAN
0.0666042	0.0639423	0.0581411	0.088401	0.124387	Q01581.HMCS1_HUMAN
0.0664905	0.106159	0.140587	0.0334	0.014298	Q9BXY0.MAK16_HUMAN
0.0664422	0.0210591	-0.061163	0.0976841	0.105319	Q8WW12.PCNP_HUMAN
0.0664065	0.103768	0.126887	0.0359649	0.0532948	P53814.SMTN_HUMAN
0.0663403	0.167508	0.110564	0.217407	0.181885	Q9P258.RCC2_HUMAN
0.0662989	0.13939	0.0589776	0.177204	0.11649	Q6PH81.CP087_HUMAN
0.0661813	0.0505384	0.0452393	0.0388593	0.0411305	Q9NUQ9.CYRIB_HUMAN
0.066121	-0.0246552	0.00668298	-0.0273567	0.0518462	O75865.TPC6A_HUMAN
0.0661175	-0.0670878	-0.0840563	-0.0638472	-0.0400904	Q96F24.NRBF2_HUMAN
0.0660496	0.0781784	0.0956527	0.0353282	0.0440853	P78346.RPP30_HUMAN
0.0660167	-0.0188167	0.0342632	0.0317636	0.0240267	Q8NG11.TSN14_HUMAN
0.0660069	0.0634867	0.00334231	0.0685752	0.130924	O14737.PDCD5_HUMAN
0.0660026	-0.0323917	0.000940483	-0.0218173	-0.0320481	Q96AJ9.VTI1A_HUMAN
0.0659385	0.175576	0.0982086	0.175715	0.171423	P17098.ZNF8_HUMAN
0.0659172	-0.00142054	0.0541361	0.00152723	8.26005e-05	A8MTT3.CEBOS_HUMAN
0.0659023	0.0796729	0.0330806	0.0439438	0.0692194	Q8N8R7.AL14E_HUMAN
0.0658667	0.0758434	0.017824	0.114634	0.0933526	Q2TAL8.QRIC1_HUMAN
0.0658216	0.0625589	0.0720797	0.094684	0.0548721	Q96BN2.TADA1_HUMAN
0.0658073	0.157007	0.192179	0.0912535	0.0895995	Q5VV42.CDKAL_HUMAN
0.0658008	0.12726	0.0922425	0.206816	0.0789638	Q9BTC0.DIDO1_HUMAN
0.0657704	-0.018576	-0.0234728	-0.0250365	-0.00827757	Q96C19.EFHD2_HUMAN
0.0657249	0.0307043	0.0283823	-0.0284374	0.0431785	P52907.CAZA1_HUMAN
0.0656866	-0.0219948	-0.0331527	-0.00771721	0.0417087	P13693.TCTP_HUMAN
0.0656719	0.117213	0.134304	0.10587	0.182934	Q8N543.OGFD1_HUMAN
0.0656152	0.147707	0.107521	0.135594	0.0928635	Q14527.HLTF_HUMAN
0.0655409	0.132395	0.0910403	0.107394	0.119161	Q9UL40.ZN346_HUMAN
0.0655398	0.11826	0.0455777	0.221862	0.102706	Q9NWB6.ARGL1_HUMAN
0.0655082	0.134117	0.0751645	0.110984	0.109645	Q9H2P9.DPH5_HUMAN
0.0654133	0.0552763	0.0601849	0.0806422	0.0968368	Q8NEZ4.KMT2C_HUMAN
0.0653471	0.164173	0.107356	0.162667	0.111173	Q9NVM9.INT13_HUMAN
0.0653254	0.101151	0.0711828	0.139642	0.112467	P13051.UNG_HUMAN
0.0653135	0.0849168	0.00223644	0.105331	0.105023	Q9BV68.RN126_HUMAN
0.0652009	0.0011747	0.0315126	-0.0390494	-0.00682333	O25093.PSEFG_HELPY
0.0651353	0.166972	0.14854	0.180554	0.137732	Q6PGN9.PSRC1_HUMAN
0.0651225	0.187133	0.118423	0.213942	0.126037	Q7Z589.EMSY_HUMAN
0.0650903	0.0330509	0.0678038	0.0549632	0.00584023	P04259.K2C6B_HUMAN
0.0649952	-0.107308	-0.0654803	-0.0390112	-0.0669418	O75689.ADAP1_HUMAN
0.0649458	0.0956873	0.0263839	0.147779	0.064768	Q96QC0.PP1RA_HUMAN
0.0649379	0.0784544	0.0313401	0.0542677	0.0894311	Q15545.TAF7_HUMAN
0.0649106	0.0257082	0.0223645	-0.00576697	0.0139839	Q9HAC8.UBTD1_HUMAN
0.0648608	-0.0897653	-0.00356709	-0.067938	0.06268	P56466.RHO_HELPY
0.0648546	0.0294884	0.0474458	0.0522428	0.0350065	Q96G74.OTUD5_HUMAN
0.064786	0.0179145	0.0525489	-0.0366085	0.0141192	O15371.EIF3D_HUMAN
0.0647774	0.227736	0.152863	0.204363	0.165134	O95613.PCNT_HUMAN
0.0647407	0.200039	0.152647	0.196862	0.190319	P17028.ZNF24_HUMAN
0.0647346	0.026109	0.094363	0.00482888	-0.00788267	P11166.GTR1_HUMAN
0.064683	0.0233752	0.0096836	0.0177591	0.0171079	Q6ZN84.CCD81_HUMAN
0.0646551	0.0721779	0.0284301	0.0797055	0.132495	P00492.HPRT_HUMAN
0.0645896	-0.0114928	-0.0332517	0.0264551	0.062494	Q8WUR7.CO040_HUMAN
0.0645712	-0.0371327	-0.0420982	-0.00581628	-0.0619691	Q8NDX5.PHC3_HUMAN
0.0645196	0.198711	0.124352	0.241351	0.101608	O95183.VAMP5_HUMAN
0.0645134	0.166598	0.170757	0.175054	0.170847	Q8N3U4.STAG2_HUMAN
0.0644731	-0.0805375	0.0221762	-0.0764034	-0.125394	P30519.HMOX2_HUMAN
0.0642872	0.101075	0.0972417	0.0987512	0.0460884	Q8N9N5.BANP_HUMAN
0.0642839	0.0899133	0.0631543	0.0348034	0.0996734	Q5VT99.LRC38_HUMAN
0.064262	-0.0142634	0.0164779	0.0158591	0.024457	Q9C0B7.TNG6_HUMAN
0.064247	0.105573	0.0660997	0.0862338	0.113616	O94953.KDM4B_HUMAN
0.0641688	0.0319875	0.0506808	0.0487047	0.0332935	Q96IF1.AJUBA_HUMAN
0.0641549	0.0705905	0.0665593	0.0668834	0.0445519	Q9H6I2.SOX17_HUMAN
0.0640755	0.0592874	0.0234625	0.0741617	0.0780578	Q08AG7.MZT1_HUMAN
0.0640746	-0.00383278	0.0154824	-0.00784894	-0.00693508	Q96QZ0.PANX3_HUMAN
0.0640022	0.0863361	0.0932898	0.0685547	0.124767	O43929.ORC4_HUMAN
0.0639797	0.00912525	0.0343899	0.0442119	0.0297243	Q9NP31.SH22A_HUMAN
0.0639289	0.00771658	0.0499995	-0.0184374	0.0532716	Q9UJX6.ANC2_HUMAN
0.0638556	0.102526	0.00931571	0.143005	0.0896848	Q92733.PRCC_HUMAN
0.0638221	-0.00346865	0.00161117	-0.0581188	0.00569094	Q99613.EIF3C_HUMAN
0.0638118	0.0744865	0.0722082	0.0308313	0.0344781	Q14865.ARI5B_HUMAN
0.0637216	-0.139306	-0.0869506	-0.0649416	-0.10985	Q96E11.RRFM_HUMAN
0.0637015	-0.097031	-0.0105851	-0.0458078	0.0247013	Q8N441.FGRL1_HUMAN
0.0636739	0.0954543	0.0914232	0.107205	0.0563971	Q8WZ42.TITIN_HUMAN
0.0634907	0.106349	0.0445294	0.104208	0.0866391	Q13618.CUL3_HUMAN
0.0634753	-0.0611939	-0.0156478	0.0208886	-0.0299235	Q9GZT3.SLIRP_HUMAN
0.0634419	0.043091	0.0430145	0.000732123	0.00542684	P42229.STA5A_HUMAN
0.0633125	0.0881204	0.141747	0.131394	0.100175	Q8N5A5.ZGPAT_HUMAN
0.0632218	0.0592113	0.00395857	0.0258855	0.0580515	Q7Z6J0.SH3R1_HUMAN
0.0631122	0.129035	0.12453	0.138552	0.0940519	Q9HCK8.CHD8_HUMAN
0.0630829	-0.0145613	0.0266097	-0.00351232	-0.01201	P09237.MMP7_HUMAN
0.0630633	0.00970514	-0.0151942	0.0914873	0.0288436	Q9Y5J9.TIM8B_HUMAN
0.062918	0.220667	0.160598	0.196592	0.19645	Q12906.ILF3_HUMAN
0.062886	0.159599	0.127547	0.142142	0.164566	Q9C0K0.BC11B_HUMAN
0.0628792	0.0252073	0.0392008	0.0405595	0.00669449	Q8N8A2.ANR44_HUMAN
0.062812	-0.0329261	-0.028681	-0.0478434	-0.0249613	P05161.ISG15_HUMAN
0.0627984	-0.0143526	-0.0104121	-0.00918405	-0.0483073	Q8TBM8.DJB14_HUMAN
0.0627467	0.0303717	0.0766692	0.00710826	0.0206224	P43003.EAA1_HUMAN
0.0627223	0.0359497	0.0509567	0.0114087	0.0308566	Q9Y5Y3.GPR45_HUMAN
0.0626702	0.105593	0.128792	0.0461993	0.080163	P46783.RS10_HUMAN
0.0626503	-0.0983874	-0.076649	-0.0546758	-0.117687	Q86VU5.CMTD1_HUMAN
0.0626425	-0.0326454	-0.0283675	-0.0730835	-0.0901258	P10321.HLAC_HUMAN
0.0626168	0.243875	0.156004	0.282533	0.147603	Q9H2P0.ADNP_HUMAN
0.0626133	0.0654225	0.0339543	0.0408086	0.0432639	A0A075B6K4.LV310_HUMAN
0.0626061	0.0154026	0.033375	-0.00290423	0.0305977	P14784.IL2RB_HUMAN
0.0626043	0.0626008	0.0341803	0.149088	0.0571803	O75817.POP7_HUMAN
0.0625516	0.123126	0.0573865	0.169755	0.225274	P35637.FUS_HUMAN
0.0625495	0.0811032	0.056638	0.0404791	0.0520695	Q00534.CDK6_HUMAN
0.0625108	0.0739788	0.070751	0.0660614	0.0668743	Q9UL17.TBX21_HUMAN
0.0625053	-0.0795692	0.00970851	0.0300734	-0.0255473	Q6ISB3.GRHL2_HUMAN
0.0624819	0.00507473	-0.032006	-0.0406622	0.0214614	P13501.CCL5_HUMAN
0.0624569	0.0443098	0.0218998	0.0212397	0.053901	Q7Z7L1.SLN11_HUMAN
0.0624432	-0.0359111	0.057537	-0.031302	0.0146367	Q9HC21.TPC_HUMAN
0.0624197	0.0404239	0.0746528	0.0642191	0.0602398	Q6P9B9.INT5_HUMAN
0.0624107	0.0748516	0.0712533	0.0842599	0.105844	Q2M3A8.MRAS1_HUMAN
0.0624032	0.0788544	0.0807111	0.0566308	0.0657973	Q8IXW5.RPAP2_HUMAN
0.0623769	0.0197852	0.031465	0.0213165	0.0238733	Q13188.STK3_HUMAN
[truncated: 6,499 more rows]

## Sheet: Knol et al
Q9NQS7.INCE_HUMAN	P46013.KI67_HUMAN	Q53HL2.BOREA_HUMAN	Q96GD4.AURKB_HUMAN	O15392.BIRC5_HUMAN	IDs
0.448742	1	0.416961	0.520867	0.218689	P46013.KI67_HUMAN
0.446178	0.689494	0.386378	0.566722	0.215752	Q8WXX5.DNJC9_HUMAN
0.414032	0.68806	0.35693	0.498883	0.186763	Q8IWX8.CHERP_HUMAN
0.468815	0.683734	0.400827	0.569676	0.229368	Q9Y5B9.SP16H_HUMAN
0.444531	0.682627	0.398043	0.589818	0.207099	P49321.NASP_HUMAN
0.493232	0.681606	0.434923	0.591382	0.226961	Q9NTJ3.SMC4_HUMAN
0.466024	0.680753	0.416486	0.588303	0.217209	P39748.FEN1_HUMAN
0.440744	0.676789	0.389538	0.55099	0.206651	P33991.MCM4_HUMAN
0.471111	0.675726	0.404141	0.613053	0.220315	P35249.RFC4_HUMAN
0.439579	0.674008	0.397601	0.548882	0.213968	P11387.TOP1_HUMAN
0.426445	0.672374	0.38461	0.493229	0.199253	Q9NW13.RBM28_HUMAN
0.478074	0.671559	0.394832	0.57976	0.230126	Q08945.SSRP1_HUMAN
0.425546	0.670997	0.374714	0.55099	0.205283	Q00839.HNRPU_HUMAN
0.427681	0.670735	0.3895	0.533991	0.210699	Q13573.SNW1_HUMAN
0.448506	0.66937	0.377072	0.561035	0.205512	Q9BZZ5.API5_HUMAN
0.528519	0.668495	0.471653	0.620248	0.245693	Q15003.CND2_HUMAN
0.441696	0.666895	0.399143	0.533691	0.203941	Q9NR30.DDX21_HUMAN
0.439522	0.666272	0.36997	0.533897	0.211436	Q14498.RBM39_HUMAN
0.433652	0.666122	0.378491	0.55728	0.207236	O60264.SMCA5_HUMAN
0.496899	0.664367	0.446925	0.615074	0.239561	P11388.TOP2A_HUMAN
0.424888	0.663075	0.382462	0.553537	0.204281	P12004.PCNA_HUMAN
0.47409	0.66306	0.417459	0.573261	0.218564	Q99986.VRK1_HUMAN
0.425966	0.662975	0.384571	0.540192	0.202559	Q13895.BYST_HUMAN
0.432633	0.661972	0.395538	0.572359	0.206615	P17844.DDX5_HUMAN
0.49962	0.660835	0.429174	0.575375	0.222688	P06493.CDK1_HUMAN
0.43705	0.660255	0.380933	0.544365	0.205504	O14776.TCRG1_HUMAN
0.463383	0.660083	0.395146	0.570228	0.227232	Q9UMS4.PRP19_HUMAN
0.466396	0.660027	0.393748	0.578516	0.218057	P49915.GUAA_HUMAN
0.434748	0.659835	0.390169	0.524122	0.205862	Q9BZE4.GTPB4_HUMAN
0.433442	0.65958	0.374506	0.554635	0.196261	Q29RF7.PDS5A_HUMAN
0.439698	0.659135	0.371703	0.553391	0.203938	O15355.PPM1G_HUMAN
0.451288	0.658411	0.399324	0.585172	0.215757	Q14683.SMC1A_HUMAN
0.466743	0.658128	0.425498	0.536507	0.233213	Q9UMY1.NOL7_HUMAN
0.524847	0.658037	0.467764	0.615053	0.249353	Q13112.CAF1B_HUMAN
0.444208	0.657702	0.400192	0.512242	0.215062	P23921.RIR1_HUMAN
0.438021	0.657537	0.387071	0.529285	0.211034	Q6P1J9.CDC73_HUMAN
0.43366	0.657245	0.371406	0.564088	0.205823	P23193.TCEA1_HUMAN
0.461859	0.656887	0.417129	0.59903	0.217575	P26358.DNMT1_HUMAN
0.463013	0.656853	0.425581	0.573063	0.196482	P18858.DNLI1_HUMAN
0.422669	0.656822	0.384998	0.49279	0.208817	Q14684.RRP1B_HUMAN
0.452851	0.656781	0.369808	0.542188	0.215606	Q9UHX1.PUF60_HUMAN
0.439871	0.656163	0.374276	0.56258	0.218042	Q15029.U5S1_HUMAN
0.433795	0.655935	0.375855	0.559248	0.191533	Q14839;Q8TDI0.CHD4_HUMAN
0.459635	0.65593	0.393895	0.562488	0.216071	O75533.SF3B1_HUMAN
0.425383	0.655758	0.376904	0.517468	0.201369	O76021.RL1D1_HUMAN
0.435872	0.654767	0.374317	0.548548	0.209357	Q9UKV3.ACINU_HUMAN
0.413353	0.653649	0.369684	0.539202	0.211552	Q9Y2W2.WBP11_HUMAN
0.441096	0.653604	0.39195	0.561112	0.212639	Q13185.CBX3_HUMAN
0.442687	0.653299	0.381642	0.533738	0.197143	Q9BQ39.DDX50_HUMAN
0.433307	0.653164	0.383754	0.528341	0.214265	Q9UIG0.BAZ1B_HUMAN
0.45384	0.653031	0.39657	0.568013	0.210595	Q15459.SF3A1_HUMAN
0.442197	0.652598	0.38937	0.555676	0.208485	Q9BUQ8.DDX23_HUMAN
0.429447	0.65159	0.391811	0.532627	0.217455	O43172.PRP4_HUMAN
0.567408	0.651147	0.511793	0.596827	0.268892	O95239.KIF4A_HUMAN
0.471614	0.650998	0.409757	0.60576	0.217792	P49005.DPOD2_HUMAN
0.442642	0.650668	0.370671	0.557067	0.2142	Q9BXP5.SRRT_HUMAN
0.438366	0.650539	0.361321	0.511184	0.194012	Q12873;Q14839;Q8TDI0.CHD3_HUMAN
0.515619	0.649622	0.453631	0.620368	0.238626	Q15021.CND1_HUMAN
0.446966	0.649572	0.399711	0.546638	0.214948	Q07666.KHDR1_HUMAN
0.477891	0.64893	0.427865	0.561021	0.220464	Q15054.DPOD3_HUMAN
0.452613	0.648843	0.386714	0.535926	0.215494	Q9NTZ6.RBM12_HUMAN
0.457299	0.648641	0.412539	0.580392	0.221563	P17844;Q92841.DDX5_HUMAN
0.462083	0.648638	0.399995	0.558058	0.2079	O00267.SPT5H_HUMAN
0.350727	0.647541	0.296745	0.47406	0.165997	Q13123.RED_HUMAN
0.451592	0.647147	0.391366	0.59312	0.209739	P25205.MCM3_HUMAN
0.412242	0.647071	0.37068	0.541699	0.212664	Q14103.HNRPD_HUMAN
0.447891	0.645984	0.393905	0.544223	0.218355	P11388;Q02880.TOP2A_HUMAN
0.439093	0.645715	0.37209	0.575726	0.215568	P35659.DEK_HUMAN
0.435164	0.645714	0.398677	0.556077	0.20231	Q5QJE6.TDIF2_HUMAN
0.462185	0.644596	0.389162	0.59626	0.218837	Q9UQE7.SMC3_HUMAN
0.459149	0.644279	0.393981	0.560784	0.220539	P35250.RFC2_HUMAN
0.476423	0.644064	0.40419	0.61057	0.215671	P40938.RFC3_HUMAN
0.452445	0.644039	0.377524	0.575507	0.216859	Q9P258.RCC2_HUMAN
0.407177	0.64396	0.369845	0.477242	0.213828	Q14151;Q15424.SAFB2_HUMAN
0.514002	0.643677	0.429139	0.63325	0.22822	Q9BW19.KIFC1_HUMAN
0.440215	0.643482	0.383949	0.560602	0.203133	Q14566.MCM6_HUMAN
0.450516	0.643405	0.386808	0.555736	0.206604	P19338.NUCL_HUMAN
0.448574	0.64255	0.379602	0.555833	0.219829	O75643.U520_HUMAN
0.424996	0.642538	0.385667	0.490634	0.199465	Q9BQG0.MBB1A_HUMAN
0.460874	0.641717	0.368401	0.544249	0.202866	P21127;Q9UQ88.CD11B_HUMAN
0.369452	0.641444	0.353086	0.469987	0.19604	P61247.RS3A_HUMAN
0.475178	0.64139	0.428558	0.582518	0.232973	Q5UIP0.RIF1_HUMAN
0.443862	0.641334	0.383598	0.549771	0.21295	P43243.MATR3_HUMAN
0.423664	0.641175	0.355778	0.551064	0.202774	Q92841.DDX17_HUMAN
0.429321	0.640909	0.383857	0.563228	0.205774	P46060.RAGP1_HUMAN
0.570903	0.640637	0.513884	0.623271	0.276007	Q99661.KIF2C_HUMAN
0.439642	0.640151	0.400273	0.538915	0.214496	Q14692.BMS1_HUMAN
0.394713	0.640087	0.32997	0.513772	0.200087	Q12874.SF3A3_HUMAN
0.448811	0.639982	0.379022	0.523247	0.223239	Q9NX58.LYAR_HUMAN
0.390619	0.639564	0.361392	0.506661	0.189537	Q9Y520.PRC2C_HUMAN
0.427157	0.639403	0.365751	0.513782	0.201953	Q14690.RRP5_HUMAN
0.407628	0.638584	0.359695	0.510327	0.177169	Q9BQ39;Q9NR30.DDX50_HUMAN
0.459278	0.638395	0.391012	0.537876	0.219372	O43390.HNRPR_HUMAN
0.436702	0.638301	0.381469	0.535064	0.206789	Q13347.EIF3I_HUMAN
0.418681	0.63823	0.36024	0.503208	0.19194	O00567.NOP56_HUMAN
0.451996	0.638059	0.391689	0.564388	0.220244	Q7L014.DDX46_HUMAN
0.399835	0.637563	0.374266	0.4957	0.184835	Q9BVJ6.UT14A_HUMAN
0.403141	0.637338	0.354523	0.491948	0.194058	Q6PJT7.ZC3HE_HUMAN
0.438819	0.637252	0.3794	0.5444	0.213508	O43395.PRPF3_HUMAN
0.449826	0.637103	0.377165	0.561818	0.223929	Q6P2Q9.PRP8_HUMAN
0.450474	0.637024	0.391132	0.541336	0.212775	Q15717.ELAV1_HUMAN
0.426348	0.636681	0.361348	0.592431	0.196368	Q9Y383.LC7L2_HUMAN
0.453938	0.636346	0.406617	0.556302	0.219106	Q01105.SET_HUMAN
0.389895	0.636236	0.344415	0.48891	0.167772	Q96ST3.SIN3A_HUMAN
0.443932	0.636101	0.394495	0.579905	0.216232	O60264;P28370.SMCA5_HUMAN
0.420506	0.635563	0.377916	0.491443	0.215814	Q9UBU9.NXF1_HUMAN
0.439903	0.63553	0.369132	0.590153	0.202748	Q13435.SF3B2_HUMAN
0.444558	0.634999	0.391075	0.563276	0.20934	P49736.MCM2_HUMAN
0.418563	0.63494	0.344598	0.561813	0.184261	P09874.PARP1_HUMAN
0.420084	0.634689	0.32858	0.528208	0.189004	O43143.DHX15_HUMAN
0.392832	0.634523	0.347437	0.455211	0.197556	Q9P287.BCCIP_HUMAN
0.418041	0.634413	0.388075	0.535462	0.190704	O75152.ZC11A_HUMAN
0.454957	0.634356	0.411283	0.587145	0.219742	Q09028;Q16576.RBBP4_HUMAN
0.407686	0.634176	0.349321	0.505793	0.205663	Q08J23.NSUN2_HUMAN
0.418362	0.634058	0.391807	0.563352	0.196095	Q13428.TCOF_HUMAN
0.421275	0.633668	0.357597	0.51255	0.207716	P18615.NELFE_HUMAN
0.448034	0.633468	0.400649	0.565655	0.214499	P08621.RU17_HUMAN
0.409402	0.632001	0.361471	0.483658	0.177282	Q99543.DNJC2_HUMAN
0.402694	0.631762	0.359051	0.500629	0.199379	Q96GQ7.DDX27_HUMAN
0.443888	0.631707	0.386141	0.605434	0.206513	Q13283.G3BP1_HUMAN
0.44627	0.630949	0.402897	0.57377	0.21667	P52292.IMA1_HUMAN
0.448486	0.630944	0.395613	0.554805	0.214723	P07910.HNRPC_HUMAN
0.43611	0.630732	0.391647	0.531807	0.203056	P46087.NOP2_HUMAN
0.396636	0.630543	0.351842	0.507571	0.18932	Q7LBC6.KDM3B_HUMAN
0.428094	0.630291	0.382191	0.550843	0.204838	O00541.PESC_HUMAN
0.398339	0.63005	0.384786	0.464305	0.201793	P11387;Q969P6.TOP1_HUMAN
0.462071	0.629644	0.396094	0.556352	0.214298	P43246.MSH2_HUMAN
0.444177	0.629623	0.386932	0.566432	0.218039	Q12906.ILF3_HUMAN
0.36746	0.629607	0.289936	0.491539	0.184232	Q8WYA6.CTBL1_HUMAN
0.444459	0.629554	0.364022	0.519331	0.218413	Q12905.ILF2_HUMAN
0.412598	0.629401	0.385287	0.531421	0.184273	Q6PKG0.LARP1_HUMAN
0.425137	0.628789	0.381663	0.531592	0.211334	P49790.NU153_HUMAN
0.450421	0.62864	0.413761	0.546345	0.207938	P31350.RIR2_HUMAN
0.402874	0.628517	0.34808	0.503894	0.19955	P57740.NU107_HUMAN
0.43357	0.62793	0.381419	0.535878	0.203528	Q9BYG3.MK67I_HUMAN
0.447909	0.627395	0.386219	0.510046	0.201159	Q9NY93.DDX56_HUMAN
0.445872	0.627325	0.375679	0.536675	0.209788	Q9Y2W1.TR150_HUMAN
0.446477	0.627274	0.356532	0.564303	0.216059	O00148;Q13838.DX39A_HUMAN
0.429195	0.627081	0.378863	0.51837	0.216992	P52948.NUP98_HUMAN
0.388772	0.627007	0.38309	0.460945	0.20881	Q9H6F5.CCD86_HUMAN
0.414781	0.626762	0.376919	0.485028	0.200553	Q14978.NOLC1_HUMAN
0.436381	0.626451	0.364267	0.53568	0.199921	P49756.RBM25_HUMAN
0.42521	0.626147	0.361435	0.504615	0.199102	Q99848.EBP2_HUMAN
0.425583	0.626093	0.380204	0.536206	0.204131	Q86V81.THOC4_HUMAN
0.421106	0.62602	0.390715	0.524601	0.201112	Q96PK6.RBM14_HUMAN
0.446174	0.625777	0.409581	0.551999	0.22063	Q9H0A0.NAT10_HUMAN
0.407659	0.625221	0.356189	0.494236	0.195417	P98175.RBM10_HUMAN
0.468187	0.625054	0.397712	0.530367	0.217872	Q9NY61.AATF_HUMAN
0.436959	0.624781	0.380605	0.557085	0.201614	P33993.MCM7_HUMAN
0.418714	0.624699	0.374625	0.507339	0.201339	Q8WUM0.NU133_HUMAN
0.379321	0.624693	0.349284	0.46955	0.186248	Q14157.UBP2L_HUMAN
0.50024	0.624688	0.433905	0.595278	0.22719	Q6RFH5.WDR74_HUMAN
0.461736	0.624609	0.45198	0.533851	0.225924	Q9NQ55.SSF1_HUMAN
0.441702	0.624564	0.410891	0.564081	0.220852	P35658.NU214_HUMAN
0.443454	0.624251	0.383693	0.535768	0.211995	Q53GS9.SNUT2_HUMAN
0.414878	0.62425	0.375338	0.501508	0.20048	Q9BVI4.NOC4L_HUMAN
0.432397	0.624231	0.365035	0.551218	0.200617	Q99613.EIF3C_HUMAN
0.411995	0.624215	0.372883	0.597259	0.195278	P26583.HMGB2_HUMAN
0.441612	0.624065	0.362295	0.528274	0.202461	O15042.SR140_HUMAN
0.375313	0.623955	0.330175	0.519549	0.141573	Q9GZR7.DDX24_HUMAN
0.430551	0.623212	0.371259	0.530005	0.214865	Q9NYF8.BCLF1_HUMAN
0.435398	0.623016	0.368377	0.528597	0.210325	Q9Y265.RUVB1_HUMAN
0.41761	0.622673	0.384141	0.562542	0.194798	P42166;P42167.LAP2A_HUMAN
0.375496	0.622328	0.34707	0.475792	0.183585	Q9Y2L1.RRP44_HUMAN
0.427416	0.622098	0.340403	0.518825	0.192807	P26599.PTBP1_HUMAN
0.390187	0.621438	0.303434	0.530518	0.152891	Q99729.ROAA_HUMAN
0.385419	0.621139	0.349921	0.459676	0.198765	Q8IX12.CCAR1_HUMAN
0.410128	0.62088	0.340168	0.492115	0.202171	Q01085.TIAR_HUMAN
0.476056	0.620764	0.392915	0.593486	0.224173	P38919.IF4A3_HUMAN
0.436868	0.62073	0.379341	0.507042	0.201414	Q14137.BOP1_HUMAN
0.395184	0.620537	0.329016	0.514642	0.159824	Q92922.SMRC1_HUMAN
0.451088	0.620295	0.379771	0.565659	0.229117	P78406.RAE1L_HUMAN
0.447768	0.620061	0.397571	0.592741	0.210906	Q9UQ80.PA2G4_HUMAN
0.430097	0.619754	0.38365	0.564305	0.199121	Q9UKX7.NUP50_HUMAN
0.416764	0.619174	0.355106	0.480904	0.182611	Q9Y5J1.UTP18_HUMAN
0.437562	0.619155	0.374774	0.543991	0.208841	P61978.HNRPK_HUMAN
0.385562	0.618327	0.370785	0.520419	0.175095	Q7Z2W4.ZCCHV_HUMAN
0.426199	0.61824	0.37064	0.533304	0.203967	Q13263.TIF1B_HUMAN
0.451785	0.618211	0.396276	0.524522	0.223237	P22626.ROA2_HUMAN
0.393239	0.61772	0.326879	0.5101	0.175005	Q9NVP1.DDX18_HUMAN
0.448803	0.617696	0.385381	0.554638	0.204682	O75821.EIF3G_HUMAN
0.426734	0.617585	0.383395	0.542641	0.207497	O14979.HNRDL_HUMAN
0.402107	0.617481	0.323212	0.525797	0.153926	P52597.HNRPF_HUMAN
0.469946	0.617251	0.420163	0.546666	0.229753	Q96GM8.TOE1_HUMAN
0.415655	0.617033	0.369536	0.501366	0.205325	P12268.IMDH2_HUMAN
0.43411	0.616918	0.367951	0.543605	0.208801	P12270.TPR_HUMAN
0.43711	0.616864	0.387379	0.556158	0.216235	P49792.RBP2_HUMAN
0.398612	0.616338	0.343563	0.513882	0.17121	Q6UN15.FIP1_HUMAN
0.443221	0.616262	0.389154	0.531682	0.207662	Q9H307.PININ_HUMAN
0.416729	0.616159	0.354366	0.505687	0.182667	Q8IY67.RAVR1_HUMAN
0.393892	0.616124	0.376722	0.510092	0.19404	Q8WWM7.ATX2L_HUMAN
0.380263	0.61606	0.348771	0.488034	0.182198	Q5VTR2.BRE1A_HUMAN
0.382755	0.616007	0.343948	0.518573	0.186248	P24928.RPB1_HUMAN
0.406968	0.615982	0.373739	0.533947	0.202046	Q15424.SAFB1_HUMAN
0.4578	0.615529	0.413322	0.545885	0.218432	Q01780.EXOSX_HUMAN
0.385981	0.615467	0.324795	0.53346	0.166765	Q7Z3B4.NUP54_HUMAN
0.428576	0.615234	0.366395	0.501824	0.202466	O15371.EIF3D_HUMAN
0.454769	0.615022	0.369511	0.527638	0.206641	Q16629.SRSF7_HUMAN
0.401512	0.614794	0.367644	0.479965	0.183751	Q86U38.NOP9_HUMAN
0.374743	0.614788	0.356552	0.518534	0.194655	P62906.RL10A_HUMAN
0.393038	0.614748	0.354116	0.505994	0.197154	P61289.PSME3_HUMAN
0.442952	0.614538	0.354823	0.561068	0.203899	Q15393.SF3B3_HUMAN
0.40686	0.614509	0.387408	0.539869	0.211138	O43670.ZN207_HUMAN
0.415438	0.614494	0.321032	0.549787	0.179175	Q13148.TADBP_HUMAN
0.44336	0.614306	0.378726	0.575018	0.211972	Q96T37.RBM15_HUMAN
0.384324	0.614295	0.344995	0.486884	0.190783	Q86XP3.DDX42_HUMAN
0.433843	0.614241	0.363212	0.554062	0.196441	P11940.PABP1_HUMAN
0.411244	0.61415	0.357031	0.48478	0.202013	Q5VT52.RPRD2_HUMAN
0.441126	0.61366	0.378012	0.550241	0.213813	P35251.RFC1_HUMAN
0.364087	0.613285	0.278084	0.44949	0.158428	O75400.PR40A_HUMAN
0.408877	0.613146	0.382612	0.469284	0.205243	Q5T6F2.UBAP2_HUMAN
0.426862	0.61286	0.394102	0.532065	0.210789	P42166.LAP2A_HUMAN
0.369775	0.612633	0.315482	0.469752	0.161864	O75937.DNJC8_HUMAN
0.397787	0.612522	0.356606	0.528218	0.20307	Q14444.CAPR1_HUMAN
0.421331	0.611946	0.382085	0.543698	0.202897	Q8WXI9.P66B_HUMAN
0.394867	0.611935	0.366259	0.486214	0.199116	Q06265.EXOS9_HUMAN
0.43069	0.61148	0.386783	0.550566	0.210454	P62424.RL7A_HUMAN
0.378917	0.611284	0.300926	0.4509	0.179523	P18887.XRCC1_HUMAN
0.389963	0.611154	0.346294	0.501074	0.169488	Q9NWH9.SLTM_HUMAN
0.416698	0.611105	0.374037	0.553498	0.204012	P51610.HCFC1_HUMAN
0.399464	0.61095	0.349691	0.497793	0.202846	Q96SI9.STRBP_HUMAN
0.462525	0.6109	0.41283	0.540451	0.225899	Q13601.KRR1_HUMAN
0.522268	0.610875	0.471416	0.54978	0.262856	Q9NVI1.FANCI_HUMAN
0.423247	0.61077	0.367799	0.542736	0.198651	O60841.IF2P_HUMAN
0.428769	0.610711	0.375908	0.515692	0.212527	Q05519.SRS11_HUMAN
0.462482	0.610238	0.379385	0.584988	0.218839	Q08211.DHX9_HUMAN
0.425633	0.610228	0.367393	0.472748	0.198894	P38159;Q96E39.RBMX_HUMAN
0.42413	0.610194	0.342861	0.563028	0.191005	P12956.XRCC6_HUMAN
0.479916	0.609508	0.420282	0.587894	0.219617	Q9BPX3.CND3_HUMAN
0.454089	0.608929	0.408738	0.492129	0.229624	Q8IWA0.WDR75_HUMAN
0.374008	0.608403	0.345394	0.452419	0.201438	P48634.PRC2A_HUMAN
0.419032	0.608388	0.358167	0.517389	0.204329	P20042.IF2B_HUMAN
0.468683	0.608371	0.4099	0.494203	0.208476	O94913.PCF11_HUMAN
0.36574	0.608052	0.301153	0.476872	0.168003	Q9H3P2.NELFA_HUMAN
0.391267	0.607974	0.34698	0.509632	0.206587	Q99459.CDC5L_HUMAN
0.419718	0.607849	0.362693	0.475023	0.207811	Q6DKI1.RL7L_HUMAN
0.409329	0.607393	0.344356	0.492138	0.186674	Q9UPN9.TRI33_HUMAN
0.468547	0.607341	0.390745	0.566565	0.224043	P52701.MSH6_HUMAN
0.454525	0.607075	0.393532	0.57746	0.222726	O43684.BUB3_HUMAN
0.397507	0.607061	0.349721	0.48998	0.195524	Q9Y2X3.NOP58_HUMAN
0.412054	0.606901	0.367348	0.529762	0.186377	O94776.MTA2_HUMAN
0.454152	0.606895	0.406562	0.566505	0.227981	P09661.RU2A_HUMAN
0.397525	0.606847	0.323671	0.471194	0.184097	Q9H2P0.ADNP_HUMAN
0.411275	0.606794	0.364401	0.473461	0.197696	O43159.RRP8_HUMAN
0.451933	0.606787	0.418084	0.548344	0.219709	Q96T88.UHRF1_HUMAN
0.381757	0.606616	0.360734	0.50915	0.187359	Q8TEM1.PO210_HUMAN
0.392539	0.606573	0.361231	0.472827	0.210597	Q99567.NUP88_HUMAN
0.410568	0.606566	0.352721	0.461602	0.199798	Q96I24.FUBP3_HUMAN
0.391997	0.606378	0.338783	0.482949	0.166657	Q9UJV9.DDX41_HUMAN
0.434048	0.606338	0.363627	0.577664	0.205277	Q14152.EIF3A_HUMAN
0.346012	0.606335	0.314872	0.453254	0.141197	Q9UBB5.MBD2_HUMAN
0.377757	0.606209	0.34007	0.493363	0.180165	Q9BXJ9.NAA15_HUMAN
0.429673	0.606058	0.366925	0.516746	0.205381	P62826.RAN_HUMAN
0.379121	0.605957	0.341904	0.491191	0.17202	P35269.T2FA_HUMAN
0.404785	0.605863	0.357362	0.558795	0.201572	Q6P2E9.EDC4_HUMAN
0.411206	0.605817	0.357856	0.47959	0.203782	Q9Y3T9.NOC2L_HUMAN
0.401232	0.605656	0.386886	0.520509	0.194114	Q9UQ35.SRRM2_HUMAN
0.56932	0.605084	0.535522	0.602958	0.281345	Q9NRZ9.HELLS_HUMAN
0.389688	0.605074	0.352312	0.515058	0.164044	Q86YP4.P66A_HUMAN
0.394151	0.605061	0.317396	0.473591	0.184775	Q1KMD3.HNRL2_HUMAN
0.420389	0.605009	0.347373	0.514156	0.188173	Q92900.RENT1_HUMAN
0.402414	0.604825	0.359486	0.48848	0.205477	P42285.MTREX_HUMAN
0.466559	0.604164	0.393396	0.569833	0.220751	O00571;O15523.DDX3X_HUMAN
0.403765	0.604087	0.382074	0.449679	0.198167	Q9NV06.DCA13_HUMAN
0.459313	0.604055	0.392111	0.574409	0.220433	Q9Y230.RUVB2_HUMAN
0.432988	0.604021	0.377385	0.543429	0.206721	Q9UHR5.S30BP_HUMAN
0.507194	0.603663	0.444233	0.542284	0.256357	Q9H0H5.RGAP1_HUMAN
0.377565	0.603645	0.329066	0.450947	0.17319	Q5BKZ1.ZN326_HUMAN
0.435113	0.603639	0.399454	0.571568	0.212516	Q16630.CPSF6_HUMAN
0.422538	0.603581	0.364867	0.529337	0.213116	O94906.PRP6_HUMAN
0.431491	0.603459	0.354153	0.526502	0.220216	P78347.GTF2I_HUMAN
0.370742	0.603425	0.293772	0.463696	0.161079	Q86U86.PB1_HUMAN
0.362577	0.602813	0.345672	0.443667	0.184654	O15160.RPAC1_HUMAN
0.43821	0.602606	0.37234	0.564796	0.214978	P55265.DSRAD_HUMAN
0.332273	0.602419	0.295963	0.421384	0.13542	Q00403.TF2B_HUMAN
0.441233	0.60232	0.380612	0.53033	0.215284	Q15287.RNPS1_HUMAN
0.39826	0.602311	0.334707	0.534399	0.1819	P20700.LMNB1_HUMAN
0.448106	0.602263	0.386829	0.545422	0.194718	P42696.RBM34_HUMAN
0.556795	0.602152	0.509125	0.657589	0.270321	Q14807.KIF22_HUMAN
0.418165	0.602007	0.382914	0.510145	0.214521	Q8N684.CPSF7_HUMAN
0.36831	0.601578	0.363368	0.473159	0.188051	P82979.SARNP_HUMAN
0.425696	0.601471	0.370239	0.520302	0.209386	Q12996.CSTF3_HUMAN
0.417132	0.601362	0.331626	0.497902	0.191364	O60341.KDM1A_HUMAN
0.463906	0.601209	0.405391	0.560072	0.206463	P67809.YBOX1_HUMAN
0.437264	0.600866	0.39123	0.513301	0.224149	Q07955.SRSF1_HUMAN
0.430198	0.600796	0.372559	0.535227	0.199953	Q9Y266.NUDC_HUMAN
0.412037	0.600575	0.359746	0.528399	0.19315	Q9H0S4.DDX47_HUMAN
0.419992	0.600374	0.371525	0.542026	0.194787	O15294.OGT1_HUMAN
0.441528	0.600263	0.391001	0.551467	0.214413	P39023.RL3_HUMAN
0.40973	0.599809	0.379319	0.471871	0.190024	Q9BQ67.GRWD1_HUMAN
0.401083	0.599537	0.357875	0.509661	0.193874	P31943;P55795.HNRH1_HUMAN
0.434178	0.599348	0.36483	0.503841	0.207732	Q15061.WDR43_HUMAN
0.451206	0.599234	0.382997	0.612362	0.221214	Q16576.RBBP7_HUMAN
0.441774	0.599138	0.373969	0.523386	0.223235	P78527.PRKDC_HUMAN
0.398821	0.598998	0.355546	0.491802	0.180128	Q96P11.NSUN5_HUMAN
0.411803	0.598812	0.388285	0.544975	0.198785	Q5RKV6.EXOS6_HUMAN
0.417421	0.598291	0.354183	0.507167	0.193816	P22102.PUR2_HUMAN
0.508267	0.598206	0.448379	0.588267	0.257516	Q9BRT9.SLD5_HUMAN
0.427071	0.598143	0.383319	0.577702	0.210883	Q96AE4.FUBP1_HUMAN
0.428692	0.598035	0.371754	0.552877	0.217031	Q9BTE3.MCMBP_HUMAN
0.447012	0.597678	0.360184	0.517396	0.213834	P55060.XPO2_HUMAN
0.414245	0.597618	0.35389	0.504582	0.199188	Q86U42.PABP2_HUMAN
0.396802	0.597474	0.356391	0.49399	0.186961	P56182.RRP1_HUMAN
0.398794	0.597361	0.35411	0.487821	0.172749	Q9UBT2.SAE2_HUMAN
0.440704	0.597315	0.386614	0.549136	0.210463	P33992.MCM5_HUMAN
0.430717	0.596946	0.406222	0.53026	0.216972	Q96I25.SPF45_HUMAN
0.401656	0.596877	0.363267	0.488571	0.179004	Q9P2N5.RBM27_HUMAN
0.421835	0.596679	0.34958	0.541523	0.19537	Q2TAY7.SMU1_HUMAN
0.444535	0.596445	0.390107	0.554057	0.218556	Q92917.GPKOW_HUMAN
0.370123	0.596189	0.356386	0.446955	0.20027	Q9BRJ6.CG050_HUMAN
0.369118	0.596126	0.307537	0.502759	0.158354	Q9H0C8.ILKAP_HUMAN
0.449157	0.595955	0.384259	0.526967	0.213819	Q92541.RTF1_HUMAN
0.433879	0.595629	0.355298	0.505202	0.206733	O95453.PARN_HUMAN
0.447568	0.595444	0.387501	0.582424	0.220381	O60506.HNRPQ_HUMAN
0.412456	0.595369	0.384821	0.493405	0.20114	Q96FV9.THOC1_HUMAN
0.425677	0.595364	0.339476	0.568194	0.199774	P14866.HNRPL_HUMAN
0.418364	0.595301	0.390203	0.496558	0.209704	Q96KR1.ZFR_HUMAN
0.435995	0.595075	0.383555	0.501163	0.215604	O15164.TIF1A_HUMAN
0.458648	0.593932	0.394314	0.537359	0.211224	Q12788.TBL3_HUMAN
0.396488	0.593788	0.328439	0.504037	0.196185	Q9HCS7.SYF1_HUMAN
0.390805	0.593413	0.34789	0.475867	0.177199	P13984.T2FB_HUMAN
0.474118	0.59335	0.388	0.536516	0.227163	Q96DI7.SNR40_HUMAN
0.358871	0.593344	0.28392	0.481271	0.150821	Q9BY42.RTF2_HUMAN
0.440736	0.593273	0.40104	0.548464	0.216896	Q8WYP5.ELYS_HUMAN
0.431342	0.593079	0.356131	0.585604	0.197144	Q09028.RBBP4_HUMAN
0.385614	0.593058	0.351249	0.466612	0.185275	Q5JTH9.RRP12_HUMAN
0.384905	0.592892	0.34425	0.475443	0.199064	Q9BY44.EIF2A_HUMAN
0.35667	0.592655	0.313855	0.480613	0.183791	P30419.NMT1_HUMAN
0.389504	0.591865	0.342898	0.494804	0.193804	Q14966.ZN638_HUMAN
0.381705	0.591502	0.313888	0.418243	0.21399	Q14320;Q9Y247.FA50A_HUMAN
0.43137	0.591409	0.393801	0.502474	0.206267	Q53F19.NCBP3_HUMAN
0.355954	0.59128	0.270176	0.44988	0.178736	P05455.LA_HUMAN
0.383325	0.591072	0.329174	0.498288	0.158886	P22087.FBRL_HUMAN
0.394416	0.590789	0.338749	0.518907	0.192011	P08238;Q58FF7.HS90B_HUMAN
0.390918	0.590725	0.326133	0.465894	0.197205	P0DN76;Q01081.U2AF5_HUMAN
0.394459	0.590482	0.339675	0.570284	0.157494	Q8WWY3.PRP31_HUMAN
0.412657	0.590461	0.337754	0.534731	0.171732	Q9Y314.NOSIP_HUMAN
0.391465	0.590069	0.377685	0.534739	0.171208	Q92797.SYMPK_HUMAN
0.336261	0.590019	0.308792	0.458451	0.149065	P42167.LAP2B_HUMAN
0.433968	0.589919	0.368851	0.528112	0.207122	P16989;P67809;Q9Y2T7.YBOX3_HUMAN
0.439045	0.589536	0.377912	0.4879	0.210932	Q8TDN6.BRX1_HUMAN
0.352693	0.589443	0.334431	0.419366	0.190559	P30050.RL12_HUMAN
0.439174	0.589424	0.392258	0.545643	0.20569	Q2NL82.TSR1_HUMAN
0.406263	0.589144	0.362757	0.491564	0.20969	P18621.RL17_HUMAN
0.520832	0.588867	0.451417	0.538757	0.236664	Q8WVB6.CTF18_HUMAN
0.417657	0.588728	0.370931	0.468965	0.196294	P22234.PUR6_HUMAN
0.47566	0.58853	0.400117	0.506834	0.231441	Q96B26.EXOS8_HUMAN
0.380602	0.588498	0.348343	0.482352	0.190394	Q12972.PP1R8_HUMAN
0.413851	0.588214	0.367501	0.499268	0.179163	Q9H6R4.NOL6_HUMAN
0.439582	0.588207	0.360486	0.536218	0.210874	P19387.RPB3_HUMAN
0.355061	0.588205	0.311799	0.445741	0.185898	P49792;Q99666.RBP2_HUMAN
0.442342	0.588191	0.387051	0.598109	0.201598	Q14839.CHD4_HUMAN
0.36213	0.588186	0.324414	0.41664	0.185237	Q9BVP2.GNL3_HUMAN
0.427365	0.588017	0.37912	0.553243	0.20586	O75150.BRE1B_HUMAN
0.375952	0.587764	0.348776	0.500924	0.167872	Q9Y5A9.YTHD2_HUMAN
0.444349	0.587681	0.403579	0.605387	0.219555	Q8N1F7.NUP93_HUMAN
0.420727	0.587461	0.359703	0.541397	0.198883	Q92973.TNPO1_HUMAN
0.412595	0.587378	0.322847	0.491538	0.171223	Q15427.SF3B4_HUMAN
0.483603	0.587189	0.42724	0.487735	0.236374	Q8N806.UBR7_HUMAN
0.399857	0.586869	0.341313	0.459655	0.14236	Q96EV2.RBM33_HUMAN
0.430316	0.586514	0.395065	0.57302	0.215336	Q5T8P6.RBM26_HUMAN
0.443277	0.586502	0.370735	0.552854	0.224606	O75694.NU155_HUMAN
0.419663	0.586475	0.361481	0.551734	0.200147	P50990.TCPQ_HUMAN
0.426437	0.586144	0.354133	0.511893	0.209662	O60832.DKC1_HUMAN
0.427516	0.586125	0.380999	0.521985	0.203389	Q8NI36.WDR36_HUMAN
0.393904	0.586117	0.322631	0.553057	0.156025	P62136.PP1A_HUMAN
0.37438	0.585982	0.345141	0.518295	0.175059	A6NHR9.SMHD1_HUMAN
0.399703	0.585871	0.331232	0.493143	0.163873	Q9H9A5.CNO10_HUMAN
0.43009	0.585585	0.357729	0.497235	0.216614	Q9BWF3.RBM4_HUMAN
0.420448	0.585571	0.342772	0.475322	0.209233	Q9NRG9.AAAS_HUMAN
0.452264	0.585515	0.387709	0.51561	0.19408	Q9Y3C1.NOP16_HUMAN
0.402867	0.585013	0.372258	0.440136	0.215413	Q13523.PRP4B_HUMAN
0.41102	0.584722	0.352058	0.467509	0.195679	Q15269.PWP2_HUMAN
0.283853	0.584662	0.250236	0.438648	0.121573	Q9BY77.PDIP3_HUMAN
0.471676	0.584656	0.417769	0.564633	0.229321	Q9BZI7.REN3B_HUMAN
0.440865	0.584503	0.388536	0.521211	0.22348	Q9BV38.WDR18_HUMAN
0.39672	0.584467	0.342599	0.491432	0.191971	O75475.PSIP1_HUMAN
0.431595	0.584299	0.378133	0.472528	0.212922	Q5T280.CI114_HUMAN
0.359026	0.584213	0.332665	0.420319	0.188793	P32969.RL9_HUMAN
0.323166	0.583899	0.26365	0.455664	0.151832	P07900;P08238;Q14568;Q58FF8.HS90A_HUMAN
0.453492	0.583847	0.396394	0.536088	0.217383	Q9Y2K7.KDM2A_HUMAN
0.383401	0.583619	0.362855	0.501317	0.188237	P31943.HNRH1_HUMAN
0.394905	0.58351	0.374426	0.485699	0.189117	Q9ULX3.NOB1_HUMAN
0.343565	0.582964	0.275101	0.479509	0.141457	Q93009.UBP7_HUMAN
0.360699	0.582746	0.313143	0.462091	0.184119	Q8N163.CCAR2_HUMAN
0.396616	0.582651	0.38066	0.575172	0.198138	P46777.RL5_HUMAN
0.440701	0.582538	0.385932	0.528139	0.19607	Q8TDD1.DDX54_HUMAN
0.372417	0.582509	0.31935	0.538152	0.156581	P52272.HNRPM_HUMAN
0.393706	0.582446	0.329628	0.474325	0.196208	Q8IZL8.PELP1_HUMAN
0.396726	0.582427	0.367115	0.513195	0.20107	P36578.RL4_HUMAN
0.414696	0.582359	0.391354	0.559713	0.209739	Q99615.DNJC7_HUMAN
0.480117	0.582315	0.399943	0.478154	0.237681	Q9BTX1.NDC1_HUMAN
0.374053	0.582304	0.359355	0.460528	0.163214	Q5TBB1.RNH2B_HUMAN
0.551928	0.582065	0.49226	0.632416	0.267735	O75717.WDHD1_HUMAN
0.416334	0.581587	0.338121	0.483721	0.176311	Q9NRX1.PNO1_HUMAN
0.344148	0.581574	0.321706	0.441327	0.176808	Q96JM3.CHAP1_HUMAN
0.425333	0.581471	0.378664	0.552892	0.207223	Q8NC51.PAIRB_HUMAN
0.419383	0.581318	0.350065	0.554113	0.197604	P17480.UBF1_HUMAN
0.360418	0.581263	0.296659	0.498967	0.170471	P08238.HS90B_HUMAN
0.436866	0.581009	0.383725	0.597389	0.217287	Q8NE71.ABCF1_HUMAN
0.349717	0.580863	0.305628	0.479346	0.156921	Q7KZ85.SPT6H_HUMAN
0.422907	0.580386	0.380106	0.442916	0.192767	Q9Y3A4.RRP7A_HUMAN
0.306327	0.580323	0.263027	0.490499	0.112096	P16401.H15_HUMAN
0.352007	0.580246	0.292923	0.48542	0.134527	Q92945.FUBP2_HUMAN
0.412985	0.579978	0.366661	0.458021	0.179588	P20585.MSH3_HUMAN
0.440234	0.579972	0.375825	0.549291	0.222096	Q92621.NU205_HUMAN
0.419621	0.579963	0.353712	0.500944	0.214144	P61964.WDR5_HUMAN
0.415212	0.579908	0.39901	0.545717	0.20723	P09086;P14859.PO2F2_HUMAN
0.427503	0.579352	0.354401	0.47452	0.20886	P41223.BUD31_HUMAN
0.437891	0.579345	0.345742	0.530709	0.199224	Q9BSC4.NOL10_HUMAN
0.470953	0.579241	0.427952	0.55441	0.235534	Q8N3X1.FNBP4_HUMAN
0.390268	0.579067	0.346932	0.50264	0.177589	P40227.TCPZ_HUMAN
0.437517	0.579041	0.347655	0.496828	0.202979	Q05048.CSTF1_HUMAN
0.380373	0.57887	0.349436	0.482629	0.196487	O43390;O60506.HNRPR_HUMAN
0.410037	0.578829	0.381916	0.470496	0.199195	Q96QC0.PP1RA_HUMAN
0.429942	0.578644	0.368036	0.540395	0.201142	Q99832.TCPH_HUMAN
0.408597	0.578537	0.374681	0.540022	0.194018	O95071.UBR5_HUMAN
0.514394	0.578526	0.477918	0.550886	0.252596	Q9ULW0.TPX2_HUMAN
0.482146	0.578325	0.409237	0.518683	0.227892	O00566.MPP10_HUMAN
0.459674	0.578312	0.410233	0.541707	0.220593	P78316.NOP14_HUMAN
0.388886	0.578218	0.342045	0.508136	0.178929	P17987.TCPA_HUMAN
0.342074	0.578146	0.298087	0.471099	0.133795	Q92925.SMRD2_HUMAN
0.350478	0.578039	0.336848	0.428449	0.186337	Q7Z417.NUFP2_HUMAN
0.395953	0.577793	0.375003	0.46695	0.186907	O43818.U3IP2_HUMAN
0.37378	0.577718	0.340914	0.475959	0.153753	Q9NRL2.BAZ1A_HUMAN
0.438615	0.577702	0.362727	0.527014	0.207578	Q96GM5.SMRD1_HUMAN
0.454373	0.577565	0.391312	0.524288	0.235116	Q15645.PCH2_HUMAN
0.380685	0.577455	0.344537	0.502927	0.193496	P78344.IF4G2_HUMAN
0.389321	0.577266	0.352135	0.501402	0.201694	O43148.MCES_HUMAN
0.44668	0.577165	0.371024	0.50687	0.214164	Q03701.CEBPZ_HUMAN
0.356401	0.576925	0.279005	0.454218	0.159214	Q96T23.RSF1_HUMAN
0.416802	0.576836	0.355141	0.525741	0.197523	Q13151.ROA0_HUMAN
0.416417	0.576753	0.397294	0.487546	0.211202	P33316.DUT_HUMAN
0.41078	0.576232	0.356032	0.514446	0.215377	O75934.SPF27_HUMAN
0.425508	0.575944	0.373066	0.549514	0.202038	Q15007.FL2D_HUMAN
0.352824	0.575859	0.292055	0.438552	0.163097	Q9NTI5.PDS5B_HUMAN
0.430539	0.575737	0.360322	0.531347	0.191766	O95433.AHSA1_HUMAN
0.368046	0.575655	0.303317	0.433243	0.176844	Q9P2J5.SYLC_HUMAN
0.435981	0.575459	0.374142	0.530492	0.20287	Q9NPF5.DMAP1_HUMAN
0.481789	0.575187	0.424118	0.579804	0.231406	P29084.T2EB_HUMAN
0.39867	0.574904	0.331591	0.528388	0.19937	P27694.RFA1_HUMAN
0.40239	0.574556	0.339575	0.522893	0.182715	Q9BZK7.TBL1R_HUMAN
0.436143	0.574475	0.37252	0.55855	0.21075	O60216.RAD21_HUMAN
0.418667	0.574444	0.389123	0.549	0.219272	P35637.FUS_HUMAN
0.41313	0.574436	0.383469	0.557993	0.19343	P31153.METK2_HUMAN
0.358405	0.574429	0.327552	0.479461	0.166706	Q14694.UBP10_HUMAN
0.484782	0.57422	0.415244	0.514737	0.238226	Q8NEJ9.NGDN_HUMAN
0.388069	0.574147	0.357454	0.468554	0.186097	Q14004.CDK13_HUMAN
0.420649	0.574138	0.369494	0.560573	0.198146	P78371.TCPB_HUMAN
0.397348	0.574118	0.382175	0.412853	0.196707	Q9BXY0.MAK16_HUMAN
0.418822	0.573912	0.382642	0.490715	0.220185	O43660.PLRG1_HUMAN
0.472636	0.573309	0.435164	0.466044	0.202798	Q96G21.IMP4_HUMAN
0.585942	0.57298	0.534469	0.584045	0.273273	P09884.DPOLA_HUMAN
0.388063	0.572764	0.319385	0.479929	0.179963	Q969G3.SMCE1_HUMAN
0.583564	0.57252	0.540787	0.628188	0.301745	O95239;Q2VIQ3.KIF4A_HUMAN
0.371238	0.572507	0.305935	0.468885	0.175612	Q86SE5.RALYL_HUMAN
0.444712	0.572129	0.371509	0.493424	0.212274	O15213.WDR46_HUMAN
0.418634	0.57209	0.366206	0.52148	0.194377	P19784.CSK22_HUMAN
0.421549	0.571948	0.382237	0.515379	0.199542	O43823.AKAP8_HUMAN
0.377534	0.57171	0.349718	0.511467	0.1812	O00139.KIF2A_HUMAN
0.405261	0.571687	0.388935	0.466675	0.211234	Q7L2E3.DHX30_HUMAN
0.430338	0.571475	0.364209	0.558085	0.185375	P43487.RANG_HUMAN
0.359607	0.571383	0.355759	0.458427	0.194303	P33240.CSTF2_HUMAN
0.455772	0.571225	0.363185	0.561987	0.220683	O14980.XPO1_HUMAN
0.342472	0.570993	0.342915	0.425097	0.164488	P52888.THOP1_HUMAN
0.407569	0.570961	0.367538	0.567607	0.199285	P11142.HSP7C_HUMAN
0.43775	0.570845	0.386361	0.549715	0.221443	P06748.NPM_HUMAN
0.423896	0.570838	0.386014	0.507824	0.21518	Q9NW82.WDR70_HUMAN
0.48021	0.570784	0.410918	0.481515	0.235369	P06493;P24941;Q00526.CDK1_HUMAN
0.413669	0.570471	0.355487	0.528477	0.20572	P18754.RCC1_HUMAN
0.374219	0.570394	0.317727	0.422893	0.161514	P51003.PAPOA_HUMAN
0.418526	0.570261	0.370964	0.573035	0.205771	Q15233.NONO_HUMAN
0.396991	0.570027	0.351591	0.505274	0.20652	O43719.HTSF1_HUMAN
0.40151	0.570021	0.386359	0.492266	0.208855	Q14151.SAFB2_HUMAN
0.377077	0.56994	0.306037	0.487722	0.156047	Q14676.MDC1_HUMAN
0.45216	0.569811	0.373933	0.500917	0.216798	Q69YN2.C19L1_HUMAN
0.373554	0.569804	0.359221	0.477256	0.201533	P62701.RS4X_HUMAN
0.414054	0.569528	0.384423	0.491422	0.208673	P55081.MFAP1_HUMAN
0.336368	0.56943	0.297945	0.474199	0.14489	Q13177.PAK2_HUMAN
0.389577	0.56928	0.324858	0.476923	0.188193	Q9Y3F4.STRAP_HUMAN
0.441535	0.568697	0.407694	0.531608	0.234082	P24941.CDK2_HUMAN
0.40776	0.568433	0.361027	0.505664	0.196016	O75534.CSDE1_HUMAN
0.4252	0.568407	0.374797	0.463058	0.222421	Q8NFH4.NUP37_HUMAN
0.472969	0.568335	0.434205	0.506526	0.236564	O60287.NPA1P_HUMAN
0.443658	0.568207	0.3746	0.489758	0.228602	O75607.NPM3_HUMAN
0.385126	0.568205	0.324997	0.514844	0.179829	P50579.MAP2_HUMAN
0.417108	0.568197	0.347851	0.52754	0.187652	Q14008.CKAP5_HUMAN
0.3581	0.568185	0.288412	0.444154	0.171278	P06730.IF4E_HUMAN
0.459235	0.568131	0.394708	0.513509	0.218678	Q9GZL7.WDR12_HUMAN
0.411074	0.567884	0.345717	0.577741	0.163579	Q86YP4;Q8WXI9.P66A_HUMAN
0.434509	0.567862	0.387174	0.531378	0.206318	O00148.DX39A_HUMAN
0.375959	0.567817	0.306568	0.435928	0.201516	Q92499.DDX1_HUMAN
0.409867	0.567776	0.323065	0.489968	0.194595	Q5SRE5.NU188_HUMAN
0.400322	0.567424	0.336842	0.494782	0.190257	Q9NW64.RBM22_HUMAN
0.391941	0.567297	0.32908	0.506852	0.184877	Q10570.CPSF1_HUMAN
0.385292	0.567134	0.348372	0.476605	0.179155	O95602.RPA1_HUMAN
0.404929	0.567084	0.316855	0.538684	0.175803	P63165.SUMO1_HUMAN
0.356158	0.567063	0.348718	0.419956	0.165007	O43765.SGTA_HUMAN
0.386289	0.567041	0.367591	0.499287	0.196805	Q8N201.INT1_HUMAN
0.383873	0.566849	0.318603	0.526299	0.168905	P49368.TCPG_HUMAN
0.424984	0.566534	0.400198	0.529489	0.226653	P62316.SMD2_HUMAN
0.479891	0.56649	0.392501	0.588581	0.223943	P40937.RFC5_HUMAN
0.432961	0.566324	0.355034	0.501777	0.189809	Q99873.ANM1_HUMAN
0.390697	0.566175	0.333443	0.472409	0.192675	Q8NI27.THOC2_HUMAN
0.386349	0.566057	0.318713	0.50758	0.202646	O15347.HMGB3_HUMAN
0.383923	0.565713	0.3293	0.454225	0.19113	P41252.SYIC_HUMAN
0.364994	0.565634	0.298306	0.491876	0.16509	Q15020.SART3_HUMAN
0.4033	0.565502	0.350575	0.539147	0.190789	P48643.TCPE_HUMAN
0.407339	0.565463	0.349717	0.484896	0.208643	O43423;P39687.AN32C_HUMAN
0.421656	0.565439	0.388214	0.483075	0.220294	Q9ULX6.AKP8L_HUMAN
0.39649	0.565135	0.380879	0.477124	0.190871	O15446.RPA34_HUMAN
0.41068	0.565055	0.381238	0.516144	0.214147	Q8IYB3.SRRM1_HUMAN
0.389996	0.565043	0.3663	0.485787	0.203694	O75691.UTP20_HUMAN
0.369701	0.565005	0.317064	0.526332	0.196732	O00571.DDX3X_HUMAN
0.414489	0.564772	0.37394	0.474034	0.199171	Q9H583.HEAT1_HUMAN
0.393486	0.564725	0.310503	0.499739	0.18924	Q9UJA5.TRM6_HUMAN
0.365732	0.564263	0.331005	0.428083	0.19863	P62913.RL11_HUMAN
0.373969	0.564186	0.31802	0.409971	0.195774	Q96MU7.YTDC1_HUMAN
0.420625	0.564046	0.358278	0.498734	0.200754	Q92879.CELF1_HUMAN
0.432377	0.563962	0.375407	0.585356	0.212611	O14929.HAT1_HUMAN
0.393037	0.563931	0.378975	0.435101	0.193566	Q9NYH9.UTP6_HUMAN
0.398056	0.563737	0.342604	0.549148	0.193041	P55036.PSMD4_HUMAN
0.426064	0.563718	0.388236	0.490268	0.208429	O95347.SMC2_HUMAN
0.423998	0.56365	0.362248	0.525392	0.203122	Q9UBB9.TFP11_HUMAN
0.34552	0.563299	0.266656	0.461663	0.156209	Q96RS6.NUDC1_HUMAN
0.435783	0.563252	0.377874	0.53757	0.209295	P41091;Q2VIR3.IF2G_HUMAN
0.42329	0.563053	0.383477	0.509142	0.213621	Q8NFH5.NUP35_HUMAN
0.367708	0.562743	0.277433	0.442654	0.172722	Q13838.DX39B_HUMAN
0.347895	0.562729	0.321874	0.410724	0.169697	P49959.MRE11_HUMAN
0.456796	0.562592	0.420992	0.54514	0.239091	Q15022.SUZ12_HUMAN
0.403882	0.562452	0.337911	0.462197	0.211951	Q9NY12.GAR1_HUMAN
0.481622	0.562435	0.412475	0.531425	0.226275	Q96G46.DUS3L_HUMAN
0.412888	0.562233	0.35529	0.511696	0.195297	Q9UBE0.SAE1_HUMAN
0.42882	0.562174	0.380772	0.560339	0.211474	P55209.NP1L1_HUMAN
0.432683	0.562157	0.39608	0.487653	0.226169	Q9BQ61.TRIR_HUMAN
0.448521	0.56176	0.394186	0.534485	0.217714	Q9NVX2.NLE1_HUMAN
0.412181	0.561727	0.348082	0.589675	0.183764	P23246.SFPQ_HUMAN
0.404319	0.56164	0.351957	0.527639	0.161372	Q96RN5.MED15_HUMAN
0.379983	0.561613	0.318713	0.493462	0.172173	Q9P2I0.CPSF2_HUMAN
0.458385	0.561588	0.421624	0.492085	0.229702	P57678.GEMI4_HUMAN
0.432939	0.561052	0.389033	0.454777	0.221875	Q92945;Q96AE4.FUBP2_HUMAN
0.441415	0.560968	0.421898	0.523303	0.211924	Q8IWS0.PHF6_HUMAN
0.341212	0.560753	0.280676	0.462043	0.146686	Q9Y295.DRG1_HUMAN
0.350797	0.560603	0.299172	0.409553	0.17018	Q13247.SRSF6_HUMAN
0.44131	0.560575	0.350995	0.564292	0.203363	Q96J01.THOC3_HUMAN
0.439346	0.560463	0.364186	0.474901	0.213712	Q7L4I2.RSRC2_HUMAN
0.270184	0.560162	0.164611	0.411318	0.060322	Q9Y5Q8.TF3C5_HUMAN
0.400148	0.56014	0.328423	0.505953	0.197818	Q9UKM9.RALY_HUMAN
0.452096	0.559867	0.434558	0.500825	0.240478	Q99590.SCAFB_HUMAN
0.417743	0.559782	0.414545	0.472177	0.239541	Q96PU4;Q96T88.UHRF2_HUMAN
0.442048	0.559727	0.373131	0.510574	0.222883	Q9UNX4.WDR3_HUMAN
0.408763	0.559625	0.322953	0.516607	0.197791	P13010.XRCC5_HUMAN
0.378573	0.559457	0.327455	0.518078	0.169156	P62495.ERF1_HUMAN
0.403086	0.559363	0.352459	0.459158	0.206919	Q9Y2P8.RCL1_HUMAN
0.373171	0.559292	0.378277	0.511923	0.202112	Q9NPI6.DCP1A_HUMAN
0.392128	0.559146	0.345231	0.499497	0.186686	P40222.TXLNA_HUMAN
0.390169	0.559051	0.367636	0.415263	0.207659	Q9NZM5.NOP53_HUMAN
0.404859	0.558939	0.369482	0.482808	0.196805	Q8IY81.SPB1_HUMAN
0.417151	0.558831	0.374692	0.521617	0.207528	Q9UHD1.CHRD1_HUMAN
0.419708	0.558728	0.349792	0.538499	0.20554	Q8NFH3.NUP43_HUMAN
0.409512	0.558467	0.378613	0.513749	0.213721	O15397.IPO8_HUMAN
0.38458	0.558466	0.298223	0.504861	0.131975	Q13610.PWP1_HUMAN
0.436288	0.558437	0.375481	0.562689	0.219174	Q92688.AN32B_HUMAN
0.369123	0.558424	0.342397	0.451504	0.190071	Q96SB4.SRPK1_HUMAN
0.404643	0.558251	0.372447	0.485939	0.197129	P28340.DPOD1_HUMAN
0.425179	0.558191	0.374602	0.510534	0.19661	P17812.PYRG1_HUMAN
0.42943	0.557824	0.37274	0.544245	0.210408	Q9ULR0.ISY1_HUMAN
0.337382	0.557798	0.291834	0.411082	0.190533	Q92665.RT31_HUMAN
0.384263	0.557764	0.338434	0.472828	0.180703	P51532.SMCA4_HUMAN
0.41679	0.557673	0.384161	0.5273	0.20679	P09012.SNRPA_HUMAN
0.399596	0.557434	0.363643	0.457271	0.202786	P45973.CBX5_HUMAN
0.395579	0.557244	0.382075	0.5253	0.204251	P10412;P16402;P16403.H14_HUMAN
0.464705	0.556809	0.480831	0.509955	0.264656	O60563.CCNT1_HUMAN
0.390745	0.556725	0.335504	0.507253	0.186625	A5YKK6.CNOT1_HUMAN
0.399475	0.556682	0.354292	0.548711	0.210427	Q01844.EWS_HUMAN
0.394845	0.55667	0.321174	0.460552	0.184942	O60508.PRP17_HUMAN
0.415434	0.556523	0.348965	0.4957	0.198567	P25440.BRD2_HUMAN
0.435867	0.55636	0.385228	0.544811	0.222526	P18583.SON_HUMAN
0.398165	0.556305	0.360628	0.499169	0.195447	Q5T200.ZC3HD_HUMAN
0.435657	0.556159	0.365307	0.52068	0.193817	Q9HCG8.CWC22_HUMAN
0.414744	0.55612	0.360354	0.519376	0.199089	Q13242.SRSF9_HUMAN
0.383812	0.555978	0.326622	0.499528	0.174742	P30876.RPB2_HUMAN
0.439039	0.555718	0.378256	0.528209	0.238421	Q8WVC0.LEO1_HUMAN
0.340177	0.555679	0.33068	0.396829	0.202954	P25490.TYY1_HUMAN
0.395714	0.555427	0.333819	0.465837	0.195838	P05388;Q8NHW5.RLA0_HUMAN
0.383194	0.555364	0.347381	0.45865	0.20184	Q12769.NU160_HUMAN
0.440066	0.555362	0.367771	0.514505	0.201671	Q9NWY4.HPF1_HUMAN
0.411978	0.555356	0.334925	0.47758	0.188851	Q68CP9.ARID2_HUMAN
0.340835	0.55521	0.278827	0.492457	0.124337	Q9BUJ2.HNRL1_HUMAN
0.423802	0.555021	0.375809	0.527486	0.215751	Q68E01.INT3_HUMAN
0.417665	0.554996	0.357821	0.540873	0.1977	P05198.IF2A_HUMAN
0.452807	0.554964	0.396859	0.531384	0.228564	Q9P013.CWC15_HUMAN
0.366147	0.554868	0.315994	0.453041	0.19174	Q92616.GCN1_HUMAN
0.41402	0.55481	0.372475	0.508191	0.20761	P60228.EIF3E_HUMAN
0.39853	0.554774	0.348798	0.518801	0.179601	P60510.PP4C_HUMAN
0.341654	0.554245	0.265206	0.465034	0.148623	Q9UKF6.CPSF3_HUMAN
0.357106	0.554227	0.306928	0.488576	0.15885	P30520.PURA2_HUMAN
0.436676	0.554181	0.389205	0.517755	0.225153	Q6PD62.CTR9_HUMAN
0.428233	0.554179	0.386963	0.496922	0.212863	Q96JP5.ZFP91_HUMAN
0.344701	0.55408	0.352745	0.501517	0.184827	Q92804.RBP56_HUMAN
0.411911	0.553884	0.363048	0.442259	0.201797	Q9H7E9.CH033_HUMAN
0.412261	0.553784	0.397067	0.383976	0.194821	Q8IYL3.CA174_HUMAN
0.405477	0.553652	0.37051	0.54994	0.212861	Q9NQ29.LUC7L_HUMAN
0.410169	0.553645	0.406703	0.426332	0.235015	Q14181.DPOA2_HUMAN
0.436585	0.553518	0.38866	0.440448	0.228267	Q86UK7.ZN598_HUMAN
0.44938	0.553512	0.420755	0.520402	0.203616	O14757.CHK1_HUMAN
0.398863	0.553452	0.347467	0.552459	0.197481	Q15046.SYK_HUMAN
0.384594	0.55335	0.379472	0.466129	0.205094	Q99733.NP1L4_HUMAN
0.433665	0.553349	0.373283	0.482337	0.168404	O43709.BUD23_HUMAN
0.390487	0.552969	0.357578	0.509263	0.188047	P50991.TCPD_HUMAN
0.366573	0.552932	0.339275	0.491247	0.199672	P10412;P16402;P16403;Q02539.H14_HUMAN
0.398611	0.552908	0.340418	0.482879	0.198703	Q8N3U4.STAG2_HUMAN
0.366646	0.552731	0.330787	0.403801	0.19106	O14744.ANM5_HUMAN
0.519112	0.552622	0.429556	0.48465	0.258541	Q8WWK9.CKAP2_HUMAN
0.411796	0.552572	0.334503	0.464852	0.175714	P62995.TRA2B_HUMAN
0.354063	0.552299	0.348998	0.414026	0.182382	Q04726.TLE3_HUMAN
0.418878	0.552296	0.356593	0.548345	0.194984	Q9UG63.ABCF2_HUMAN
0.437027	0.552245	0.371036	0.540128	0.208344	P55884.EIF3B_HUMAN
0.449961	0.552079	0.387651	0.543989	0.205574	P29083.T2EA_HUMAN
0.362461	0.55203	0.302186	0.472313	0.181874	P22314.UBA1_HUMAN
0.375681	0.551981	0.349654	0.473218	0.192315	O00410.IPO5_HUMAN
0.43404	0.551876	0.406071	0.475706	0.183209	Q9NUW8.TYDP1_HUMAN
0.365745	0.551682	0.361615	0.470253	0.210117	A9QM74.IMA8_HUMAN
0.413448	0.551415	0.38144	0.487074	0.177442	Q9H814.PHAX_HUMAN
0.370857	0.551361	0.28917	0.481573	0.18475	Q14671.PUM1_HUMAN
0.365098	0.551176	0.297859	0.487038	0.156433	P07900.HS90A_HUMAN
0.376728	0.551106	0.359705	0.486585	0.19548	Q14331.FRG1_HUMAN
0.407816	0.551051	0.337387	0.498377	0.203979	Q9UN86.G3BP2_HUMAN
0.336349	0.550935	0.279603	0.411382	0.18618	P49916.DNLI3_HUMAN
0.398489	0.550794	0.357014	0.507325	0.197113	P62753.RS6_HUMAN
0.368844	0.550604	0.365101	0.446038	0.217667	Q8WX92.NELFB_HUMAN
0.387051	0.550539	0.341858	0.47451	0.201479	P63279.UBC9_HUMAN
0.442965	0.550457	0.415286	0.520276	0.227463	Q13823.NOG2_HUMAN
0.334342	0.550264	0.235122	0.428313	0.158458	Q9NQG5.RPR1B_HUMAN
0.395571	0.5502	0.36155	0.474358	0.204706	P15880.RS2_HUMAN
0.353138	0.549882	0.320171	0.412677	0.172853	Q96Q11.TRNT1_HUMAN
0.388315	0.549642	0.347672	0.427099	0.175834	Q7L2J0.MEPCE_HUMAN
0.400355	0.549361	0.347169	0.508217	0.188171	Q9UFC0.LRWD1_HUMAN
0.423248	0.549295	0.371683	0.529728	0.197678	Q15637.SF01_HUMAN
0.385908	0.549153	0.305431	0.498793	0.168783	Q9BWU0.NADAP_HUMAN
0.40289	0.549064	0.366732	0.491877	0.182738	Q0VDF9.HSP7E_HUMAN
0.417741	0.54905	0.359146	0.488575	0.19525	Q8IWZ8.SUGP1_HUMAN
0.428962	0.548923	0.376909	0.537566	0.218488	Q6KC79.NIPBL_HUMAN
0.479182	0.548691	0.404385	0.533286	0.236533	Q9UJX3.APC7_HUMAN
0.419863	0.548607	0.389766	0.54175	0.209339	Q9NY27.PP4R2_HUMAN
0.341865	0.54839	0.329357	0.495526	0.160177	P12081.HARS1_HUMAN
0.447461	0.548265	0.410489	0.498904	0.205187	Q9UHI6.DDX20_HUMAN
0.393511	0.548262	0.321381	0.536258	0.191344	Q04637.IF4G1_HUMAN
0.432549	0.548174	0.386858	0.536868	0.215049	Q8TEQ6.GEMI5_HUMAN
0.398582	0.548127	0.349755	0.461861	0.207251	Q9H8Y5.ANKZ1_HUMAN
0.348063	0.548108	0.335478	0.430655	0.184184	P11940;Q4VXU2.PABP1_HUMAN
0.409437	0.548002	0.389571	0.533441	0.213111	Q15024.EXOS7_HUMAN
0.435827	0.547731	0.39349	0.490207	0.205683	O75792.RNH2A_HUMAN
0.369955	0.547697	0.329857	0.473962	0.176866	P62191.PRS4_HUMAN
0.456264	0.547679	0.396472	0.46322	0.225144	Q3B726.RPA43_HUMAN
0.36596	0.54766	0.304659	0.493758	0.172261	Q9BZJ0.CRNL1_HUMAN
0.352899	0.547634	0.334107	0.494648	0.153419	Q9NZT2.OGFR_HUMAN
0.386923	0.547597	0.368953	0.486085	0.20844	P62750.RL23A_HUMAN
0.332742	0.547409	0.309794	0.445821	0.157931	P61221.ABCE1_HUMAN
0.384967	0.547036	0.336485	0.489264	0.194594	P56192.SYMC_HUMAN
0.417327	0.546961	0.380076	0.59533	0.190835	Q9BTT0.AN32E_HUMAN
0.364221	0.546921	0.28403	0.492943	0.160545	Q15365.PCBP1_HUMAN
0.407865	0.546816	0.353537	0.466476	0.203754	Q9Y606.TRUA_HUMAN
0.439005	0.546745	0.401966	0.541515	0.216888	Q8N9T8.KRI1_HUMAN
0.426896	0.546521	0.39397	0.520365	0.210597	O15405;O94842;O94900.TOX3_HUMAN
0.335412	0.546452	0.297079	0.434406	0.151152	Q9BTD8.RBM42_HUMAN
0.401462	0.546429	0.360095	0.498529	0.193006	Q9C0J8.WDR33_HUMAN
0.434389	0.546362	0.379233	0.520598	0.224143	Q09161.NCBP1_HUMAN
0.335936	0.546264	0.274473	0.489812	0.134254	P51531;P51532.SMCA2_HUMAN
0.398552	0.546173	0.351661	0.487333	0.204726	Q9Y262.EIF3L_HUMAN
0.380952	0.546132	0.338224	0.482986	0.173395	O60885.BRD4_HUMAN
0.372821	0.546055	0.315581	0.485854	0.178378	O76003.GLRX3_HUMAN
0.393133	0.545656	0.372799	0.506943	0.207206	Q13547.HDAC1_HUMAN
0.395632	0.545655	0.327182	0.509849	0.180259	P35998.PRS7_HUMAN
0.368215	0.545611	0.282354	0.43829	0.147669	P07900;Q58FG0.HS90A_HUMAN
0.401011	0.545517	0.34653	0.495618	0.177069	O43290.SNUT1_HUMAN
0.390613	0.545395	0.351793	0.530112	0.1876	P34932.HSP74_HUMAN
0.420653	0.545353	0.340939	0.460402	0.190587	Q15397.PUM3_HUMAN
0.370631	0.545237	0.371336	0.432311	0.206389	Q9Y3B2.EXOS1_HUMAN
0.392873	0.545107	0.338535	0.471917	0.204092	P62277.RS13_HUMAN
0.42244	0.544978	0.383181	0.504538	0.19431	Q9NV56.MRGBP_HUMAN
0.383159	0.544916	0.342635	0.496599	0.186741	Q7Z6Z7.HUWE1_HUMAN
0.35249	0.54479	0.306648	0.477879	0.150405	Q06546.GABPA_HUMAN
0.494324	0.544608	0.440814	0.53752	0.251593	Q6PL18.ATAD2_HUMAN
0.378471	0.54456	0.351058	0.475963	0.175174	Q9UPT8.ZC3H4_HUMAN
0.380879	0.544486	0.328364	0.481515	0.172096	Q9NZL9.MAT2B_HUMAN
0.359818	0.5443	0.287792	0.426378	0.159546	P11172.UMPS_HUMAN
0.502402	0.544231	0.440707	0.54864	0.25269	P49643.PRI2_HUMAN
0.423483	0.544218	0.371211	0.508827	0.211004	E9PAV3.NACAM_HUMAN
0.37027	0.544072	0.3847	0.467895	0.183186	O15067.PUR4_HUMAN
0.32058	0.543975	0.344176	0.401354	0.162629	Q8ND56.LS14A_HUMAN
0.388111	0.54394	0.346627	0.503517	0.202965	P18124.RL7_HUMAN
0.427859	0.543871	0.343534	0.566856	0.196159	O96019.ACL6A_HUMAN
0.44285	0.543858	0.451294	0.478786	0.231833	Q9Y483.MTF2_HUMAN
0.406593	0.543803	0.387164	0.529519	0.204249	P16949.STMN1_HUMAN
0.347196	0.543525	0.214513	0.435851	0.108085	P49903.SPS1_HUMAN
0.323125	0.543505	0.257104	0.456384	0.11508	Q8WU90.ZC3HF_HUMAN
0.289941	0.543444	0.259207	0.373888	0.11751	Q9NRR5;Q9UMX0.UBQL4_HUMAN
0.383484	0.543264	0.324854	0.468584	0.182221	Q14CX7.NAA25_HUMAN
0.347352	0.543223	0.299784	0.468189	0.182854	P07814.SYEP_HUMAN
0.432173	0.542867	0.377181	0.549587	0.212764	P31483;Q01085.TIA1_HUMAN
0.3733	0.54273	0.388723	0.48243	0.184709	Q9UNQ2.DIM1_HUMAN
0.40525	0.54267	0.330586	0.493095	0.197041	P27695.APEX1_HUMAN
0.412793	0.54248	0.335877	0.501069	0.216687	Q16531.DDB1_HUMAN
0.390832	0.542476	0.347339	0.513841	0.152593	O14981.BTAF1_HUMAN
0.409767	0.542095	0.343426	0.574419	0.186322	Q13547;Q92769.HDAC1_HUMAN
0.396985	0.542084	0.368883	0.479622	0.194631	O60934.NBN_HUMAN
0.403606	0.542053	0.368937	0.488728	0.219272	P08579.RU2B_HUMAN
0.380101	0.541717	0.366112	0.451775	0.193633	P50750.CDK9_HUMAN
0.345479	0.541653	0.331714	0.398427	0.173221	Q12888.TP53B_HUMAN
0.403702	0.541521	0.368286	0.484508	0.18593	Q8NHV4.NEDD1_HUMAN
0.417466	0.541267	0.369833	0.519431	0.208336	P62241.RS8_HUMAN
0.255976	0.541244	0.218819	0.419874	0.074082	Q14669.TRIPC_HUMAN
0.403806	0.541213	0.34315	0.47475	0.184628	Q9Y5L0.TNPO3_HUMAN
0.422396	0.540958	0.343915	0.516657	0.200537	Q8NAV1.PR38A_HUMAN
0.388129	0.540743	0.305439	0.478524	0.206498	P84103.SRSF3_HUMAN
0.372229	0.540498	0.267737	0.482085	0.146448	Q9NPJ6.MED4_HUMAN
0.407019	0.540434	0.342233	0.489823	0.216672	Q5T9A4.ATD3B_HUMAN
0.429128	0.540302	0.381174	0.504574	0.226405	Q13042.CDC16_HUMAN
0.434587	0.540256	0.3549	0.577409	0.203121	P11940;Q13310.PABP1_HUMAN
0.4405	0.540162	0.367849	0.517419	0.203166	O75909.CCNK_HUMAN
0.392968	0.540019	0.36757	0.453263	0.190004	Q9NXH9.TRM1_HUMAN
0.428362	0.539629	0.379657	0.562722	0.209274	Q9HB71.CYBP_HUMAN
0.31124	0.539616	0.258785	0.429431	0.089821	O14497.ARI1A_HUMAN
0.429314	0.539609	0.343312	0.509539	0.204016	Q9BW27.NUP85_HUMAN
0.383102	0.539354	0.329603	0.517922	0.187629	Q9GZZ1.NAA50_HUMAN
0.415981	0.539322	0.351274	0.445486	0.21049	Q96P16.RPR1A_HUMAN
0.425902	0.539235	0.357809	0.481438	0.232978	Q9UKN8.TF3C4_HUMAN
0.33503	0.539157	0.332858	0.432034	0.172607	P23258.TBG1_HUMAN
0.386288	0.538929	0.337595	0.453099	0.177899	Q92979.NEP1_HUMAN
0.425769	0.538883	0.393044	0.514351	0.226809	Q9BQ04;Q9BWF3.RBM4B_HUMAN
0.551676	0.538638	0.484524	0.533755	0.283189	P49642.PRI1_HUMAN
0.433514	0.538607	0.372159	0.529134	0.202215	P27708.PYR1_HUMAN
0.411745	0.538363	0.340321	0.525263	0.209412	O00303.EIF3F_HUMAN
0.435539	0.53815	0.342845	0.513247	0.224122	P51114.FXR1_HUMAN
0.403448	0.537922	0.333443	0.471445	0.197386	Q5H9R7.PP6R3_HUMAN
0.335479	0.537716	0.316575	0.443056	0.167356	Q9Y6G9.DC1L1_HUMAN
0.400751	0.537643	0.36792	0.457965	0.18604	Q96F86.EDC3_HUMAN
0.42103	0.537642	0.350452	0.487943	0.209372	Q9UER7.DAXX_HUMAN
0.363806	0.537334	0.305402	0.479797	0.163706	O75175.CNOT3_HUMAN
0.438082	0.537033	0.403337	0.496281	0.234766	Q969X6.UTP4_HUMAN
0.368193	0.537023	0.295663	0.448648	0.180144	Q02880.TOP2B_HUMAN
0.376866	0.536813	0.282904	0.53601	0.146603	P26196.DDX6_HUMAN
0.402374	0.536708	0.392656	0.470024	0.25435	Q9H8G2.CAAP1_HUMAN
0.510045	0.53663	0.511928	0.517912	0.298133	Q9BXW9.FACD2_HUMAN
0.433631	0.536542	0.350046	0.469024	0.232568	Q8N5A5.ZGPAT_HUMAN
0.332618	0.536348	0.271027	0.455221	0.152685	Q15691.MARE1_HUMAN
0.385012	0.536231	0.381986	0.490663	0.181922	Q96EY4.TMA16_HUMAN
0.42009	0.536196	0.396393	0.517108	0.204023	Q86VM9.ZCH18_HUMAN
0.292675	0.536188	0.272173	0.449761	0.134064	Q9BT09.CNPY3_HUMAN
0.487323	0.536063	0.427515	0.477637	0.244111	Q8N8A6.DDX51_HUMAN
0.263755	0.536055	0.182504	0.406077	0.088544	Q9H0D6.XRN2_HUMAN
0.231912	0.536016	0.178771	0.368971	0.102368	O75367.H2AY_HUMAN
0.415323	0.535843	0.381633	0.516265	0.204203	Q9H9B1.EHMT1_HUMAN
0.411911	0.535757	0.360299	0.415656	0.20806	Q712K3.UB2R2_HUMAN
0.405749	0.535602	0.360799	0.462651	0.207624	Q8WWQ0.PHIP_HUMAN
0.408326	0.535451	0.330402	0.420032	0.206587	Q9NVH2.INT7_HUMAN
0.418461	0.535383	0.381411	0.458654	0.218768	Q9H9Y6.RPA2_HUMAN
0.463555	0.535375	0.380467	0.521377	0.23442	Q96CB8.INT12_HUMAN
0.479921	0.535332	0.379905	0.514505	0.22903	O43929.ORC4_HUMAN
0.33798	0.535291	0.332909	0.390128	0.192352	P39687.AN32A_HUMAN
0.359713	0.535244	0.319888	0.461683	0.165554	Q9Y6D9.MD1L1_HUMAN
0.327032	0.535239	0.226557	0.428667	0.117369	Q96FZ2.HMCES_HUMAN
0.338655	0.535235	0.25922	0.419425	0.166126	Q7L0Y3.TM10C_HUMAN
0.366037	0.534805	0.328418	0.446653	0.181508	Q6PJG6.BRAT1_HUMAN
0.39797	0.534747	0.321251	0.482747	0.186489	Q5VV42.CDKAL_HUMAN
0.447972	0.53458	0.398264	0.536634	0.224415	Q13868.EXOS2_HUMAN
0.32617	0.5343	0.292952	0.506544	0.139381	O75312.ZPR1_HUMAN
0.428124	0.53354	0.372651	0.427846	0.212004	Q9BZX2.UCK2_HUMAN
0.402344	0.533448	0.346785	0.516985	0.196172	Q96ST2.IWS1_HUMAN
0.423753	0.533198	0.352292	0.530076	0.206182	O60231.DHX16_HUMAN
0.391737	0.532944	0.360328	0.517097	0.201622	O00743.PPP6_HUMAN
0.344976	0.532944	0.337684	0.445198	0.187278	Q9NXV6.CARF_HUMAN
0.372969	0.532479	0.356161	0.465745	0.188436	Q8WW12.PCNP_HUMAN
0.49968	0.532194	0.445534	0.588952	0.254014	O15226.NKRF_HUMAN
0.425385	0.531991	0.387906	0.475391	0.209851	Q5JVF3.PCID2_HUMAN
0.370653	0.531959	0.311308	0.450614	0.192067	P62851.RS25_HUMAN
0.37768	0.531877	0.337417	0.502033	0.200591	P39019.RS19_HUMAN
0.361763	0.531819	0.289637	0.471644	0.16673	Q9Y6X9.MORC2_HUMAN
0.443486	0.531631	0.380279	0.545912	0.21261	O95400.CD2B2_HUMAN
0.374069	0.531619	0.328213	0.428572	0.191644	Q6UB35.C1TM_HUMAN
0.45639	0.531516	0.380829	0.52205	0.228514	Q13769.THOC5_HUMAN
0.378664	0.531508	0.298224	0.434006	0.189711	Q9UBL3.ASH2L_HUMAN
0.453763	0.531445	0.368656	0.53742	0.222354	O95232.LC7L3_HUMAN
0.46521	0.531035	0.395053	0.551306	0.223859	Q9Y4W2.LAS1L_HUMAN
0.383574	0.530984	0.356948	0.448357	0.18936	Q6DD87.ZN787_HUMAN
0.328414	0.530847	0.291066	0.351639	0.195213	Q9H9J2.RM44_HUMAN
0.386858	0.530586	0.350571	0.443251	0.18087	Q9BWE0.REPI1_HUMAN
0.407141	0.53055	0.393327	0.510705	0.218051	Q9BQ52.RNZ2_HUMAN
0.362376	0.530413	0.267514	0.471228	0.174333	P19525.E2AK2_HUMAN
0.561894	0.530391	0.46516	0.57054	0.284873	Q96HA7.TONSL_HUMAN
0.379761	0.530334	0.3258	0.350903	0.193465	Q86U44.MTA70_HUMAN
0.455496	0.530325	0.384529	0.496698	0.226529	Q9Y221.NIP7_HUMAN
0.423511	0.530319	0.430179	0.458904	0.226565	Q86WX3.AROS_HUMAN
0.391138	0.530169	0.344601	0.460401	0.195677	Q9H2U1.DHX36_HUMAN
0.388482	0.530101	0.352983	0.482131	0.18751	O43847.NRDC_HUMAN
0.355099	0.529955	0.256601	0.471284	0.166489	P07900;P08238.HS90A_HUMAN
0.377758	0.529731	0.316219	0.476504	0.193573	P54577.SYYC_HUMAN
0.3661	0.529556	0.32508	0.490784	0.160477	P15170;Q8IYD1.ERF3A_HUMAN
0.352384	0.529536	0.29137	0.447599	0.139224	Q12824.SNF5_HUMAN
0.414509	0.529497	0.349912	0.48621	0.19592	P40227;Q92526.TCPZ_HUMAN
0.401496	0.52948	0.362973	0.474722	0.185473	Q9H4L7.SMRCD_HUMAN
0.389139	0.52943	0.357357	0.466447	0.187294	O95373.IPO7_HUMAN
0.283244	0.529415	0.279395	0.393365	0.112795	Q14739.LBR_HUMAN
0.525306	0.52941	0.481	0.5533	0.273028	P52732.KIF11_HUMAN
0.408656	0.529372	0.321866	0.439617	0.192151	Q8WVV9.HNRLL_HUMAN
0.406353	0.529307	0.333068	0.445986	0.194003	Q15050.RRS1_HUMAN
0.411344	0.528844	0.378714	0.545504	0.215087	Q14974.IMB1_HUMAN
0.441127	0.528608	0.387784	0.453135	0.223692	Q9H8H0.NOL11_HUMAN
0.437516	0.52856	0.352616	0.467681	0.205234	Q9NXF1.TEX10_HUMAN
0.399308	0.528542	0.343912	0.497088	0.191808	O43242.PSMD3_HUMAN
0.412157	0.528491	0.335441	0.557327	0.190423	P62333.PRS10_HUMAN
0.334087	0.528391	0.311224	0.487717	0.163026	Q16543.CDC37_HUMAN
0.345996	0.528252	0.293187	0.431069	0.170521	P36873.PP1G_HUMAN
0.361273	0.528095	0.359987	0.416052	0.194414	Q99575.POP1_HUMAN
0.375294	0.528035	0.377615	0.441836	0.199437	Q9BTC0.DIDO1_HUMAN
0.397528	0.527927	0.341462	0.503307	0.203405	P62263.RS14_HUMAN
0.338946	0.527895	0.311344	0.455007	0.151751	O75376.NCOR1_HUMAN
0.511164	0.527887	0.426209	0.490626	0.249958	Q9BW71.HIRP3_HUMAN
0.364584	0.527691	0.27495	0.481987	0.164418	P51665.PSMD7_HUMAN
0.396473	0.527642	0.348124	0.508697	0.191823	O60306.AQR_HUMAN
0.37203	0.52758	0.336032	0.459483	0.176126	Q9Y5B0.CTDP1_HUMAN
0.419356	0.527409	0.353657	0.540354	0.206719	P60842;Q14240.IF4A1_HUMAN
0.332751	0.52731	0.275975	0.460062	0.140674	Q8TAQ2.SMRC2_HUMAN
0.408846	0.527128	0.339486	0.469889	0.20749	O96008.TOM40_HUMAN
0.3745	0.52706	0.305344	0.452048	0.186176	Q14980.NUMA1_HUMAN
0.460625	0.526931	0.38939	0.544395	0.220624	P09651;Q32P51.ROA1_HUMAN
0.362648	0.526504	0.330183	0.502707	0.155198	P27707.DCK_HUMAN
0.318962	0.526062	0.312024	0.507206	0.132858	Q9UPN7.PP6R1_HUMAN
0.392366	0.526038	0.330323	0.547423	0.180754	Q8TAQ2;Q92922.SMRC2_HUMAN
0.473805	0.526033	0.433711	0.523165	0.232074	Q9Y3B9.RRP15_HUMAN
0.417097	0.525955	0.359734	0.528535	0.202569	O60885;Q15059.BRD4_HUMAN
0.337117	0.52582	0.258111	0.420281	0.12096	Q9Y2R4.DDX52_HUMAN
0.502005	0.525758	0.385527	0.48063	0.248748	Q9UKJ3.GPTC8_HUMAN
0.315995	0.525547	0.293711	0.429614	0.141526	P31939.PUR9_HUMAN
0.464075	0.525526	0.413793	0.522638	0.219029	P36639.8ODP_HUMAN
0.4293	0.525484	0.347981	0.52129	0.194042	P49848.TAF6_HUMAN
0.419841	0.52542	0.359616	0.516162	0.194197	P54105.ICLN_HUMAN
0.37382	0.525377	0.355153	0.44265	0.180128	Q92878.RAD50_HUMAN
0.395456	0.525097	0.311273	0.433031	0.195629	Q8WUA4.TF3C2_HUMAN
0.301393	0.524961	0.241736	0.430336	0.122951	Q49A26.GLYR1_HUMAN
0.338112	0.524861	0.287364	0.459547	0.167412	Q12904.AIMP1_HUMAN
0.398129	0.524251	0.373142	0.445192	0.201583	Q9HAU5.RENT2_HUMAN
0.384902	0.523756	0.377441	0.579116	0.205951	Q9BRX5.PSF3_HUMAN
0.382349	0.523491	0.338635	0.46179	0.20365	P08238;Q58FF8.HS90B_HUMAN
0.430803	0.523474	0.369981	0.587146	0.208034	P31689.DNJA1_HUMAN
0.33785	0.523382	0.224064	0.468063	0.125427	P61962.DCAF7_HUMAN
0.365513	0.52313	0.309302	0.461408	0.185411	O60884.DNJA2_HUMAN
0.427095	0.523102	0.388783	0.510401	0.221514	Q8N7H5.PAF1_HUMAN
0.324308	0.522919	0.29179	0.352069	0.169418	Q9Y3B7.RM11_HUMAN
0.387502	0.522708	0.320647	0.491449	0.192184	P37108.SRP14_HUMAN
0.412475	0.522678	0.345932	0.554154	0.199336	P31948.STIP1_HUMAN
0.368613	0.522447	0.31069	0.482629	0.187709	Q9UHB9.SRP68_HUMAN
0.435353	0.52244	0.363867	0.503807	0.218676	Q9BU76.MMTA2_HUMAN
0.397447	0.522183	0.334723	0.55883	0.176031	Q9NQ29;Q9Y383.LUC7L_HUMAN
0.410937	0.522094	0.331482	0.516311	0.183408	Q9HCD5.NCOA5_HUMAN
0.335908	0.521967	0.315228	0.399697	0.183828	Q92615.LAR4B_HUMAN
0.30126	0.521925	0.220378	0.440594	0.091116	Q96T60.PNKP_HUMAN
0.348634	0.521833	0.339158	0.410533	0.174939	Q8WUQ7.CATIN_HUMAN
0.392108	0.521804	0.352318	0.427525	0.197738	Q7Z5K2.WAPL_HUMAN
0.463959	0.521625	0.388486	0.514628	0.216653	Q5F1R6.DJC21_HUMAN
0.470751	0.521548	0.37774	0.436479	0.24516	O75683.SURF6_HUMAN
0.320741	0.521422	0.338606	0.406746	0.166252	Q6L8Q7.PDE12_HUMAN
0.378729	0.521193	0.335961	0.520886	0.186973	P13639.EF2_HUMAN
0.429571	0.520953	0.418657	0.529319	0.221886	Q8NEY8.PPHLN_HUMAN
0.515297	0.520867	0.48826	1	0.244015	Q96GD4.AURKB_HUMAN
0.35807	0.520842	0.326788	0.507117	0.181259	P25786.PSA1_HUMAN
0.439414	0.520627	0.388255	0.493247	0.217148	Q15366.PCBP2_HUMAN
0.34785	0.520581	0.275723	0.4907	0.125853	P11142;P54652.HSP7C_HUMAN
0.297225	0.520493	0.258274	0.421696	0.146637	O94880.PHF14_HUMAN
0.429815	0.520313	0.386909	0.509829	0.218113	O43809.CPSF5_HUMAN
0.40778	0.520247	0.326371	0.468671	0.178135	Q92610.ZN592_HUMAN
0.391925	0.520058	0.358773	0.524963	0.192994	Q9Y5K5.UCHL5_HUMAN
0.374351	0.51996	0.307403	0.482011	0.181649	O00231.PSD11_HUMAN
0.343456	0.519904	0.272565	0.389375	0.172594	Q02790.FKBP4_HUMAN
0.399003	0.519894	0.370469	0.416973	0.226524	P57081.WDR4_HUMAN
0.386188	0.519651	0.362748	0.448457	0.195296	Q9NRA8.4ET_HUMAN
0.441922	0.519559	0.464906	0.514738	0.251535	Q96ER3.SAAL1_HUMAN
0.525237	0.519552	0.467229	0.525831	0.277762	Q8NBT2.SPC24_HUMAN
0.449865	0.519539	0.386212	0.507894	0.224492	Q9BQP7.MGME1_HUMAN
0.401121	0.519209	0.323336	0.474552	0.191335	Q9NZL4.HPBP1_HUMAN
0.324669	0.519162	0.300297	0.413411	0.163904	P49750.YLPM1_HUMAN
0.31577	0.519122	0.290403	0.432208	0.154108	P33240;Q9H0L4.CSTF2_HUMAN
0.357279	0.518961	0.284353	0.493624	0.160231	P51991.ROA3_HUMAN
0.418538	0.518941	0.366504	0.479177	0.209167	Q86W42.THOC6_HUMAN
0.394455	0.51871	0.326101	0.536825	0.188881	P17980.PRS6A_HUMAN
0.406777	0.518669	0.353811	0.521074	0.196685	P41091.IF2G_HUMAN
0.388062	0.51865	0.317316	0.473494	0.175863	Q6NYC1.JMJD6_HUMAN
0.469299	0.518514	0.422565	0.466936	0.228495	Q9UBD5.ORC3_HUMAN
0.352593	0.518505	0.339922	0.450618	0.16381	Q9BSJ2.GCP2_HUMAN
0.472724	0.518409	0.390086	0.557761	0.228589	P14635.CCNB1_HUMAN
0.41703	0.518377	0.391986	0.442841	0.223958	P49366.DHYS_HUMAN
0.397992	0.518304	0.383684	0.5424	0.211964	P16949;Q93045.STMN1_HUMAN
0.374202	0.518279	0.330133	0.480069	0.204049	P62081.RS7_HUMAN
0.413728	0.518278	0.380662	0.499042	0.219326	P35637;Q92804.FUS_HUMAN
0.305426	0.51804	0.265849	0.447583	0.134062	P53041.PPP5_HUMAN
0.447952	0.517612	0.413816	0.493038	0.241996	Q9NRG0.CHRC1_HUMAN
0.306046	0.517299	0.292184	0.334969	0.161104	P51398.RT29_HUMAN
0.372902	0.517113	0.30865	0.437859	0.193443	Q8IXH7.NELFD_HUMAN
0.369761	0.517015	0.365808	0.452008	0.188475	P23588.IF4B_HUMAN
0.350381	0.516945	0.289053	0.5026	0.161639	Q6FI81.CPIN1_HUMAN
0.363483	0.516936	0.294511	0.480791	0.167689	Q5T4S7.UBR4_HUMAN
0.356684	0.516913	0.318869	0.470934	0.155522	Q92598.HS105_HUMAN
0.591218	0.516825	0.47072	0.537031	0.293676	Q9H5V9.STEEP_HUMAN
0.339301	0.51678	0.298755	0.394774	0.186943	Q96EY7.PTCD3_HUMAN
0.300138	0.516443	0.277415	0.409753	0.142149	Q06587;Q99496.RING1_HUMAN
0.362252	0.516393	0.302977	0.488085	0.191132	O43432;Q04637.IF4G3_HUMAN
0.46402	0.516307	0.409743	0.511982	0.226103	Q9NQZ2.SAS10_HUMAN
0.476339	0.516297	0.413683	0.458257	0.251502	Q8TAD8.SNIP1_HUMAN
0.366061	0.51613	0.32751	0.410256	0.183156	O95376.ARI2_HUMAN
0.344787	0.516047	0.320845	0.388626	0.185906	O76031.CLPX_HUMAN
0.369137	0.516001	0.312956	0.441203	0.187558	P08865.RSSA_HUMAN
0.37559	0.515926	0.319731	0.477512	0.188447	O76094.SRP72_HUMAN
0.34632	0.515858	0.328726	0.445781	0.184194	Q92620.PRP16_HUMAN
0.375169	0.515721	0.340982	0.441094	0.175559	A3KN83.SBNO1_HUMAN
0.385818	0.515669	0.34352	0.448723	0.200077	P07900;P08238;Q58FF6;Q58FF7;Q58FF8.HS90A_HUMAN
0.449843	0.515537	0.364177	0.529628	0.200893	P78362;Q96SB4.SRPK2_HUMAN
0.349901	0.515488	0.326683	0.439608	0.177159	Q9UKZ1.CNO11_HUMAN
0.419282	0.515402	0.432672	0.484062	0.216985	Q8IY37.DHX37_HUMAN
0.347396	0.515175	0.276481	0.403157	0.172569	Q9BYJ9.YTHD1_HUMAN
0.33669	0.515044	0.255375	0.412067	0.139662	Q12849.GRSF1_HUMAN
0.418296	0.514565	0.349542	0.437863	0.219028	Q9H089.LSG1_HUMAN
0.371057	0.514327	0.265935	0.457081	0.149918	P68400.CSK21_HUMAN
0.457718	0.514245	0.445994	0.5003	0.249367	P42695.CNDD3_HUMAN
0.367468	0.513751	0.332359	0.442307	0.190559	P08708.RS17_HUMAN
0.470603	0.51366	0.396464	0.526716	0.229598	Q8TED0.UTP15_HUMAN
0.413175	0.513556	0.349884	0.515614	0.220888	Q9HAV4.XPO5_HUMAN
0.310638	0.513531	0.247082	0.359527	0.160841	Q9UL15.BAG5_HUMAN
0.43533	0.513414	0.4537	0.498715	0.250718	Q96C57.CSTOS_HUMAN
0.358436	0.513365	0.330842	0.431955	0.156166	P29372.3MG_HUMAN
0.370821	0.513289	0.332815	0.458413	0.201527	Q00688.FKBP3_HUMAN
0.503813	0.513251	0.493866	0.572975	0.273554	Q14691.PSF1_HUMAN
0.391219	0.51309	0.408023	0.408433	0.244837	Q8NDF8.PAPD5_HUMAN
0.413977	0.512971	0.341356	0.426214	0.195285	Q9H7B2.RPF2_HUMAN
0.27514	0.512959	0.194465	0.371462	0.084323	O75494.SRS10_HUMAN
0.410354	0.512803	0.346969	0.439181	0.188987	O75179;Q8IWZ3.ANR17_HUMAN
0.347544	0.512544	0.267044	0.405595	0.180316	Q9NVI7.ATD3A_HUMAN
0.426289	0.512373	0.388197	0.428584	0.245909	Q9BYW2.SETD2_HUMAN
0.324448	0.512333	0.312706	0.402054	0.1739	Q9Y2Z0.SGT1_HUMAN
0.436312	0.512077	0.371107	0.558653	0.20644	P17706.PTN2_HUMAN
0.45786	0.512049	0.387643	0.476256	0.237413	Q9UBU8.MO4L1_HUMAN
0.401362	0.51203	0.345178	0.503906	0.19928	Q9UNP9.PPIE_HUMAN
0.395526	0.511978	0.33184	0.422525	0.2059	Q9BQA1.MEP50_HUMAN
0.412003	0.51185	0.334296	0.500874	0.189697	P11940;Q4VXU2;Q5JQF8.PABP1_HUMAN
0.336419	0.511838	0.323035	0.450215	0.154624	Q8N108.MIER1_HUMAN
0.430293	0.511458	0.38598	0.560573	0.20813	Q96SB8.SMC6_HUMAN
0.372408	0.511413	0.322687	0.390518	0.150727	Q9H1A4.APC1_HUMAN
0.382102	0.511379	0.311729	0.446593	0.167873	O75526;P38159;Q96E39.RMXL2_HUMAN
0.470899	0.511246	0.418547	0.436391	0.221517	Q13416.ORC2_HUMAN
0.316988	0.511152	0.250831	0.434859	0.141258	Q12800;Q9NZI7.TFCP2_HUMAN
0.467922	0.511051	0.410043	0.486357	0.233715	Q9UK61.TASOR_HUMAN
0.358928	0.511039	0.28778	0.478371	0.180007	Q9Y3I0.RTCB_HUMAN
0.321796	0.511031	0.265609	0.466405	0.141765	O00178.GTPB1_HUMAN
0.306597	0.510974	0.284533	0.464223	0.146113	Q9NT62.ATG3_HUMAN
0.40938	0.510971	0.320402	0.418511	0.182854	Q9BUI4.RPC3_HUMAN
0.411206	0.510368	0.36574	0.475773	0.228789	P46100.ATRX_HUMAN
0.357115	0.509952	0.307184	0.442477	0.195037	Q92522.H1X_HUMAN
0.366976	0.509904	0.299212	0.403828	0.194812	P42704.LPPRC_HUMAN
0.479862	0.509831	0.421413	0.461541	0.240062	Q14146.URB2_HUMAN
0.448768	0.509824	0.425615	0.444992	0.231871	Q53GS7.GLE1_HUMAN
0.444128	0.509642	0.373637	0.414107	0.19495	Q9UPP1.PHF8_HUMAN
0.455773	0.509583	0.401341	0.497315	0.229861	Q9NUQ3.TXLNG_HUMAN
0.335057	0.509566	0.29211	0.439	0.131169	Q9NR09.BIRC6_HUMAN
0.259472	0.509366	0.218801	0.380707	0.11582	Q9NSD9.SYFB_HUMAN
0.416654	0.509299	0.386002	0.525962	0.184937	Q6IQ49.SDE2_HUMAN
0.45061	0.509231	0.363347	0.4273	0.229927	Q96KQ7.EHMT2_HUMAN
0.327079	0.509214	0.300832	0.420525	0.151736	P36507;Q02750.MP2K2_HUMAN
0.361012	0.509098	0.309367	0.421853	0.184507	Q9Y676.RT18B_HUMAN
0.343659	0.508995	0.341932	0.422997	0.166455	Q9P289.STK26_HUMAN
0.460074	0.508898	0.424535	0.524778	0.235459	Q9BTA9.WAC_HUMAN
0.289595	0.508883	0.208659	0.427333	0.120994	Q6P9B9.INT5_HUMAN
0.406362	0.508868	0.401293	0.486827	0.225662	Q7Z3K3.POGZ_HUMAN
0.469207	0.508719	0.401272	0.445531	0.237745	Q9BRS2.RIOK1_HUMAN
0.396911	0.508464	0.359094	0.47751	0.208927	Q9NX24.NHP2_HUMAN
0.470124	0.508418	0.40989	0.452773	0.232739	Q5SY16.NOL9_HUMAN
0.361926	0.508382	0.29352	0.423437	0.192818	P26639.SYTC_HUMAN
0.256061	0.508305	0.245041	0.378163	0.115005	P61006.RAB8A_HUMAN
0.368131	0.507792	0.332327	0.470806	0.173936	P20290.BTF3_HUMAN
0.252501	0.507679	0.206752	0.328777	0.123844	P82675.RT05_HUMAN
0.344788	0.507343	0.301157	0.479755	0.165933	Q9Y4E8.UBP15_HUMAN
0.369913	0.507254	0.344708	0.498721	0.195088	O00233.PSMD9_HUMAN
0.386429	0.507223	0.331636	0.384387	0.200568	Q96HS1.PGAM5_HUMAN
0.532906	0.507138	0.523036	0.482844	0.291822	O96028.NSD2_HUMAN
0.369931	0.507104	0.347592	0.448823	0.176368	A8CG34;Q96HA1.P121C_HUMAN
0.278019	0.507062	0.234059	0.399889	0.109598	P11940;Q4VXU2;Q96DU9.PABP1_HUMAN
0.405391	0.507009	0.353673	0.504015	0.197276	Q04323.UBXN1_HUMAN
0.359631	0.506744	0.278918	0.478105	0.170359	Q96S55.WRIP1_HUMAN
0.353989	0.506735	0.328633	0.419179	0.189172	Q6IN85.P4R3A_HUMAN
0.384757	0.506672	0.356744	0.464998	0.172975	Q9UNN5.FAF1_HUMAN
0.227425	0.506619	0.143457	0.399631	0.032873	P09429.HMGB1_HUMAN
0.427933	0.506496	0.347845	0.50207	0.200593	Q9Y4C8.RBM19_HUMAN
0.456616	0.506153	0.390228	0.42011	0.228356	Q14671;Q8TB72.PUM1_HUMAN
0.422375	0.506147	0.349386	0.496117	0.196027	O15047.SET1A_HUMAN
0.44417	0.506087	0.346815	0.4846	0.189302	Q9Y4A5.TRRAP_HUMAN
0.431495	0.505952	0.344299	0.462734	0.220264	Q7Z739;Q9BYJ9;Q9Y5A9.YTHD3_HUMAN
0.38709	0.505952	0.332822	0.461046	0.191282	Q92600.CNOT9_HUMAN
0.396075	0.505894	0.329897	0.426899	0.203589	O94805;O96019.ACL6B_HUMAN
0.327914	0.5058	0.310517	0.372922	0.159174	O60502.OGA_HUMAN
0.393606	0.505671	0.351305	0.459522	0.196723	Q4G0J3.LARP7_HUMAN
0.387926	0.505619	0.343082	0.436548	0.188758	Q14919.NC2A_HUMAN
0.427762	0.505467	0.363361	0.438115	0.208986	Q96RE7.NACC1_HUMAN
0.386093	0.505363	0.355546	0.434174	0.196391	Q9Y4B6.DCAF1_HUMAN
0.44421	0.505361	0.341719	0.51587	0.218005	Q9Y232.CDYL_HUMAN
0.363696	0.505332	0.340714	0.440584	0.188499	Q8WUA2.PPIL4_HUMAN
0.329748	0.50532	0.245816	0.389185	0.134818	Q13595.TRA2A_HUMAN
0.364374	0.505147	0.34253	0.462125	0.207471	O60828.PQBP1_HUMAN
0.49115	0.505048	0.445548	0.500607	0.275704	Q86W56.PARG_HUMAN
0.424221	0.504956	0.36633	0.518772	0.218218	P37198.NUP62_HUMAN
0.282545	0.504693	0.231213	0.367719	0.139427	Q8N6H7.ARFG2_HUMAN
0.409152	0.504605	0.348649	0.469284	0.21387	Q08170.SRSF4_HUMAN
0.319223	0.504437	0.279464	0.400168	0.161602	P55010.IF5_HUMAN
0.366104	0.504358	0.344563	0.5159	0.201582	O00410;O60518.IPO5_HUMAN
0.355291	0.503906	0.313743	0.462291	0.179189	Q9UI10.EI2BD_HUMAN
0.390174	0.503776	0.309936	0.427986	0.218449	Q15059.BRD3_HUMAN
0.332789	0.503701	0.304621	0.443646	0.171859	P78318.IGBP1_HUMAN
0.378987	0.503582	0.347543	0.557736	0.186324	Q15554.TERF2_HUMAN
0.330489	0.503569	0.277331	0.363268	0.175214	P09001.RM03_HUMAN
0.428459	0.50345	0.368542	0.499818	0.212887	Q13330.MTA1_HUMAN
0.345898	0.503229	0.309191	0.445767	0.164237	P15170.ERF3A_HUMAN
0.371246	0.503112	0.346217	0.449524	0.200646	Q8WUD4.CCD12_HUMAN
0.362929	0.503041	0.295378	0.386018	0.165111	O00629.IMA3_HUMAN
0.400013	0.503012	0.327161	0.444332	0.204342	P05388.RLA0_HUMAN
0.343566	0.502931	0.307755	0.40449	0.13878	O75448.MED24_HUMAN
0.311351	0.502681	0.292324	0.390328	0.153348	P12268;P20839.IMDH2_HUMAN
0.392078	0.502628	0.284543	0.435262	0.1957	Q8N1G0.ZN687_HUMAN
0.276541	0.502417	0.233894	0.344361	0.129837	Q99549.MPP8_HUMAN
0.44985	0.502416	0.396454	0.523296	0.219527	Q9NVM9.INT13_HUMAN
0.417308	0.502321	0.3508	0.479631	0.210624	Q3MHD2.LSM12_HUMAN
0.291585	0.502299	0.247115	0.394679	0.131605	Q9Y5Q9.TF3C3_HUMAN
0.345839	0.502055	0.312624	0.413016	0.194846	Q9HB07.MYG1_HUMAN
0.380062	0.502015	0.338673	0.465936	0.1869	P02786.TFR1_HUMAN
0.385032	0.501624	0.318656	0.468757	0.190046	Q06203.PUR1_HUMAN
0.388803	0.501244	0.357305	0.491825	0.205167	Q13243.SRSF5_HUMAN
0.416586	0.500981	0.365585	0.460376	0.228611	Q5MIZ7.P4R3B_HUMAN
0.350832	0.500912	0.320839	0.418662	0.187092	Q13619.CUL4A_HUMAN
0.437725	0.500827	0.386759	0.390523	0.213161	Q9P0U4.CXXC1_HUMAN
0.373863	0.500451	0.340699	0.432074	0.191286	O94888.UBXN7_HUMAN
0.341465	0.500438	0.316207	0.442849	0.152086	P11908;P60891.PRPS2_HUMAN
0.385085	0.500415	0.362174	0.474378	0.20197	Q9UIF9.BAZ2A_HUMAN
0.379928	0.500336	0.308749	0.424015	0.208113	Q5T9A4;Q9NVI7.ATD3B_HUMAN
0.344364	0.500284	0.277763	0.482065	0.157029	P54578.UBP14_HUMAN
0.371947	0.500236	0.284018	0.514731	0.164238	Q13200.PSMD2_HUMAN
0.336153	0.500187	0.268809	0.439116	0.14447	Q6Y7W6.GGYF2_HUMAN
0.362091	0.499945	0.299554	0.490935	0.151223	O60610.DIAP1_HUMAN
0.378378	0.49976	0.326808	0.455694	0.185162	Q69YN4.VIR_HUMAN
0.32259	0.49958	0.311901	0.410033	0.187134	P62701;Q8TD47.RS4X_HUMAN
0.535814	0.499441	0.488273	0.494827	0.26511	Q13472.TOP3A_HUMAN
0.390986	0.499331	0.361325	0.499573	0.17873	Q96EP5.DAZP1_HUMAN
0.292503	0.499139	0.228898	0.425112	0.138488	Q9BTY7.HGH1_HUMAN
0.410932	0.499033	0.373234	0.521205	0.179533	O00170.AIP_HUMAN
0.367811	0.498816	0.316304	0.469513	0.180079	Q99460.PSMD1_HUMAN
0.552912	0.498566	0.534682	0.546055	0.292651	Q9BXS6.NUSAP_HUMAN
0.38034	0.498515	0.34004	0.421266	0.183515	P23919.KTHY_HUMAN
0.413524	0.498418	0.365805	0.43873	0.205389	O95456.PSMG1_HUMAN
0.419678	0.497945	0.360947	0.451015	0.217729	Q15428.SF3A2_HUMAN
0.29071	0.497612	0.287246	0.359602	0.148374	P11908.PRPS2_HUMAN
0.306355	0.497436	0.269187	0.419337	0.137047	Q7KZI7.MARK2_HUMAN
0.386996	0.497394	0.410965	0.372913	0.260435	O60293.ZC3H1_HUMAN
0.362063	0.497348	0.287256	0.450305	0.183549	P68104;Q5VTE0.EF1A1_HUMAN
0.324989	0.497162	0.306962	0.411169	0.146184	Q8WVY7.UBCP1_HUMAN
0.366201	0.497106	0.328528	0.491134	0.189613	P84098.RL19_HUMAN
0.374392	0.496999	0.315012	0.441316	0.216528	P38919;P60842;Q14240.IF4A3_HUMAN
0.407914	0.496908	0.368957	0.416081	0.190908	Q8WTT2.NOC3L_HUMAN
0.387315	0.496807	0.343813	0.462502	0.191068	Q9NPF4.OSGEP_HUMAN
0.421237	0.496799	0.371429	0.5138	0.210908	P23396.RS3_HUMAN
0.416288	0.496774	0.394404	0.479879	0.210947	Q16637.SMN_HUMAN
0.355418	0.496731	0.307065	0.404736	0.162771	Q00059.TFAM_HUMAN
0.390919	0.496671	0.356338	0.499386	0.206356	P26373.RL13_HUMAN
0.277014	0.496667	0.277521	0.314731	0.168881	P39023;Q92901.RL3_HUMAN
0.369187	0.496627	0.310767	0.45425	0.184272	Q14C86.GAPD1_HUMAN
0.366945	0.496448	0.293519	0.456708	0.176393	P43686.PRS6B_HUMAN
0.287725	0.496244	0.243904	0.443635	0.069301	Q9Y5A7.NUB1_HUMAN
0.389974	0.496243	0.334956	0.426789	0.216731	Q8TCS8.PNPT1_HUMAN
0.381299	0.496235	0.311398	0.465167	0.183099	Q9Y263.PLAP_HUMAN
0.375567	0.496136	0.343979	0.452772	0.16631	P41214.EIF2D_HUMAN
0.321703	0.496089	0.278174	0.35839	0.163088	Q9BYD6.RM01_HUMAN
0.284616	0.496077	0.260374	0.392219	0.112962	Q9NZC9.SMAL1_HUMAN
0.514333	0.496006	0.422982	0.480938	0.233977	Q9UNY4.TTF2_HUMAN
0.30662	0.49569	0.262832	0.451544	0.129899	P36915.GNL1_HUMAN
0.295854	0.495628	0.26897	0.319846	0.159076	O75439.MPPB_HUMAN
0.362644	0.495537	0.362867	0.500867	0.191906	P47914.RL29_HUMAN
0.397733	0.495513	0.361197	0.414874	0.197686	Q8TF68.ZN384_HUMAN
0.467317	0.495281	0.405764	0.425843	0.275381	O15504.NUP42_HUMAN
0.324068	0.495188	0.26345	0.445634	0.159416	Q9P289;Q9Y6E0.STK26_HUMAN
0.297811	0.495066	0.240632	0.466581	0.136288	P07900;Q58FG1.HS90A_HUMAN
0.453816	0.494903	0.404966	0.436321	0.229911	O95785.WIZ_HUMAN
0.399904	0.4949	0.31753	0.477002	0.205047	Q9UK59.DBR1_HUMAN
0.40506	0.494782	0.362541	0.441504	0.223917	Q9Y388.RBMX2_HUMAN
0.308333	0.494763	0.233173	0.376587	0.128848	Q96SY0.INT14_HUMAN
0.369476	0.494695	0.331908	0.370118	0.192929	Q8IX01.SUGP2_HUMAN
0.343388	0.494061	0.286762	0.3852	0.176424	Q96TA2.YMEL1_HUMAN
0.3914	0.493977	0.346453	0.491052	0.208266	Q969S3.ZN622_HUMAN
0.238826	0.493518	0.151862	0.430105	0.015303	O95758.PTBP3_HUMAN
0.313055	0.493472	0.238941	0.429852	0.129735	Q13564.ULA1_HUMAN
0.378408	0.493466	0.317914	0.426247	0.185776	P46783.RS10_HUMAN
0.393067	0.493094	0.356319	0.425859	0.21445	P08579;P09012.RU2B_HUMAN
0.302317	0.492693	0.246981	0.349154	0.144414	Q10713.MPPA_HUMAN
0.44501	0.492672	0.355913	0.499148	0.224256	Q96HW7.INT4_HUMAN
0.355047	0.492511	0.277265	0.465924	0.151686	Q9C0C9.UBE2O_HUMAN
0.473907	0.492474	0.438309	0.514102	0.244276	Q7Z6E9.RBBP6_HUMAN
0.414216	0.492128	0.360612	0.56265	0.202065	P31942.HNRH3_HUMAN
0.331146	0.492065	0.322889	0.375417	0.183556	P30154.2AAB_HUMAN
0.476807	0.491687	0.480865	0.600895	0.243096	Q16763.UBE2S_HUMAN
0.48689	0.49162	0.44283	0.524669	0.272219	O60870.KIN17_HUMAN
0.282974	0.491531	0.191877	0.418276	0.029772	P09651.ROA1_HUMAN
0.399584	0.491439	0.319623	0.456413	0.185783	O94776;Q13330;Q9BTC8.MTA2_HUMAN
0.277681	0.49102	0.235343	0.426492	0.108379	P46379.BAG6_HUMAN
0.299074	0.490987	0.247331	0.374003	0.155818	P16104;Q16777.H2AX_HUMAN
0.268166	0.490926	0.231665	0.469727	0.048947	Q92888.ARHG1_HUMAN
0.31351	0.490684	0.234796	0.394268	0.145137	Q9BX40.LS14B_HUMAN
0.37457	0.490653	0.31389	0.451323	0.19974	Q86XL3.ANKL2_HUMAN
0.495804	0.490557	0.436389	0.445228	0.259598	O95478.NSA2_HUMAN
0.408895	0.490492	0.374685	0.486444	0.21696	Q9NUL3.STAU2_HUMAN
0.317644	0.490373	0.255755	0.403033	0.174583	Q15785.TOM34_HUMAN
0.509425	0.490157	0.498889	0.517904	0.255255	O60942.MCE1_HUMAN
0.396748	0.490006	0.364021	0.482438	0.215301	Q7Z2T5.TRM1L_HUMAN
0.295809	0.4899	0.268572	0.386365	0.13393	Q9H773.DCTP1_HUMAN
0.350525	0.489798	0.293996	0.445984	0.193838	P11142;P17066;P54652.HSP7C_HUMAN
0.561067	0.48929	0.571093	0.526465	0.333909	Q15910.EZH2_HUMAN
0.249078	0.48917	0.255451	0.363591	0.128327	Q9Y6E2.5MP1_HUMAN
0.476879	0.489082	0.407259	0.421297	0.224335	Q1ED39.KNOP1_HUMAN
0.384357	0.48906	0.343815	0.425934	0.162841	Q96T58.MINT_HUMAN
0.449485	0.48905	0.42988	0.53259	0.240315	Q9NZ63.TLS1_HUMAN
0.377951	0.488978	0.371879	0.502141	0.202714	P62917.RL8_HUMAN
0.384674	0.488789	0.338516	0.487119	0.201019	P25789.PSA4_HUMAN
0.385631	0.488726	0.353515	0.433127	0.204656	Q9NXE4.NSMA3_HUMAN
0.380658	0.488603	0.344106	0.42023	0.191779	Q5JSZ5.PRC2B_HUMAN
0.408152	0.488458	0.347786	0.466316	0.205941	Q7Z4V5.HDGR2_HUMAN
0.424167	0.488391	0.351144	0.491661	0.193398	Q13620.CUL4B_HUMAN
0.313619	0.488383	0.21009	0.372311	0.113484	Q9UBP6.TRMB_HUMAN
0.35272	0.488315	0.275433	0.473218	0.166093	P53582.MAP11_HUMAN
0.421308	0.488224	0.418956	0.421025	0.232149	P14859.PO2F1_HUMAN
0.391058	0.488197	0.357475	0.380561	0.205529	Q9H9F9.ARP5_HUMAN
0.346682	0.487999	0.258745	0.356291	0.179102	Q96ES7.SGF29_HUMAN
0.406203	0.487819	0.303248	0.424984	0.176866	Q15291.RBBP5_HUMAN
0.26017	0.487521	0.183918	0.376234	0.10411	P85037.FOXK1_HUMAN
0.395839	0.487498	0.302092	0.495383	0.197017	Q9NP79.VTA1_HUMAN
0.403813	0.487473	0.39013	0.481569	0.229165	O75925;O75928.PIAS1_HUMAN
0.409502	0.487349	0.37538	0.447764	0.211031	Q13144.EI2BE_HUMAN
0.293987	0.487175	0.256437	0.31861	0.16342	Q9NRX2.RM17_HUMAN
0.440829	0.48702	0.460345	0.47846	0.266332	Q9NVU7.SDA1_HUMAN
0.291308	0.486947	0.292462	0.332206	0.171179	P49711.CTCF_HUMAN
0.362081	0.486825	0.305237	0.449245	0.159114	Q9BUL5.PHF23_HUMAN
0.361344	0.486485	0.348804	0.488837	0.175334	Q92974.ARHG2_HUMAN
0.417582	0.48636	0.419059	0.479784	0.221476	O15381.NVL_HUMAN
0.352651	0.486136	0.279486	0.452812	0.186176	P61201.CSN2_HUMAN
0.449799	0.486121	0.42548	0.455194	0.254085	O60318.GANP_HUMAN
0.452546	0.486119	0.394979	0.448571	0.221756	Q68CQ4.UTP25_HUMAN
0.249978	0.485966	0.204721	0.316273	0.115316	Q9NZB2.F120A_HUMAN
0.284125	0.485829	0.283635	0.455305	0.127129	Q32MZ4.LRRF1_HUMAN
0.349052	0.485757	0.289321	0.420737	0.202898	P51858.HDGF_HUMAN
0.425518	0.485326	0.340588	0.502259	0.209699	Q15648.MED1_HUMAN
0.332182	0.485212	0.299593	0.366787	0.168704	Q99700.ATX2_HUMAN
0.346323	0.485179	0.290729	0.392545	0.185349	P82650.RT22_HUMAN
0.377498	0.484914	0.363038	0.507028	0.200147	P0C0S5;Q71UI9.H2AZ_HUMAN
0.328974	0.484756	0.251057	0.31526	0.188383	Q6STE5;Q92925;Q96GM5.SMRD3_HUMAN
0.331066	0.48473	0.302861	0.39804	0.128885	Q5C9Z4.NOM1_HUMAN
0.402606	0.48466	0.291586	0.51064	0.162507	O95926.SYF2_HUMAN
0.307871	0.484441	0.323784	0.395707	0.169216	Q9H3N1.TMX1_HUMAN
0.478986	0.484414	0.495964	0.544384	0.272059	Q9HCK8.CHD8_HUMAN
0.377588	0.484302	0.316123	0.518368	0.180161	P31483.TIA1_HUMAN
0.374814	0.484295	0.328812	0.458087	0.225844	Q9NRF9.DPOE3_HUMAN
0.284455	0.484088	0.235785	0.344219	0.127913	O95202.LETM1_HUMAN
0.396455	0.483957	0.31931	0.458268	0.178778	Q93074.MED12_HUMAN
0.286872	0.483804	0.289693	0.343867	0.166702	Q9NR50.EI2BG_HUMAN
0.318352	0.483711	0.303404	0.386599	0.190816	Q96ER9.MITOK_HUMAN
0.453781	0.483504	0.460716	0.484788	0.224059	Q13257.MD2L1_HUMAN
0.390134	0.482847	0.344235	0.442883	0.220467	Q9UHB7.AFF4_HUMAN
0.390676	0.482754	0.325598	0.454429	0.194233	Q9NX63.MIC19_HUMAN
0.491941	0.482609	0.484985	0.508986	0.260082	Q12830.BPTF_HUMAN
0.44528	0.482431	0.421959	0.509397	0.234223	O75530.EED_HUMAN
0.400813	0.482424	0.366314	0.408117	0.218998	Q8TAF3.WDR48_HUMAN
0.1817	0.48224	0.163912	0.363504	0.039705	Q86UE4.LYRIC_HUMAN
0.338086	0.482161	0.296434	0.398967	0.154982	Q96L91.EP400_HUMAN
0.404954	0.481972	0.373639	0.482297	0.21233	Q5MIZ7;Q6IN85.P4R3B_HUMAN
0.443003	0.481843	0.464496	0.518276	0.242139	Q8NCF5.NF2IP_HUMAN
0.402647	0.481809	0.330107	0.436808	0.197477	O95104;Q9UPN6.SCAF4_HUMAN
0.289336	0.481716	0.296103	0.431473	0.189762	O95758;P26599.PTBP3_HUMAN
0.374904	0.481653	0.356383	0.370236	0.207197	Q8WY22.BRI3B_HUMAN
0.414277	0.48165	0.372579	0.521062	0.221208	P19388.RPAB1_HUMAN
0.352292	0.481501	0.297869	0.428741	0.165267	Q8TEX9.IPO4_HUMAN
0.359556	0.481459	0.31755	0.392257	0.144107	Q9H6Y2.WDR55_HUMAN
0.247654	0.481273	0.201947	0.368226	0.10995	Q08752.PPID_HUMAN
0.224598	0.48109	0.170792	0.337813	0.081301	Q13685.AAMP_HUMAN
0.566843	0.480975	0.567145	0.509076	0.318328	P53350.PLK1_HUMAN
0.374547	0.480646	0.277867	0.47164	0.14948	Q96S59.RANB9_HUMAN
0.302901	0.480623	0.265034	0.432609	0.163143	Q5JTV8.TOIP1_HUMAN
0.372086	0.480414	0.339874	0.408756	0.188615	Q9Y2R9.RT07_HUMAN
0.353525	0.480106	0.305887	0.482481	0.173196	O75526;P38159.RMXL2_HUMAN
0.374106	0.480034	0.321649	0.467176	0.174693	E9PAV3;Q9BZK3.NACAM_HUMAN
0.35911	0.479881	0.306433	0.473674	0.15989	Q9Y4X5.ARI1_HUMAN
0.443145	0.479801	0.360248	0.437656	0.217498	Q92759.TF2H4_HUMAN
0.271074	0.479726	0.192229	0.364995	0.098238	Q9UBF2.COPG2_HUMAN
0.405742	0.479677	0.385165	0.440753	0.221076	P25208.NFYB_HUMAN
0.316114	0.479502	0.237672	0.445674	0.132942	P07437.TBB5_HUMAN
0.421188	0.479425	0.327268	0.448119	0.192201	P07199.CENPB_HUMAN
0.310067	0.479324	0.25406	0.419618	0.11918	Q6NZY4.ZCHC8_HUMAN
0.373012	0.479291	0.364062	0.41934	0.187019	O14602;P47813.IF1AY_HUMAN
0.262369	0.479193	0.219866	0.367368	0.102996	O43252.PAPS1_HUMAN
0.344588	0.479105	0.303742	0.421882	0.168966	Q02447.SP3_HUMAN
0.380368	0.479102	0.306035	0.345077	0.189328	Q9UQR1.ZN148_HUMAN
0.313402	0.479029	0.250958	0.423993	0.103249	Q92785.REQU_HUMAN
0.318079	0.478783	0.247417	0.406196	0.121406	Q00613.HSF1_HUMAN
0.446379	0.47864	0.474734	0.449279	0.240258	Q9NYV4.CDK12_HUMAN
0.546907	0.478456	0.557209	0.519456	0.305456	Q8NHQ9.DDX55_HUMAN
0.374041	0.47842	0.383246	0.453788	0.222386	Q9NVC6.MED17_HUMAN
0.3451	0.478395	0.288179	0.432612	0.157541	O15379.HDAC3_HUMAN
0.306393	0.478224	0.278023	0.355554	0.183351	Q7Z3J3.RGPD4_HUMAN
0.402077	0.478157	0.362469	0.442825	0.188235	Q9NP77.SSU72_HUMAN
0.40547	0.478066	0.405365	0.434646	0.212708	Q96RL1.UIMC1_HUMAN
0.495968	0.478062	0.478736	0.545899	0.251679	Q9ULW3.ABT1_HUMAN
0.323399	0.478042	0.255867	0.393887	0.173358	Q86TB9.PATL1_HUMAN
0.349215	0.478038	0.287493	0.413976	0.165915	P13639;Q15029.EF2_HUMAN
0.347483	0.477847	0.287531	0.398135	0.17699	O15131;O60684;P52294.IMA6_HUMAN
0.322667	0.477366	0.297053	0.376442	0.181377	O95573.ACSL3_HUMAN
0.460658	0.477365	0.422755	0.504766	0.250069	Q9UKL0.RCOR1_HUMAN
0.360261	0.477283	0.280696	0.447527	0.14081	Q96SK2.TM209_HUMAN
0.334624	0.477031	0.334022	0.377476	0.201662	Q9Y6I4.UBP3_HUMAN
0.389087	0.476999	0.345335	0.449323	0.191538	P61081.UBC12_HUMAN
0.549347	0.476993	0.612544	0.49535	0.323218	Q96BK5.PINX1_HUMAN
0.379292	0.476977	0.310812	0.440632	0.15405	Q96FX7.TRM61_HUMAN
0.262513	0.476865	0.21759	0.368048	0.105994	Q8IWJ2.GCC2_HUMAN
0.269424	0.476719	0.261091	0.359813	0.14531	Q86TU7.SETD3_HUMAN
0.296163	0.476711	0.213101	0.324702	0.160793	P82673.RT35_HUMAN
0.396258	0.4767	0.403448	0.468542	0.209318	Q8N954.GPT11_HUMAN
0.351331	0.476598	0.337316	0.493179	0.199879	P61758.PFD3_HUMAN
0.392833	0.476418	0.350305	0.404703	0.186562	Q3ZCQ8.TIM50_HUMAN
0.383651	0.476408	0.324604	0.484414	0.194582	O14818.PSA7_HUMAN
0.319664	0.476393	0.273645	0.385132	0.176652	Q9Y570.PPME1_HUMAN
0.259637	0.476177	0.236197	0.368349	0.146118	Q96AG4.LRC59_HUMAN
0.420006	0.476169	0.367983	0.475349	0.20587	Q9H7N4.SFR19_HUMAN
0.578091	0.476048	0.579102	0.456707	0.322306	Q96FF9.CDCA5_HUMAN
0.201619	0.476021	0.189466	0.379485	0.033113	P32519.ELF1_HUMAN
0.243668	0.475915	0.166699	0.356537	0.085856	Q8N6R0.EFNMT_HUMAN
0.325864	0.475684	0.284453	0.412073	0.156206	Q9NXG2.THUM1_HUMAN
0.576444	0.475665	0.641192	0.570466	0.358621	Q9H967.WDR76_HUMAN
0.268189	0.475635	0.276726	0.381346	0.157374	P49589.SYCC_HUMAN
0.376662	0.475531	0.33188	0.464019	0.189266	Q9UBQ5.EIF3K_HUMAN
0.373125	0.475238	0.316196	0.473784	0.183475	P28066.PSA5_HUMAN
0.492218	0.475115	0.395613	0.423102	0.258526	Q9NWT1.PK1IP_HUMAN
0.214883	0.475036	0.232107	0.253406	0.129613	P23193;Q15560.TCEA1_HUMAN
0.342356	0.474908	0.311716	0.38366	0.176492	Q9BU89.DOHH_HUMAN
0.321476	0.47472	0.290542	0.447151	0.158599	Q02750.MP2K1_HUMAN
0.198113	0.474682	0.175381	0.313851	0.037659	P06400.RB_HUMAN
0.349851	0.474601	0.328858	0.445848	0.163078	P11586.C1TC_HUMAN
0.38364	0.474536	0.303951	0.507628	0.195218	P62195.PRS8_HUMAN
0.456638	0.474501	0.406084	0.483928	0.20607	P51784.UBP11_HUMAN
0.477029	0.474421	0.444359	0.417078	0.282568	Q9P275.UBP36_HUMAN
0.345654	0.474403	0.267117	0.463488	0.178435	Q14258.TRI25_HUMAN
0.425117	0.474332	0.379045	0.456575	0.20659	O14646.CHD1_HUMAN
0.286865	0.47417	0.248618	0.358303	0.143296	O75351;Q9UN37.VPS4B_HUMAN
0.41228	0.474142	0.340891	0.466639	0.218482	O00505;O00629.IMA4_HUMAN
0.473445	0.474	0.444655	0.502257	0.243475	Q9Y6A5.TACC3_HUMAN
0.378655	0.473887	0.341808	0.361354	0.175881	Q9BV44.THUM3_HUMAN
0.379904	0.473828	0.329406	0.379761	0.18486	Q9UBW7.ZMYM2_HUMAN
0.364805	0.473816	0.295609	0.469159	0.155754	Q12789.TF3C1_HUMAN
0.32771	0.473794	0.267178	0.379007	0.159348	Q8IU81.I2BP1_HUMAN
0.378776	0.473133	0.371058	0.50367	0.220797	Q9Y3Y2.CHTOP_HUMAN
0.427168	0.473091	0.388273	0.481707	0.22351	Q9NPD3.EXOS4_HUMAN
0.262658	0.473079	0.218707	0.342295	0.114645	P08397.HEM3_HUMAN
0.377432	0.473032	0.37243	0.469153	0.189073	Q96CT7.CC124_HUMAN
0.371694	0.472805	0.305866	0.414963	0.213209	O43615.TIM44_HUMAN
0.46211	0.472664	0.416775	0.485067	0.249199	P00374.DYR_HUMAN
0.390457	0.472652	0.357359	0.547093	0.197603	P00492.HPRT_HUMAN
0.435495	0.472549	0.424809	0.443426	0.241681	Q9BVS4.RIOK2_HUMAN
0.405989	0.472545	0.364872	0.500007	0.175725	Q13426.XRCC4_HUMAN
0.327889	0.472504	0.260772	0.431435	0.173628	Q9UBS4.DJB11_HUMAN
0.451412	0.472275	0.377198	0.500856	0.219046	P52298.NCBP2_HUMAN
0.394319	0.472269	0.340324	0.508192	0.207081	Q13427.PPIG_HUMAN
0.316843	0.472173	0.253205	0.46342	0.146074	Q15006.EMC2_HUMAN
0.291771	0.472004	0.233874	0.338654	0.148237	Q9P015.RM15_HUMAN
0.418387	0.471918	0.396236	0.501696	0.217856	Q6VMQ6.MCAF1_HUMAN
0.327256	0.471603	0.266718	0.386197	0.147482	P25685.DNJB1_HUMAN
0.371972	0.471558	0.313427	0.441199	0.168405	O00273.DFFA_HUMAN
0.265934	0.471494	0.220966	0.427842	0.095441	Q04864.REL_HUMAN
0.395396	0.471263	0.343596	0.416699	0.209995	P36873;P62136;P62140.PP1G_HUMAN
0.355955	0.471181	0.321143	0.328965	0.194137	Q9BZE1.RM37_HUMAN
0.49585	0.471163	0.444049	0.527891	0.257192	Q15047.SETB1_HUMAN
0.340479	0.471093	0.251827	0.427226	0.157699	O00429.DNM1L_HUMAN
0.349343	0.471091	0.275973	0.438692	0.170834	Q13155.AIMP2_HUMAN
0.385433	0.471075	0.339041	0.473407	0.195345	O00154.BACH_HUMAN
0.320579	0.470998	0.315874	0.382463	0.134562	Q14814.MEF2D_HUMAN
0.314158	0.470952	0.247015	0.412384	0.135065	Q06587.RING1_HUMAN
0.387488	0.470883	0.399799	0.419462	0.145497	Q02086.SP2_HUMAN
0.363647	0.470801	0.234815	0.365074	0.161673	Q13330;Q9BTC8.MTA1_HUMAN
0.42579	0.470796	0.481227	0.508364	0.236275	Q14493.SLBP_HUMAN
0.396731	0.470747	0.313691	0.492152	0.187371	Q9UNM6.PSD13_HUMAN
0.391973	0.470675	0.325193	0.450236	0.194916	Q7L1Q6.5MP2_HUMAN
0.633887	0.470499	0.639073	0.518406	0.340677	O94927.HAUS5_HUMAN
0.33075	0.470217	0.282405	0.36438	0.186961	Q9NYK5.RM39_HUMAN
0.291334	0.470199	0.277449	0.354869	0.160385	Q8N257.H2B3B_HUMAN
0.189434	0.469339	0.129033	0.278981	0.063023	Q9Y6E0.STK24_HUMAN
0.362838	0.469312	0.332073	0.47058	0.166345	Q9H6T3.RPAP3_HUMAN
0.451937	0.469273	0.429012	0.494243	0.219005	P04183.KITH_HUMAN
0.412322	0.469249	0.479513	0.503235	0.258038	P78332.RBM6_HUMAN
0.401547	0.469209	0.377557	0.454638	0.213206	P62979;P62987.RS27A_HUMAN
0.41397	0.468959	0.355264	0.498239	0.207955	O95251.KAT7_HUMAN
0.322877	0.46892	0.250615	0.366332	0.150272	O43396.TXNL1_HUMAN
0.274701	0.468889	0.202599	0.395901	0.139562	P61011.SRP54_HUMAN
0.385633	0.468757	0.354357	0.495226	0.202954	O75940.SPF30_HUMAN
0.210332	0.468748	0.181247	0.321438	0.059696	Q9Y6I9.TX264_HUMAN
0.364875	0.468697	0.32617	0.422779	0.202453	P83731.RL24_HUMAN
0.371615	0.468632	0.348527	0.503325	0.205319	P62829.RL23_HUMAN
0.352462	0.468509	0.312046	0.419525	0.167395	O95757;Q92598.HS74L_HUMAN
0.360822	0.468295	0.31959	0.381498	0.183505	Q71RC2.LARP4_HUMAN
0.296303	0.468211	0.249944	0.338363	0.163967	Q7Z739.YTHD3_HUMAN
0.376011	0.468144	0.347743	0.471204	0.210332	P46778.RL21_HUMAN
0.367908	0.467854	0.351502	0.477648	0.187622	P62805.H4_HUMAN
0.282054	0.467759	0.205264	0.38538	0.111155	Q16539.MK14_HUMAN
0.416782	0.467723	0.381916	0.507302	0.217217	O43447.PPIH_HUMAN
0.26539	0.467658	0.23606	0.313575	0.150167	O95365.ZBT7A_HUMAN
0.378324	0.467526	0.325945	0.463993	0.174946	Q8N6M0.OTU6B_HUMAN
0.381446	0.467264	0.32446	0.444238	0.180358	Q8IWZ3.ANKH1_HUMAN
0.535119	0.467176	0.561536	0.494512	0.395772	Q13111.CAF1A_HUMAN
0.290711	0.467103	0.238596	0.319627	0.146065	Q9BYD3.RM04_HUMAN
0.326879	0.467084	0.271634	0.419222	0.169234	O75663.TIPRL_HUMAN
0.311019	0.466989	0.284187	0.375569	0.197695	Q9Y6J9.TAF6L_HUMAN
0.488387	0.46697	0.436976	0.529075	0.287389	Q8IY18.SMC5_HUMAN
0.352464	0.466918	0.34568	0.352064	0.199488	P39687;Q92688.AN32A_HUMAN
0.512983	0.466854	0.532023	0.505098	0.275452	Q15004.PAF15_HUMAN
0.284974	0.466708	0.227882	0.398817	0.099518	Q15042.RB3GP_HUMAN
0.295538	0.466681	0.300489	0.411109	0.14456	P29144.TPP2_HUMAN
0.371922	0.466362	0.311044	0.466432	0.181157	Q16881.TRXR1_HUMAN
0.459591	0.466343	0.415353	0.497385	0.280147	Q9NQT5.EXOS3_HUMAN
0.406918	0.46628	0.325431	0.454012	0.233956	Q9HCE5.MET14_HUMAN
0.498405	0.466223	0.45754	0.49212	0.253387	Q9H8H2.DDX31_HUMAN
0.372384	0.466058	0.301577	0.420159	0.189674	Q16891.MIC60_HUMAN
0.463109	0.465903	0.388986	0.410789	0.288234	Q76FK4.NOL8_HUMAN
0.464656	0.465823	0.397782	0.512736	0.232483	Q5T8P6;Q9P2N5.RBM26_HUMAN
0.308898	0.46577	0.241747	0.325736	0.186173	P63173.RL38_HUMAN
0.465426	0.465717	0.412032	0.466228	0.240321	Q14241.ELOA1_HUMAN
0.302431	0.465695	0.246314	0.354089	0.181922	Q96A33.CCD47_HUMAN
0.316101	0.465589	0.281068	0.428872	0.162121	Q86Y56.DAAF5_HUMAN
0.307381	0.465584	0.269164	0.299616	0.163454	Q9NP92.RT30_HUMAN
0.372493	0.465401	0.298769	0.493372	0.183817	O00232.PSD12_HUMAN
0.360765	0.465393	0.328472	0.372647	0.167612	Q9GZS1.RPA49_HUMAN
0.444008	0.465364	0.417431	0.387708	0.251701	Q9UL40.ZN346_HUMAN
0.255595	0.465333	0.24384	0.336366	0.100674	Q8TBC4.UBA3_HUMAN
0.42879	0.465314	0.352413	0.527725	0.216992	P14678;P63162.RSMB_HUMAN
0.354696	0.4653	0.287723	0.470461	0.183031	Q86VP6.CAND1_HUMAN
0.239275	0.465191	0.214307	0.36611	0.090502	Q96C86.DCPS_HUMAN
0.216545	0.465159	0.19518	0.309561	0.104503	P30153;P30154.2AAA_HUMAN
0.335975	0.464906	0.295914	0.440909	0.12227	Q9UIS9.MBD1_HUMAN
0.376812	0.464576	0.321613	0.493055	0.192969	P60900.PSA6_HUMAN
0.433679	0.464508	0.39776	0.412021	0.261586	Q86U90.YRDC_HUMAN
0.405547	0.464203	0.357755	0.481942	0.215854	Q96EE3.SEH1_HUMAN
0.38305	0.46371	0.360389	0.47597	0.194753	Q9UFW8.CGBP1_HUMAN
0.238196	0.463599	0.181954	0.360299	0.099696	Q8N1G4.LRC47_HUMAN
0.421566	0.463596	0.336761	0.476139	0.220564	P51114;P51116;Q06787.FXR1_HUMAN
0.372691	0.463579	0.297486	0.491769	0.186559	P26641.EF1G_HUMAN
0.369679	0.463555	0.34505	0.500832	0.190287	O75822.EIF3J_HUMAN
0.299988	0.463554	0.27003	0.329727	0.166047	P14735.IDE_HUMAN
0.379547	0.463083	0.356475	0.447027	0.205038	P62280.RS11_HUMAN
0.41495	0.46292	0.350857	0.492664	0.210377	Q6I9Y2.THOC7_HUMAN
0.361404	0.462884	0.336138	0.471154	0.192675	Q9UIA9.XPO7_HUMAN
0.320484	0.462761	0.285748	0.408058	0.172704	O43264.ZW10_HUMAN
0.276132	0.46275	0.196514	0.428945	0.080542	Q9NZN8.CNOT2_HUMAN
0.382744	0.462716	0.365113	0.418918	0.188987	O14802.RPC1_HUMAN
0.371171	0.462701	0.269237	0.38986	0.150819	Q96P16;Q9NQG5.RPR1A_HUMAN
0.372592	0.462633	0.356166	0.493083	0.211554	P61254;Q9UNX3.RL26_HUMAN
0.325868	0.462578	0.245977	0.424393	0.132882	Q86X55.CARM1_HUMAN
0.364571	0.462522	0.302191	0.491566	0.170117	P52907.CAZA1_HUMAN
0.341605	0.462423	0.305583	0.469184	0.158315	P55854;P61956;Q6EEV6.SUMO3_HUMAN
0.482539	0.462402	0.484264	0.511321	0.311615	Q8WV22.NSE1_HUMAN
0.274606	0.462045	0.232123	0.408461	0.094797	Q9NYB0.TE2IP_HUMAN
0.407981	0.461991	0.357915	0.428361	0.22791	P38432.COIL_HUMAN
0.21514	0.461814	0.178725	0.29352	0.113257	Q6PEY2;Q9BQE3.TBA3E_HUMAN
0.234454	0.461682	0.146711	0.313102	0.076673	Q13153;Q13177.PAK1_HUMAN
0.347607	0.461457	0.344966	0.446862	0.185205	Q9H9T3.ELP3_HUMAN
0.361172	0.461291	0.342407	0.476917	0.203958	Q02878.RL6_HUMAN
0.385283	0.461254	0.342386	0.44538	0.205837	Q9H4L4.SENP3_HUMAN
0.353052	0.461058	0.307417	0.359484	0.195228	Q9Y3D9.RT23_HUMAN
0.433332	0.461038	0.407044	0.488679	0.254958	Q9Y5B6.PAXB1_HUMAN
0.443368	0.460859	0.416364	0.498577	0.219219	O95983.MBD3_HUMAN
0.33618	0.460754	0.271245	0.400173	0.172463	P47897.SYQ_HUMAN
0.351465	0.460604	0.301958	0.52193	0.136371	Q9H6Z4.RANB3_HUMAN
0.474337	0.460484	0.397365	0.439272	0.22894	O60244.MED14_HUMAN
0.311867	0.460452	0.256597	0.362186	0.168044	P10809.CH60_HUMAN
0.375243	0.460433	0.316434	0.398456	0.173234	Q03188.CENPC_HUMAN
0.279336	0.460411	0.256292	0.412394	0.14889	P50395.GDIB_HUMAN
0.46381	0.460408	0.404204	0.444638	0.262515	Q9H501.ESF1_HUMAN
0.297277	0.460323	0.233808	0.326454	0.159674	P49406.RM19_HUMAN
0.388598	0.459884	0.363298	0.5032	0.205824	P38159.RBMX_HUMAN
0.384334	0.459832	0.349525	0.450562	0.19011	Q01130;Q9BRL6.SRSF2_HUMAN
0.356236	0.459589	0.27645	0.439518	0.139402	Q86WJ1.CHD1L_HUMAN
0.369608	0.459478	0.33186	0.431981	0.206031	O00116.ADAS_HUMAN
0.305872	0.459295	0.201627	0.281645	0.151691	Q9NR56.MBNL1_HUMAN
0.234402	0.459226	0.19365	0.322733	0.129844	O00299.CLIC1_HUMAN
0.362248	0.458858	0.313563	0.387904	0.216855	Q8N6T7.SIR6_HUMAN
0.373816	0.458803	0.330574	0.403671	0.204035	Q08170;Q13243;Q13247.SRSF4_HUMAN
0.437401	0.458707	0.398951	0.496836	0.208263	Q9UKD2.MRT4_HUMAN
0.444168	0.458669	0.41319	0.50985	0.210706	P17028.ZNF24_HUMAN
0.35576	0.458391	0.291712	0.494734	0.192508	P30153.2AAA_HUMAN
0.447754	0.4582	0.438137	0.476003	0.275422	Q9BRD0.BUD13_HUMAN
0.266616	0.458132	0.268173	0.393282	0.141461	P29401.TKT_HUMAN
0.384232	0.458112	0.393689	0.380496	0.255716	Q9NVN8.GNL3L_HUMAN
0.226369	0.458044	0.165896	0.306122	0.030909	Q14498;Q86U06.RBM39_HUMAN
0.324243	0.457914	0.282603	0.425956	0.169045	Q8N3C0.ASCC3_HUMAN
0.281015	0.457869	0.233637	0.378407	0.147474	P54136.SYRC_HUMAN
0.3482	0.457832	0.369183	0.433974	0.196442	O95747.OXSR1_HUMAN
0.384767	0.457679	0.304694	0.448195	0.189311	Q9UEE9.CFDP1_HUMAN
0.3528	0.45753	0.297501	0.376689	0.184608	O00268.TAF4_HUMAN
0.349435	0.457484	0.3507	0.41168	0.194383	Q8NB90.AFG2H_HUMAN
0.318679	0.45744	0.250946	0.338589	0.180781	Q9BRJ2.RM45_HUMAN
0.388612	0.45743	0.318634	0.467447	0.188903	Q13310.PABP4_HUMAN
0.184218	0.457366	0.113349	0.235132	0.053098	Q9HD33.RM47_HUMAN
0.373588	0.457355	0.33302	0.356018	0.201386	O75446.SAP30_HUMAN
0.322794	0.457354	0.275972	0.350011	0.171325	Q9Y2Z4.SYYM_HUMAN
0.481259	0.457315	0.481184	0.438736	0.271278	Q5T3I0.GPTC4_HUMAN
0.303962	0.457218	0.25718	0.29032	0.146772	Q9NVV4.PAPD1_HUMAN
0.379644	0.457091	0.342341	0.396802	0.198366	O95218.ZRAB2_HUMAN
0.436466	0.456993	0.276042	0.364543	0.231981	Q9H8V3.ECT2_HUMAN
0.44471	0.45693	0.391483	0.467271	0.248667	Q14527.HLTF_HUMAN
0.459325	0.456866	0.421057	0.512281	0.233487	Q6UX04.CWC27_HUMAN
0.364355	0.456512	0.337472	0.423558	0.15881	Q9UPY3.DICER_HUMAN
0.286313	0.456472	0.26174	0.420646	0.113895	P46734.MP2K3_HUMAN
0.368906	0.456334	0.310664	0.491475	0.163321	P57772.SELB_HUMAN
0.425934	0.456318	0.37604	0.586347	0.208635	P55209;Q99733.NP1L1_HUMAN
0.233922	0.456272	0.202638	0.339069	0.128362	Q16777.H2A2C_HUMAN
0.365418	0.456247	0.351502	0.412587	0.214925	P51116.FXR2_HUMAN
0.382001	0.456025	0.347075	0.523775	0.201846	Q9UHV9.PFD2_HUMAN
0.35802	0.455993	0.309141	0.417008	0.185184	Q9H6S0.YTDC2_HUMAN
0.353461	0.455922	0.273899	0.41761	0.169873	Q9H974.QTRT2_HUMAN
0.319165	0.455907	0.316534	0.369739	0.181781	Q9Y5M8.SRPRB_HUMAN
0.355728	0.455731	0.296877	0.419128	0.172973	Q96T76.MMS19_HUMAN
0.310312	0.455729	0.316948	0.411022	0.155422	Q14653.IRF3_HUMAN
0.323818	0.4557	0.315487	0.360769	0.18842	Q9UK45.LSM7_HUMAN
0.449862	0.455659	0.344574	0.413753	0.216533	Q15542.TAF5_HUMAN
0.494931	0.455616	0.486028	0.446905	0.252835	Q9H9Y2.RPF1_HUMAN
0.273999	0.455337	0.259531	0.370893	0.15058	P12081;P49590.HARS1_HUMAN
0.396221	0.455266	0.332095	0.376453	0.176577	Q96MX6.DAA10_HUMAN
0.300553	0.455246	0.241055	0.387565	0.155813	Q15181.IPYR_HUMAN
0.243666	0.455117	0.192693	0.33119	0.042102	Q9H0W8.SMG9_HUMAN
0.426204	0.455086	0.42741	0.472712	0.262362	Q12872.SFSWA_HUMAN
0.31764	0.455024	0.283811	0.344445	0.176917	Q9UGP8.SEC63_HUMAN
0.411354	0.45471	0.339761	0.491929	0.208579	P15927.RFA2_HUMAN
0.227897	0.454586	0.191283	0.32539	0.109487	P51812;Q15349;Q15418.KS6A3_HUMAN
0.299327	0.454483	0.277567	0.368455	0.167439	A6NDG6.PGP_HUMAN
0.336231	0.454438	0.298772	0.445264	0.152441	Q14677.EPN4_HUMAN
0.318807	0.454432	0.32064	0.39262	0.193977	O14787;Q92973.TNPO2_HUMAN
0.451271	0.45435	0.383891	0.46034	0.207796	Q9ULK4.MED23_HUMAN
0.298075	0.45434	0.265963	0.314207	0.163439	Q969Z0.FAKD4_HUMAN
0.291105	0.454291	0.212804	0.360847	0.139556	Q9NTK5.OLA1_HUMAN
0.440701	0.454255	0.410228	0.368703	0.27912	Q99871.HAUS7_HUMAN
0.413672	0.454246	0.481413	0.461597	0.319622	O95243.MBD4_HUMAN
0.379643	0.454203	0.35757	0.444893	0.205527	P42766.RL35_HUMAN
0.278033	0.454163	0.319692	0.300471	0.186835	Q15185.TEBP_HUMAN
0.267085	0.454118	0.210643	0.321251	0.134821	Q9BYD1.RM13_HUMAN
0.448747	0.454046	0.360094	0.438164	0.228608	Q7L8L6.FAKD5_HUMAN
0.487173	0.45396	0.416126	0.493126	0.239878	Q9UJX4.APC5_HUMAN
0.299813	0.453928	0.30226	0.436804	0.15097	P30566.PUR8_HUMAN
0.334229	0.45387	0.320038	0.416316	0.173116	O95260.ATE1_HUMAN
0.41624	0.453725	0.353382	0.447879	0.220474	Q6ZRS2.SRCAP_HUMAN
0.357411	0.453641	0.372899	0.466368	0.184145	P52756.RBM5_HUMAN
0.270414	0.453608	0.215031	0.407012	0.089663	O75914;Q13153;Q13177.PAK3_HUMAN
0.516242	0.453555	0.536473	0.510669	0.278152	P04818.TYSY_HUMAN
0.273167	0.453446	0.222446	0.333776	0.134212	Q5VYK3.ECM29_HUMAN
0.356151	0.453337	0.28789	0.418414	0.168552	P31946.1433B_HUMAN
0.299322	0.453279	0.31375	0.393577	0.168732	P46782.RS5_HUMAN
0.36371	0.453146	0.347939	0.359882	0.179483	Q6P1R4.DUS1L_HUMAN
0.438606	0.452992	0.360993	0.518705	0.194417	Q14562.DHX8_HUMAN
0.358064	0.452986	0.359721	0.46104	0.193766	O60869.EDF1_HUMAN
0.370621	0.452981	0.307097	0.470814	0.193734	P62269.RS18_HUMAN
0.356848	0.452743	0.349377	0.384927	0.204384	P43897.EFTS_HUMAN
0.379164	0.452477	0.30555	0.491397	0.174311	P14868.SYDC_HUMAN
0.377805	0.452461	0.328271	0.42946	0.185004	Q96PZ0.PUS7_HUMAN
0.356321	0.452458	0.306694	0.390506	0.168495	Q9UBS0.KS6B2_HUMAN
0.348897	0.452445	0.265095	0.383399	0.17946	Q6PI48.SYDM_HUMAN
0.445783	0.452408	0.441295	0.450095	0.234308	O43156.TTI1_HUMAN
0.586987	0.452036	0.570813	0.494389	0.347785	Q7Z4H7.HAUS6_HUMAN
0.311013	0.451175	0.242454	0.350336	0.170112	Q96RP9.EFGM_HUMAN
0.354544	0.451094	0.289032	0.388221	0.183994	P11021;P11142;P34931;P54652.BIP_HUMAN
0.322855	0.450833	0.275821	0.422859	0.140839	Q9NRN7.ADPPT_HUMAN
0.211151	0.450671	0.17311	0.346475	0.051436	P58876;Q99879;Q99880.H2B1D_HUMAN
0.407612	0.450526	0.386434	0.487678	0.211484	Q8IZ73.RUSD2_HUMAN
0.382935	0.450471	0.356297	0.394046	0.178285	O75586.MED6_HUMAN
0.328906	0.450216	0.333432	0.371515	0.185925	Q96CP2.FWCH2_HUMAN
0.342302	0.44972	0.325976	0.417798	0.184096	Q8TC07.TBC15_HUMAN
0.394044	0.44965	0.338814	0.464084	0.19813	P26368.U2AF2_HUMAN
0.228198	0.449644	0.156069	0.349593	0.089615	Q96KA5.CLP1L_HUMAN
0.345192	0.44964	0.300528	0.360055	0.202989	Q86XZ4.SPAS2_HUMAN
0.429527	0.449513	0.352779	0.436921	0.206127	Q08170;Q13247.SRSF4_HUMAN
0.379132	0.449474	0.337968	0.402096	0.195008	P63244.RACK1_HUMAN
0.400598	0.449431	0.361296	0.42111	0.187515	Q6NXE6.ARMC6_HUMAN
0.486907	0.449402	0.447491	0.4618	0.252429	Q9BQ75.CMS1_HUMAN
0.376697	0.449205	0.352452	0.450413	0.195779	O15372.EIF3H_HUMAN
0.456425	0.449168	0.396768	0.49826	0.2236	Q8TBB5.KLDC4_HUMAN
0.308565	0.449151	0.230374	0.350785	0.11733	Q92766.RREB1_HUMAN
0.382465	0.449109	0.336387	0.493892	0.185579	Q9NUU7;Q9UMR2.DD19A_HUMAN
0.237999	0.448936	0.267677	0.258352	0.173884	O95319;Q92879.CELF2_HUMAN
0.38482	0.448786	0.354836	0.444597	0.206914	O95163.ELP1_HUMAN
0.21244	0.448753	0.22598	0.288959	0.10161	O95757;P34932;Q92598.HS74L_HUMAN
1	0.448742	0.652145	0.515297	0.370739	Q9NQS7.INCE_HUMAN
0.242409	0.448487	0.247852	0.312714	0.152486	O15027.SC16A_HUMAN
0.357015	0.448346	0.315891	0.413802	0.172938	O43837.IDH3B_HUMAN
0.454417	0.448342	0.460529	0.492648	0.276449	Q9GZU8.PIP30_HUMAN
0.333048	0.448284	0.276732	0.375457	0.166314	O43776.SYNC_HUMAN
0.418506	0.448236	0.369233	0.452289	0.249833	Q96IY1.NSL1_HUMAN
0.572646	0.448145	0.589472	0.464414	0.337229	Q6IBW4.CNDH2_HUMAN
0.493591	0.448123	0.414748	0.454917	0.28978	Q99504.EYA3_HUMAN
0.380756	0.447931	0.350002	0.459838	0.196617	Q9H0E3.SP130_HUMAN
0.305125	0.447836	0.294198	0.381636	0.158352	P40818.UBP8_HUMAN
0.251332	0.447376	0.227498	0.276637	0.132108	Q53EL6.PDCD4_HUMAN
0.27934	0.447185	0.242441	0.375108	0.127758	Q9BXR0.TGT_HUMAN
0.413237	0.44717	0.396377	0.460934	0.241092	Q12962.TAF10_HUMAN
0.390674	0.447056	0.289022	0.420377	0.090747	Q92793.CBP_HUMAN
0.577319	0.447051	0.500025	0.419842	0.35806	Q96IZ7.RSRC1_HUMAN
0.295741	0.447035	0.25571	0.387294	0.157736	Q8NCA5.FA98A_HUMAN
0.48253	0.446953	0.483753	0.472268	0.2551	Q92989.CLP1_HUMAN
0.361982	0.446743	0.351878	0.393651	0.217788	Q7Z5J4.RAI1_HUMAN
0.263518	0.446725	0.270427	0.375064	0.134298	O60524.NEMF_HUMAN
0.41141	0.446579	0.338671	0.48157	0.215788	Q9Y3B4.SF3B6_HUMAN
0.270981	0.446471	0.237935	0.374351	0.105337	Q14997.PSME4_HUMAN
0.313218	0.446411	0.271198	0.428082	0.132929	Q9BUL8.PDC10_HUMAN
0.304484	0.44636	0.283182	0.408819	0.154587	P51610;Q9Y5Z7.HCFC1_HUMAN
0.364521	0.446354	0.319905	0.433787	0.203207	O94992.HEXI1_HUMAN
0.271273	0.4463	0.245732	0.272554	0.139574	Q9BXK1.KLF16_HUMAN
0.405316	0.446283	0.428011	0.384655	0.231638	Q9NSI2.SLX9_HUMAN
0.375251	0.445596	0.334571	0.508503	0.200063	P25788.PSA3_HUMAN
0.337543	0.445554	0.270171	0.491185	0.160703	Q9Y3D0.CIA2B_HUMAN
0.376475	0.445529	0.312063	0.407085	0.169883	Q8IXT5.RB12B_HUMAN
0.373545	0.445436	0.295441	0.53103	0.176042	Q15008.PSMD6_HUMAN
0.34251	0.445356	0.306731	0.444336	0.168747	Q8IZH2.XRN1_HUMAN
0.229119	0.445078	0.188235	0.396862	0.057424	O43815.STRN_HUMAN
0.303958	0.444796	0.294283	0.342904	0.173984	Q7Z2Z2.EFL1_HUMAN
0.351536	0.444789	0.326755	0.457216	0.192179	P23528.COF1_HUMAN
0.18916	0.444686	0.201454	0.268598	0.1137	O00506;Q9P289;Q9Y6E0.STK25_HUMAN
0.237385	0.444446	0.186231	0.340918	0.080903	Q9NY33.DPP3_HUMAN
0.26312	0.444432	0.273847	0.391803	0.127351	O75122.CLAP2_HUMAN
0.48195	0.444382	0.504335	0.474584	0.313618	Q8ND82.Z280C_HUMAN
0.360992	0.444273	0.253606	0.466712	0.145879	Q9ULU4.PKCB1_HUMAN
0.337171	0.444192	0.30213	0.436039	0.144156	Q15056.IF4H_HUMAN
0.292186	0.444156	0.256409	0.34061	0.142727	Q9HCN4.GPN1_HUMAN
0.333902	0.444078	0.292701	0.508355	0.148321	P58876;Q8N257;Q96A08;Q99879;Q99880.H2B1D_HUMAN
0.374022	0.443528	0.324177	0.469631	0.158101	P19623.SPEE_HUMAN
0.40067	0.443349	0.313588	0.467722	0.199775	Q7Z739;Q9BYJ9.YTHD3_HUMAN
0.38129	0.443273	0.392848	0.418066	0.222728	Q05D32.CTSL2_HUMAN
0.425689	0.443065	0.412309	0.512143	0.241587	P23511.NFYA_HUMAN
0.207341	0.443041	0.189316	0.349065	0.091035	P52594.AGFG1_HUMAN
0.371254	0.443001	0.290122	0.39993	0.189359	P26378;Q12926;Q15717.ELAV4_HUMAN
0.392202	0.44295	0.326734	0.45551	0.184449	Q86UA1.PRP39_HUMAN
0.376292	0.442762	0.34111	0.418361	0.215801	P34897.GLYM_HUMAN
0.393217	0.442609	0.314926	0.494182	0.191785	Q13098.CSN1_HUMAN
0.382173	0.442284	0.297816	0.510888	0.193057	Q7L2H7.EIF3M_HUMAN
0.36382	0.442282	0.301031	0.477853	0.189566	Q96GG9.DCNL1_HUMAN
0.350676	0.442216	0.315414	0.431586	0.162588	Q06124.PTN11_HUMAN
0.365867	0.442208	0.324053	0.419129	0.171775	O75151;Q9UPP1.PHF2_HUMAN
0.289583	0.442124	0.2497	0.360168	0.145072	Q9H3U1.UN45A_HUMAN
0.32755	0.441913	0.314587	0.446981	0.160296	P68104;Q05639.EF1A1_HUMAN
0.310237	0.441819	0.262439	0.362109	0.155126	P54886.P5CS_HUMAN
0.37568	0.441715	0.338229	0.525944	0.201048	Q6N069;Q9BXJ9.NAA16_HUMAN
0.434515	0.441688	0.374272	0.426415	0.23891	P22670.RFX1_HUMAN
0.407529	0.441638	0.374746	0.418986	0.211449	Q9Y4R8.TELO2_HUMAN
0.379504	0.441605	0.320916	0.399835	0.186156	Q5TA45.INT11_HUMAN
0.311566	0.441489	0.269916	0.379688	0.18342	P08240.SRPRA_HUMAN
0.400896	0.441347	0.386645	0.437601	0.231839	Q9H0H0.INT2_HUMAN
0.232241	0.441084	0.187344	0.342116	0.064978	Q13107.UBP4_HUMAN
0.295746	0.440996	0.217705	0.454446	0.082786	Q9H8S9.MOB1A_HUMAN
0.230753	0.440781	0.138855	0.344818	0.071125	O15269.SPTC1_HUMAN
0.427867	0.440616	0.379104	0.41398	0.236833	Q8NAF0.ZN579_HUMAN
0.334617	0.440528	0.32834	0.344898	0.178577	Q8IXQ4.GPAM1_HUMAN
0.368554	0.440444	0.325549	0.440985	0.199933	P67870.CSK2B_HUMAN
0.415704	0.440421	0.361372	0.377663	0.220697	Q8NEF9.SRFB1_HUMAN
0.456427	0.440323	0.491834	0.443289	0.305166	P49761.CLK3_HUMAN
0.332725	0.440322	0.305992	0.361456	0.164092	Q13206.DDX10_HUMAN
0.502774	0.440138	0.425704	0.497718	0.271666	Q9Y294.ASF1A_HUMAN
0.316646	0.440138	0.273681	0.337731	0.164779	Q9GZS3.WDR61_HUMAN
0.354652	0.440091	0.318418	0.385195	0.183215	O75179.ANR17_HUMAN
0.457033	0.439911	0.428218	0.498002	0.250809	Q92576.PHF3_HUMAN
0.437667	0.439662	0.445332	0.481166	0.24516	O95619.YETS4_HUMAN
0.369119	0.439341	0.364641	0.436186	0.201649	Q9NQT4.EXOS5_HUMAN
0.476715	0.439308	0.523083	0.443776	0.357546	Q9NPI1.BRD7_HUMAN
0.383178	0.439188	0.388555	0.302141	0.229586	Q9UET6.TRM7_HUMAN
0.266391	0.439103	0.207438	0.443983	0.110512	Q9Y285.SYFA_HUMAN
0.341405	0.43888	0.32015	0.395674	0.207592	P52815.RM12_HUMAN
0.346171	0.438823	0.30955	0.416646	0.193208	O00425;Q9NZI8;Q9Y6M1.IF2B3_HUMAN
0.387252	0.438747	0.325352	0.486664	0.193391	P68104;Q05639;Q5VTE0.EF1A1_HUMAN
0.330235	0.438688	0.269166	0.326897	0.141065	O94763.RMP_HUMAN
0.365163	0.438673	0.265382	0.450412	0.177647	O60573.IF4E2_HUMAN
0.504561	0.438669	0.466327	0.451475	0.315286	Q9BVC3.DCC1_HUMAN
0.328758	0.438398	0.287005	0.437689	0.176532	P49588.SYAC_HUMAN
0.359522	0.438398	0.318334	0.415915	0.166074	Q9UPN6.SCAF8_HUMAN
0.467372	0.43819	0.455067	0.515836	0.29416	Q9NXX6.NSE4A_HUMAN
0.302997	0.438188	0.223204	0.413244	0.130801	P46736.BRCC3_HUMAN
0.218521	0.438098	0.18734	0.346888	0.078774	Q9P016.THYN1_HUMAN
0.319439	0.438093	0.218509	0.452964	0.134421	A6NHQ2;P22087.FBLL1_HUMAN
0.399754	0.437983	0.429501	0.352657	0.253529	Q16594.TAF9_HUMAN
0.447393	0.437735	0.495873	0.481623	0.340317	Q96MF7.NSE2_HUMAN
0.331745	0.437657	0.319925	0.425899	0.187356	P08195.4F2_HUMAN
0.245296	0.437569	0.252716	0.364191	0.116224	Q9NQ88.TIGAR_HUMAN
0.463597	0.43741	0.418877	0.432905	0.263519	Q9NUD5.ZCHC3_HUMAN
0.436202	0.437383	0.414267	0.439922	0.204172	Q96GA3.LTV1_HUMAN
0.480233	0.437309	0.520748	0.462482	0.325706	Q86UY6.NAA40_HUMAN
0.327737	0.437284	0.285352	0.32123	0.191443	P82930.RT34_HUMAN
0.301138	0.437263	0.288124	0.388901	0.155651	P20839.IMDH1_HUMAN
0.438974	0.437204	0.390693	0.462611	0.245781	Q96MG7.NSE3_HUMAN
0.266463	0.437121	0.238421	0.364069	0.151349	P49841.GSK3B_HUMAN
0.398712	0.437	0.343108	0.545717	0.208228	P60842.IF4A1_HUMAN
0.319677	0.436924	0.271503	0.371715	0.164254	Q14696.MESD_HUMAN
0.260063	0.436739	0.247088	0.380669	0.10899	O43314.VIP2_HUMAN
0.475581	0.436567	0.401928	0.391777	0.263073	Q9H3R5.CENPH_HUMAN
0.44236	0.436412	0.364245	0.36529	0.229069	Q9P2K3;Q9UKL0.RCOR3_HUMAN
0.357428	0.43627	0.346121	0.360702	0.196979	Q8WWH5.TRUB1_HUMAN
0.226391	0.436252	0.213057	0.384827	0.060444	P41227.NAA10_HUMAN
0.426541	0.436175	0.438617	0.478452	0.253856	Q99547.MPH6_HUMAN
0.410843	0.436121	0.317034	0.376611	0.212239	Q6P158.DHX57_HUMAN
0.364095	0.436119	0.305224	0.473364	0.163736	Q9Y450.HBS1L_HUMAN
0.354551	0.436108	0.31073	0.449895	0.169663	Q9H9Q2.CSN7B_HUMAN
0.338884	0.436057	0.263014	0.394582	0.182487	P49411.EFTU_HUMAN
0.336259	0.435986	0.294691	0.337782	0.185675	Q92552.RT27_HUMAN
0.365212	0.435811	0.288586	0.422352	0.182701	P27348.1433T_HUMAN
0.39853	0.435795	0.349595	0.421593	0.214674	Q9UJX2.CDC23_HUMAN
0.266196	0.435725	0.175894	0.365098	0.102937	Q7Z5L9.I2BP2_HUMAN
0.37508	0.43566	0.267794	0.358316	0.209923	Q8IXW5.RPAP2_HUMAN
0.336115	0.435507	0.313865	0.429703	0.169631	Q96CW5.GCP3_HUMAN
0.382764	0.435486	0.335512	0.430923	0.217864	Q07021.C1QBP_HUMAN
0.297127	0.435448	0.221199	0.370761	0.138775	O94826.TOM70_HUMAN
0.29963	0.435405	0.235027	0.380974	0.162966	Q8N6T3.ARFG1_HUMAN
0.260409	0.435186	0.232885	0.353816	0.140621	Q96A49.SYAP1_HUMAN
0.396103	0.435176	0.347869	0.364107	0.217959	Q9Y4P1.ATG4B_HUMAN
0.377645	0.435176	0.329279	0.408309	0.158787	P78362.SRPK2_HUMAN
0.409528	0.435129	0.418899	0.457081	0.221674	Q96PU4.UHRF2_HUMAN
0.398887	0.434964	0.3518	0.481412	0.20926	P61353.RL27_HUMAN
0.35523	0.434873	0.287947	0.417478	0.190758	Q9NUQ8.ABCF3_HUMAN
0.371077	0.434722	0.304471	0.407563	0.184349	O76071.CIAO1_HUMAN
0.274992	0.434598	0.267254	0.402578	0.136404	Q96JH7.VCIP1_HUMAN
0.347476	0.434507	0.333014	0.418589	0.202539	P63241;Q9GZV4.IF5A1_HUMAN
0.402433	0.434382	0.385536	0.485786	0.206094	Q6PJG2.MDEAS_HUMAN
0.494068	0.434317	0.450885	0.494016	0.252877	Q9H147.TDIF1_HUMAN
0.41124	0.434032	0.410799	0.456317	0.231039	P48382.RFX5_HUMAN
0.42162	0.433739	0.415505	0.4783	0.235599	P40692.MLH1_HUMAN
0.337387	0.4337	0.306272	0.298081	0.189187	Q15070.OXA1L_HUMAN
0.103907	0.433508	0.047065	0.250223	-0.01148	O75367;Q9P0M6.H2AY_HUMAN
0.265032	0.433235	0.189353	0.447821	0.095481	Q13618.CUL3_HUMAN
0.424929	0.433192	0.348846	0.470893	0.204126	O43592.XPOT_HUMAN
0.462195	0.433169	0.363781	0.423056	0.255132	Q9BZD4.NUF2_HUMAN
0.302371	0.433152	0.289962	0.284036	0.137725	Q8IYS1.P20D2_HUMAN
0.238227	0.433111	0.2056	0.287905	0.130611	Q96DV4.RM38_HUMAN
0.293734	0.433081	0.217862	0.384611	0.150831	Q5JTZ9.SYAM_HUMAN
0.292542	0.433078	0.309655	0.278096	0.193806	Q8WU68.U2AF4_HUMAN
0.37589	0.43303	0.350173	0.357543	0.193168	O00411.RPOM_HUMAN
0.4773	0.432983	0.501939	0.525693	0.268179	Q8N543.OGFD1_HUMAN
0.417539	0.432688	0.415991	0.445772	0.240973	Q6ZW49.PAXI1_HUMAN
0.273252	0.432575	0.211344	0.377412	0.161642	P55795.HNRH2_HUMAN
0.446773	0.432458	0.395831	0.467797	0.250643	Q92889.XPF_HUMAN
0.281304	0.432292	0.279329	0.328359	0.17779	Q6NUQ4.TM214_HUMAN
0.31427	0.432177	0.274584	0.434948	0.115875	Q99570.PI3R4_HUMAN
0.336139	0.43217	0.30417	0.437953	0.194783	Q6P3W7.SCYL2_HUMAN
0.298945	0.432108	0.286759	0.395095	0.138779	O75592.MYCB2_HUMAN
0.243849	0.431931	0.283624	0.280122	0.166597	P57721;Q15366.PCBP3_HUMAN
0.164587	0.431855	0.071839	0.341826	-0.0331	Q8WXF1.PSPC1_HUMAN
0.394484	0.431717	0.452757	0.460856	0.320992	O00287.RFXAP_HUMAN
0.31945	0.431661	0.286271	0.481346	0.166222	Q8N1G2.CMTR1_HUMAN
0.254354	0.431432	0.230266	0.291587	0.174496	O15270.SPTC2_HUMAN
0.411848	0.43139	0.343941	0.363678	0.229316	Q15796.SMAD2_HUMAN
0.302462	0.431354	0.233476	0.298566	0.110161	Q9BRR8.GPTC1_HUMAN
0.455691	0.430935	0.439133	0.451697	0.284817	P15336.ATF2_HUMAN
0.392027	0.430841	0.330027	0.445457	0.170625	O00255.MEN1_HUMAN
0.382057	0.430828	0.32657	0.415056	0.184346	Q86UV5.UBP48_HUMAN
0.255065	0.430804	0.218511	0.366865	0.083086	Q8TAT6.NPL4_HUMAN
0.532608	0.430694	0.4805	0.484677	0.313126	P50748.KNTC1_HUMAN
0.289954	0.43053	0.23571	0.418561	0.133743	Q9H0J9.PAR12_HUMAN
0.378097	0.43042	0.305751	0.346377	0.182308	Q8NDT2.RB15B_HUMAN
0.389464	0.430282	0.344623	0.372498	0.212412	Q9Y2S7.PDIP2_HUMAN
0.199553	0.430219	0.139486	0.351062	0.01419	P42574.CASP3_HUMAN
0.296866	0.430051	0.254934	0.381914	0.183256	Q15155;Q5JPE7.NOMO1_HUMAN
0.350749	0.430022	0.331733	0.423445	0.188122	Q01658.NC2B_HUMAN
0.352133	0.429986	0.275492	0.41313	0.183172	P49770.EI2BB_HUMAN
0.515229	0.429913	0.458835	0.518268	0.27135	O14646;O14647.CHD1_HUMAN
0.2589	0.42986	0.188883	0.402315	0.115904	P33176.KINH_HUMAN
0.257399	0.429849	0.251836	0.3836	0.087034	P52306.GDS1_HUMAN
0.254049	0.429825	0.201683	0.3321	0.144296	Q5SSJ5.HP1B3_HUMAN
0.230648	0.429757	0.28158	0.380352	0.125624	Q96B97.SH3K1_HUMAN
0.330283	0.429617	0.263411	0.461565	0.176043	P24534.EF1B_HUMAN
0.305015	0.429521	0.299995	0.339952	0.184881	Q9NR46.SHLB2_HUMAN
0.305828	0.429241	0.2376	0.289628	0.162234	P42345.MTOR_HUMAN
0.403028	0.429221	0.361341	0.501572	0.220618	Q92769.HDAC2_HUMAN
0.296987	0.429218	0.226555	0.326097	0.115088	Q9NXR7.BABA2_HUMAN
0.586198	0.428669	0.577894	0.489715	0.330681	Q86XI2.CNDG2_HUMAN
0.310136	0.428544	0.239746	0.312524	0.164366	Q9UM00.TMCO1_HUMAN
0.265902	0.428482	0.207373	0.35797	0.141026	P53992.SC24C_HUMAN
0.196922	0.42831	0.135516	0.212296	0.090036	Q9NX40.OCAD1_HUMAN
0.364707	0.428283	0.313726	0.425609	0.195162	P53999.TCP4_HUMAN
0.308801	0.428236	0.328731	0.34618	0.161031	Q8WVJ2.NUDC2_HUMAN
0.403157	0.428228	0.40247	0.492067	0.212244	Q969U7.PSMG2_HUMAN
0.317572	0.42822	0.284061	0.276942	0.186005	Q96BF6;Q96RE7.NACC2_HUMAN
0.331138	0.42821	0.288401	0.368563	0.188139	P38646.GRP75_HUMAN
0.602966	0.428135	0.608812	0.504695	0.394362	Q9UNS1.TIM_HUMAN
0.468437	0.428034	0.447259	0.540313	0.25987	P30260.CDC27_HUMAN
0.415211	0.42795	0.380127	0.376504	0.248081	Q75QN2.INT8_HUMAN
0.224166	0.427761	0.098861	0.375625	0.020599	P22415;Q15853.USF1_HUMAN
0.373489	0.427744	0.35002	0.488987	0.209699	Q9Y5S9.RBM8A_HUMAN
0.293844	0.427639	0.243446	0.445389	0.145872	P46940.IQGA1_HUMAN
0.288489	0.427333	0.225889	0.394096	0.134502	Q96KG9.SCYL1_HUMAN
0.181384	0.427305	0.160914	0.312565	0.049724	Q96C19.EFHD2_HUMAN
0.39207	0.427163	0.346552	0.445149	0.203113	P50914.RL14_HUMAN
0.144209	0.426831	0.096005	0.242627	0.025699	P09429;P26583.HMGB1_HUMAN
0.257261	0.4267	0.286656	0.420205	0.150282	Q9UKY7.CDV3_HUMAN
0.357242	0.426646	0.322998	0.396211	0.207766	P83916.CBX1_HUMAN
0.210722	0.426642	0.220675	0.294195	0.092202	Q9BVT8.TMUB1_HUMAN
0.282502	0.426592	0.276745	0.346595	0.159523	Q9BTW9.TBCD_HUMAN
0.362406	0.426404	0.314697	0.308733	0.205448	Q9NYY8.FAKD2_HUMAN
0.494137	0.426206	0.483039	0.475205	0.290664	Q14202.ZMYM3_HUMAN
0.220079	0.4262	0.216429	0.397266	0.092515	Q68EM7.RHG17_HUMAN
0.27443	0.42602	0.257245	0.442025	0.111131	Q9UK76.JUPI1_HUMAN
0.389043	0.426009	0.348241	0.398668	0.192502	Q8WVK2.SNR27_HUMAN
0.333639	0.425994	0.265868	0.418267	0.180329	O43681.GET3_HUMAN
0.362181	0.425767	0.288505	0.42096	0.179977	Q9NWB6.ARGL1_HUMAN
0.362343	0.425754	0.297597	0.411026	0.180154	Q8N766.EMC1_HUMAN
0.413525	0.425691	0.375865	0.48197	0.216275	Q6P6C2.ALKB5_HUMAN
0.240903	0.42569	0.189016	0.32772	0.120657	P22059.OSBP1_HUMAN
0.397441	0.425652	0.313887	0.541424	0.189151	P29692.EF1D_HUMAN
0.340595	0.425387	0.299226	0.418536	0.184688	P31153;Q00266.METK2_HUMAN
0.318416	0.425345	0.25838	0.400325	0.191933	O60762.DPM1_HUMAN
0.26582	0.42528	0.2209	0.435364	0.143345	Q9NYL9.TMOD3_HUMAN
0.620175	0.425262	0.598914	0.515833	0.368788	Q9H900.ZWILC_HUMAN
0.396428	0.425169	0.37118	0.407657	0.193175	Q8TDP1.RNH2C_HUMAN
0.366099	0.425128	0.329361	0.419559	0.190623	Q7Z4Q2.HEAT3_HUMAN
0.361598	0.424934	0.341265	0.479927	0.191137	Q13442.HAP28_HUMAN
0.395265	0.424871	0.373867	0.434456	0.215204	Q8N3U4;Q8WVM7.STAG2_HUMAN
0.393473	0.424675	0.351252	0.414152	0.199946	Q92990.GLMN_HUMAN
0.230748	0.424618	0.204293	0.336729	0.155174	P07900;P08238;Q58FF6;Q58FF7.HS90A_HUMAN
0.359194	0.424265	0.301445	0.464172	0.165692	P14324.FPPS_HUMAN
0.289164	0.424	0.280465	0.38648	0.172814	P62861.RS30_HUMAN
0.498991	0.423947	0.393497	0.449969	0.234109	Q96RS0.TGS1_HUMAN
0.396736	0.423927	0.314477	0.430858	0.210748	Q9BZ95.NSD3_HUMAN
0.400073	0.423833	0.333727	0.508158	0.192391	Q14149.MORC3_HUMAN
0.313223	0.423708	0.288584	0.327953	0.151	Q8IUF8.RIOX2_HUMAN
0.171864	0.423395	0.106107	0.293111	0.051016	O60282;P33176;Q12840.KIF5C_HUMAN
0.292519	0.423294	0.22016	0.373165	0.125419	Q9UJZ1.STML2_HUMAN
0.285883	0.423216	0.230903	0.402305	0.089426	Q9NXR1.NDE1_HUMAN
0.27403	0.423125	0.196233	0.375719	0.120273	P04350;P07437;P68371;Q13509;Q13885;Q9BUF5;Q9BVA1.TBB4A_HUMAN
0.357427	0.423079	0.33829	0.285858	0.261494	Q9BUT9.MCRI2_HUMAN
0.459189	0.423069	0.438283	0.413237	0.216551	Q8N9N8.EIF1A_HUMAN
0.371182	0.422856	0.309852	0.470792	0.173536	Q9C0E2.XPO4_HUMAN
0.29818	0.42285	0.28143	0.448903	0.199387	Q9Y4Z0.LSM4_HUMAN
0.307527	0.422646	0.259611	0.313555	0.153286	Q9NX20.RM16_HUMAN
0.248123	0.422388	0.19531	0.405098	0.090683	Q9Y2X7.GIT1_HUMAN
0.361188	0.422303	0.346828	0.49937	0.199125	P07195.LDHB_HUMAN
0.344278	0.421859	0.335007	0.446724	0.169025	Q13951.PEBB_HUMAN
0.41449	0.421814	0.350531	0.36289	0.249595	Q9GZR2.REXO4_HUMAN
0.296307	0.421809	0.273169	0.357057	0.156081	O75153.CLU_HUMAN
0.308353	0.421789	0.284905	0.453017	0.159896	P30519.HMOX2_HUMAN
0.43109	0.421327	0.383704	0.462321	0.25296	Q5T1V6.DDX59_HUMAN
0.25828	0.421225	0.239711	0.328732	0.140783	O60664.PLIN3_HUMAN
0.38316	0.421063	0.371115	0.353699	0.234611	P08047.SP1_HUMAN
0.367112	0.420923	0.320559	0.423177	0.170125	P51784;Q13107.UBP11_HUMAN
0.340758	0.420884	0.298077	0.424508	0.182336	P41250.GARS_HUMAN
0.434243	0.420839	0.472207	0.451571	0.328099	P21127.CD11B_HUMAN
0.467882	0.420645	0.556062	0.426141	0.348144	Q6PL18;Q9ULI0.ATAD2_HUMAN
0.342297	0.42062	0.317051	0.482636	0.199162	Q15154.PCM1_HUMAN
0.197695	0.420544	0.171197	0.249366	0.086732	P07900;P08238;Q58FF7.HS90A_HUMAN
0.417489	0.420394	0.354697	0.410201	0.239087	Q9BQ04.RBM4B_HUMAN
0.439784	0.420387	0.459822	0.44831	0.223798	Q9NS87.KIF15_HUMAN
0.273371	0.420387	0.241296	0.29966	0.146341	Q96EY1.DNJA3_HUMAN
0.231974	0.420366	0.254186	0.238088	0.162087	P11940;Q13310;Q4VXU2.PABP1_HUMAN
0.194408	0.420325	0.117174	0.320915	-0.00484	P98179.RBM3_HUMAN
0.370762	0.420295	0.324969	0.359094	0.190261	Q9H0L4.CSTFT_HUMAN
0.346195	0.420257	0.280331	0.411502	0.157542	Q13952.NFYC_HUMAN
0.332786	0.419974	0.256252	0.406641	0.18817	P56537.IF6_HUMAN
0.364053	0.419957	0.311355	0.468789	0.182702	Q96P70.IPO9_HUMAN
0.312548	0.419815	0.277347	0.41902	0.16607	O14530.TXND9_HUMAN
0.35099	0.419797	0.355217	0.476736	0.17806	Q99614.TTC1_HUMAN
0.321721	0.419787	0.284916	0.308869	0.179541	Q7L592.NDUF7_HUMAN
0.304078	0.41963	0.310901	0.414689	0.161333	Q9UIQ6.LCAP_HUMAN
0.334436	0.419532	0.281572	0.388032	0.159292	Q12800.TFCP2_HUMAN
0.309882	0.419467	0.282947	0.363371	0.159629	Q13310;Q5JQF8.PABP4_HUMAN
0.340717	0.419432	0.270637	0.459792	0.185085	P31943;P52597;P55795.HNRH1_HUMAN
0.313963	0.419173	0.282719	0.346735	0.175295	P23246;Q15233.SFPQ_HUMAN
0.378934	0.41916	0.40436	0.429295	0.205533	O15541.R113A_HUMAN
0.336711	0.418991	0.38967	0.465662	0.186136	Q9NWS0.PIHD1_HUMAN
0.441621	0.41898	0.384968	0.401477	0.285107	P14373.TRI27_HUMAN
0.399195	0.418941	0.359379	0.478015	0.213088	Q9Y6V7.DDX49_HUMAN
0.382028	0.418893	0.392333	0.385556	0.253209	P18074.ERCC2_HUMAN
0.242836	0.418865	0.178757	0.29474	0.100148	Q14166.TTL12_HUMAN
0.436259	0.418785	0.407713	0.54239	0.221096	O95801.TTC4_HUMAN
0.267378	0.418747	0.246619	0.381785	0.122396	Q16186.ADRM1_HUMAN
0.405438	0.418742	0.356341	0.424677	0.219963	O95155.UBE4B_HUMAN
0.220239	0.418609	0.151603	0.325664	0.064799	Q8WVM7.STAG1_HUMAN
0.306582	0.418405	0.254307	0.221059	0.195678	P05386.RLA1_HUMAN
0.392633	0.418206	0.369635	0.432306	0.198234	Q6IA86.ELP2_HUMAN
0.450589	0.418048	0.387486	0.388967	0.241719	P19447.ERCC3_HUMAN
0.24398	0.41796	0.257737	0.345315	0.150213	O00505.IMA4_HUMAN
0.343508	0.417765	0.295094	0.451963	0.167755	Q96LI5;Q9ULM6.CNO6L_HUMAN
0.375354	0.417659	0.316155	0.389568	0.200811	Q9H078.CLPB_HUMAN
0.481985	0.417529	0.471536	0.411607	0.317318	Q14147.DHX34_HUMAN
0.238067	0.417493	0.260601	0.24451	0.171875	P36873;P62136.PP1G_HUMAN
0.237534	0.417477	0.24374	0.308764	0.114059	O96005.CLPT1_HUMAN
0.260126	0.417446	0.179889	0.366641	0.100003	Q9BRZ2.TRI56_HUMAN
0.329774	0.417376	0.270836	0.406937	0.177797	Q9Y2U8.MAN1_HUMAN
0.335167	0.416994	0.325575	0.411088	0.206461	Q96MW1.CCD43_HUMAN
0.652145	0.416961	1	0.48826	0.41026	Q53HL2.BOREA_HUMAN
0.259348	0.416821	0.232144	0.278406	0.119323	Q5VSL9.STRP1_HUMAN
0.470625	0.416737	0.445071	0.378886	0.313279	Q96PV6.LENG8_HUMAN
0.518828	0.416698	0.46064	0.442015	0.32228	O43913.ORC5_HUMAN
0.366112	0.416628	0.333499	0.493564	0.195159	Q9Y237.PIN4_HUMAN
0.363263	0.416617	0.31638	0.432463	0.206069	P35244.RFA3_HUMAN
0.361527	0.416561	0.359903	0.394745	0.217964	O00422.SAP18_HUMAN
0.325252	0.416516	0.285506	0.356859	0.182305	Q8N5N7.RM50_HUMAN
0.219516	0.416393	0.146923	0.301524	0.070853	O43633.CHM2A_HUMAN
0.360224	0.416206	0.295824	0.471009	0.130605	Q9UPU5.UBP24_HUMAN
0.490189	0.416164	0.548255	0.424425	0.326831	Q8N9M1.CS047_HUMAN
0.298292	0.416048	0.274841	0.457563	0.152913	O14545.TRAD1_HUMAN
0.457478	0.415922	0.563328	0.410438	0.341982	Q7Z6J9.SEN54_HUMAN
0.353089	0.415886	0.314654	0.415331	0.180401	P50213.IDH3A_HUMAN
0.384636	0.415733	0.325252	0.372048	0.229592	Q9NQW6.ANLN_HUMAN
0.297755	0.415698	0.240211	0.273212	0.169015	P30825.SL7A1_HUMAN
0.490022	0.415659	0.465793	0.481547	0.263563	Q9BVC5.ASHWN_HUMAN
0.348218	0.415439	0.327443	0.414445	0.162009	O75494;Q8WXF0.SRS10_HUMAN
0.469685	0.415394	0.473827	0.435449	0.319383	Q9BVW5.TIPIN_HUMAN
0.380432	0.415369	0.382723	0.516086	0.212269	P41227;Q9BSU3.NAA10_HUMAN
0.245022	0.415278	0.25289	0.343285	0.144088	P11717.MPRI_HUMAN
0.471195	0.415144	0.378875	0.454927	0.259489	Q5VWQ0.RSBN1_HUMAN
0.32105	0.415108	0.284692	0.465227	0.16677	Q9UNS2.CSN3_HUMAN
0.367557	0.415088	0.325637	0.420438	0.19228	Q9UHD9.UBQL2_HUMAN
0.3005	0.415021	0.257303	0.33292	0.15261	Q9Y512.SAM50_HUMAN
0.310553	0.41502	0.259666	0.327633	0.178979	Q15758.AAAT_HUMAN
0.276195	0.414841	0.253306	0.344036	0.137418	P36507.MP2K2_HUMAN
0.429375	0.414778	0.433598	0.43484	0.25317	Q9NW08.RPC2_HUMAN
0.211048	0.414764	0.220917	0.234796	0.128768	O14979;Q99729.HNRDL_HUMAN
0.364298	0.414717	0.300852	0.344384	0.186463	Q14119.VEZF1_HUMAN
0.18561	0.414712	0.159505	0.293268	0.084229	Q92538.GBF1_HUMAN
0.338776	0.414639	0.301522	0.350211	0.17692	O96017.CHK2_HUMAN
0.213335	0.4146	0.168352	0.331088	0.067402	A0AVT1.UBA6_HUMAN
0.330122	0.41439	0.284344	0.443936	0.178999	Q9UBC2.EP15R_HUMAN
0.436212	0.414334	0.344423	0.394486	0.229074	Q9ULV3.CIZ1_HUMAN
0.34661	0.414272	0.305019	0.43595	0.183657	Q13362;Q14738.2A5G_HUMAN
0.466015	0.4141	0.521304	0.442298	0.403227	Q7Z7C8.TAF8_HUMAN
0.345988	0.413912	0.296164	0.403608	0.135546	Q9NP66.HM20A_HUMAN
0.403213	0.413858	0.345865	0.425405	0.213741	Q9NXW2.DJB12_HUMAN
0.220803	0.413854	0.14615	0.375261	0.097624	Q8NBL1.PGLT1_HUMAN
0.475939	0.413839	0.432111	0.458084	0.273685	P50613.CDK7_HUMAN
0.512471	0.413752	0.603207	0.470723	0.366529	P54278.PMS2_HUMAN
0.502335	0.413726	0.548605	0.440166	0.361948	Q9H6E5.STPAP_HUMAN
0.246873	0.413657	0.232682	0.29257	0.138228	Q3YEC7.RABL6_HUMAN
0.456439	0.413644	0.44514	0.463904	0.27689	Q15014.MO4L2_HUMAN
0.319272	0.413453	0.290024	0.484527	0.152534	Q4KMP7.TB10B_HUMAN
0.496698	0.413404	0.524493	0.460587	0.267161	P55199.ELL_HUMAN
0.196627	0.413253	0.183441	0.302472	0.09843	Q641Q2;Q9Y4E1.WAC2A_HUMAN
0.303801	0.413182	0.308597	0.415664	0.152937	Q9H9A6.LRC40_HUMAN
0.312897	0.413123	0.302369	0.328246	0.165936	Q15650.TRIP4_HUMAN
0.459898	0.41304	0.441516	0.5236	0.255943	Q96G25.MED8_HUMAN
0.198767	0.413003	0.16572	0.335197	0.097686	P37837.TALDO_HUMAN
0.479965	0.412977	0.468288	0.412325	0.263278	Q96FK6.WDR89_HUMAN
0.156061	0.412976	0.184619	0.232695	0.084673	O94804;Q9H2G2.STK10_HUMAN
0.314853	0.412968	0.298161	0.387079	0.168867	Q01831.XPC_HUMAN
0.324196	0.412948	0.298158	0.481927	0.125673	A3KN83;Q9Y2G9.SBNO1_HUMAN
0.353114	0.412838	0.281385	0.403154	0.201147	Q99829.CPNE1_HUMAN
0.316344	0.412472	0.296117	0.347395	0.173016	Q96GC5.RM48_HUMAN
0.405545	0.412468	0.405727	0.50422	0.21949	E9PRG8.CK098_HUMAN
0.313876	0.412461	0.268936	0.269223	0.158823	Q9NQ50.RM40_HUMAN
0.40419	0.412426	0.343883	0.46047	0.20388	Q66PJ3.AR6P4_HUMAN
0.463032	0.412417	0.541307	0.442733	0.388614	Q8N6N3.CA052_HUMAN
0.451195	0.412326	0.498526	0.451705	0.286743	P18846.ATF1_HUMAN
0.398669	0.412307	0.487868	0.420767	0.302402	Q9H981.ARP8_HUMAN
0.300438	0.4123	0.29419	0.41278	0.171258	Q4V328.GRAP1_HUMAN
0.393337	0.412	0.344465	0.456534	0.221092	Q96D46.NMD3_HUMAN
0.262431	0.41193	0.24196	0.421965	0.101663	P15311.EZRI_HUMAN
0.3644	0.411917	0.297541	0.426953	0.184387	P62714;P67775.PP2AB_HUMAN
0.288302	0.411898	0.31238	0.340975	0.202227	Q9P0L0.VAPA_HUMAN
0.357467	0.411883	0.416878	0.382793	0.269192	Q9P0U3.SENP1_HUMAN
0.163898	0.411765	0.09959	0.266531	0.036542	Q9Y6D6.BIG1_HUMAN
0.477965	0.41169	0.527125	0.429971	0.341824	Q9H6R0.DHX33_HUMAN
0.267522	0.411674	0.211023	0.366284	0.084379	Q9UBB4.ATX10_HUMAN
0.388585	0.411624	0.334965	0.443021	0.157568	Q8ND04.SMG8_HUMAN
0.276952	0.41155	0.302588	0.346395	0.162997	Q14571;Q14573;Q14643.ITPR2_HUMAN
0.355659	0.411486	0.308341	0.391107	0.197882	O00425.IF2B3_HUMAN
0.283557	0.411308	0.188612	0.284834	0.127099	Q96CB9.NSUN4_HUMAN
0.314894	0.411236	0.28743	0.318259	0.160132	Q15031.SYLM_HUMAN
0.317637	0.411193	0.270808	0.363062	0.156107	A6NJ78.MET15_HUMAN
0.313431	0.411153	0.294021	0.402583	0.121952	Q99496.RING2_HUMAN
0.396376	0.411121	0.373654	0.471934	0.212927	P55769.NH2L1_HUMAN
0.365588	0.410876	0.243605	0.36021	0.137479	Q9NYJ8.TAB2_HUMAN
0.314655	0.410668	0.253959	0.329367	0.170843	Q5GLZ8.HERC4_HUMAN
0.390721	0.410532	0.356194	0.470709	0.210456	Q99873;Q9NR22.ANM1_HUMAN
0.349944	0.410531	0.348318	0.466865	0.20343	P40429.RL13A_HUMAN
0.298901	0.410515	0.260586	0.417345	0.14336	Q93008.USP9X_HUMAN
0.32243	0.410489	0.314274	0.34496	0.153614	O94842.TOX4_HUMAN
0.209798	0.410441	0.155538	0.258115	0.074459	O00506;Q9P289.STK25_HUMAN
0.433233	0.41042	0.438307	0.437428	0.244897	Q9NVU0.RPC5_HUMAN
0.452258	0.410365	0.423176	0.418597	0.282932	Q9BRT6.LLPH_HUMAN
0.390148	0.410233	0.422271	0.432361	0.232768	Q6PK04.CC137_HUMAN
0.369663	0.410204	0.302527	0.431082	0.208438	P05141;P12235;P12236.ADT2_HUMAN
0.378506	0.410192	0.305598	0.331887	0.208603	Q9NVS2.RT18A_HUMAN
0.585554	0.410186	0.551309	0.515791	0.340011	Q9NVP2.ASF1B_HUMAN
0.386473	0.410167	0.336221	0.39889	0.245703	Q96NB3.ZN830_HUMAN
0.279722	0.410095	0.306819	0.305418	0.176194	P62888.RL30_HUMAN
0.270174	0.409958	0.243871	0.365687	0.155566	P15374.UCHL3_HUMAN
0.376765	0.409718	0.345516	0.459412	0.200156	P48556.PSMD8_HUMAN
0.379223	0.409676	0.295991	0.463399	0.178347	Q9BVL2.NUP58_HUMAN
0.307609	0.40959	0.2358	0.342023	0.164844	P36776.LONM_HUMAN
0.232178	0.409517	0.195498	0.417909	0.075209	Q9H2M9.RBGPR_HUMAN
0.221122	0.409339	0.231532	0.310948	0.085778	P51812.KS6A3_HUMAN
0.434288	0.409297	0.389827	0.510284	0.23392	Q96BP3.PPWD1_HUMAN
0.351879	0.409107	0.289939	0.448467	0.171827	Q8ND24.RN214_HUMAN
0.324998	0.409052	0.336435	0.390593	0.166652	Q96S44.PRPK_HUMAN
0.3475	0.409023	0.296236	0.384547	0.202578	Q13190.STX5_HUMAN
0.54527	0.408853	0.545308	0.448721	0.411819	O95235.KI20A_HUMAN
0.310733	0.408801	0.272979	0.396574	0.185005	P54725;P54727.RD23A_HUMAN
0.489662	0.40879	0.488456	0.500668	0.287686	Q9H6D7.HAUS4_HUMAN
0.302534	0.40871	0.31082	0.417787	0.166688	Q9UQ13.SHOC2_HUMAN
0.316028	0.408654	0.284291	0.303805	0.211212	Q6ZNB6.NFXL1_HUMAN
0.149363	0.408463	0.072128	0.28364	-0.01492	Q96D71.REPS1_HUMAN
0.367079	0.408036	0.356433	0.37631	0.223126	Q96AT1.K1143_HUMAN
0.297097	0.408035	0.329584	0.361949	0.183021	Q01650.LAT1_HUMAN
0.300893	0.407927	0.319999	0.333674	0.163842	Q9H0B6.KLC2_HUMAN
0.278759	0.40791	0.213459	0.354176	0.14374	Q658Y4.F91A1_HUMAN
0.410245	0.407879	0.376314	0.372704	0.234315	Q75N03.HAKAI_HUMAN
0.347134	0.407877	0.306669	0.333434	0.199767	Q9BYD2.RM09_HUMAN
0.257965	0.407743	0.226488	0.304824	0.15537	P05141.ADT2_HUMAN
0.342499	0.407675	0.296832	0.372858	0.163437	Q7Z7A3.CTU1_HUMAN
0.260706	0.407566	0.175304	0.290992	0.150749	P23526.SAHH_HUMAN
0.364173	0.40738	0.319058	0.443166	0.16735	Q96EK9.KTI12_HUMAN
0.213725	0.407236	0.245013	0.299189	0.152519	P57721;Q15365;Q15366.PCBP3_HUMAN
0.598439	0.407234	0.623391	0.481202	0.362115	Q9HBM1.SPC25_HUMAN
0.230642	0.407227	0.159157	0.396848	0.047949	Q7KZF4.SND1_HUMAN
0.202133	0.407169	0.139714	0.37727	0.088425	P63104.1433Z_HUMAN
0.345112	0.407161	0.319577	0.47127	0.186701	O14737.PDCD5_HUMAN
0.218868	0.407133	0.143698	0.258127	0.109496	Q9H4A6.GOLP3_HUMAN
0.374824	0.407002	0.336454	0.473708	0.193427	P25787.PSA2_HUMAN
0.302898	0.406947	0.309105	0.353887	0.176728	P46734;P52564.MP2K3_HUMAN
0.568011	0.406792	0.578606	0.442592	0.359457	Q9NPD8.UBE2T_HUMAN
0.450996	0.406679	0.509664	0.447168	0.322849	Q86X53.ERIC1_HUMAN
0.487656	0.406402	0.515002	0.412035	0.340362	Q9H8M2.BRD9_HUMAN
0.26449	0.406402	0.283801	0.330644	0.161786	Q8N183.NDUF2_HUMAN
0.482251	0.406392	0.429221	0.518387	0.255566	Q99633.PRP18_HUMAN
0.40169	0.406387	0.315193	0.393518	0.198233	Q9BYV8.CEP41_HUMAN
0.260599	0.406295	0.235849	0.370242	0.159412	P30040.ERP29_HUMAN
0.40498	0.406224	0.403877	0.394483	0.245709	Q96F63.CCD97_HUMAN
0.339953	0.406187	0.337425	0.428818	0.181598	Q09472;Q92793.EP300_HUMAN
0.334547	0.406134	0.27353	0.441973	0.174516	O95881.TXD12_HUMAN
0.38772	0.405879	0.357322	0.35931	0.179777	Q9BYB4.GNB1L_HUMAN
0.444718	0.405818	0.437858	0.462509	0.260668	Q8TB72.PUM2_HUMAN
0.217339	0.405791	0.257585	0.299011	0.077675	Q9Y2L9.LRCH1_HUMAN
0.433141	0.405778	0.433742	0.352728	0.264206	P62380.TBPL1_HUMAN
0.33957	0.40573	0.300015	0.349069	0.164184	A6NDU8.RIMC1_HUMAN
0.183269	0.405623	0.077018	0.247855	0.002295	Q52LJ0;Q8NCA5.FA98B_HUMAN
0.299399	0.405589	0.337605	0.270042	0.198878	Q96AJ9.VTI1A_HUMAN
0.192368	0.405578	0.160129	0.358755	0.05011	Q13045.FLII_HUMAN
0.384098	0.40557	0.311394	0.483667	0.188212	P06132.DCUP_HUMAN
0.341576	0.405454	0.362816	0.41161	0.204465	Q6SPF0.SAMD1_HUMAN
0.431284	0.405394	0.47177	0.455036	0.299566	Q96QE3.ATAD5_HUMAN
0.425385	0.405375	0.35237	0.465688	0.220271	P28702.RXRB_HUMAN
0.248303	0.405338	0.270729	0.31128	0.14219	P55039.DRG2_HUMAN
0.194176	0.405228	0.109476	0.276106	0.073732	Q5JRX3.PREP_HUMAN
0.160252	0.405161	0.149865	0.2041	0.072325	P45973;Q13185.CBX5_HUMAN
0.348031	0.405011	0.341219	0.420466	0.203804	O95104.SCAF4_HUMAN
0.400405	0.404995	0.411444	0.444645	0.256288	Q96B23.CR025_HUMAN
0.328487	0.404933	0.270998	0.399901	0.181509	Q96QK1.VPS35_HUMAN
0.306394	0.40487	0.260771	0.479141	0.146599	Q92890.UFD1_HUMAN
0.336143	0.404427	0.300577	0.39596	0.151257	Q6VN20.RBP10_HUMAN
0.171169	0.404337	0.147886	0.275202	0.106104	Q8WUM4.PDC6I_HUMAN
0.521168	0.404244	0.452451	0.451238	0.273837	Q7Z333.SETX_HUMAN
0.44174	0.404184	0.424899	0.462236	0.237206	P17535.JUND_HUMAN
0.27615	0.404129	0.307296	0.3614	0.126007	Q13451.FKBP5_HUMAN
0.28836	0.404056	0.226848	0.435854	0.155056	P26640.SYVC_HUMAN
0.211438	0.404017	0.154252	0.323136	0.085312	Q9HD20.AT131_HUMAN
0.333195	0.403852	0.309511	0.395494	0.209055	O95292;Q9P0L0.VAPB_HUMAN
0.284786	0.403837	0.234907	0.437278	0.137496	P55072.TERA_HUMAN
0.363867	0.403755	0.284375	0.44494	0.175589	Q96FW1.OTUB1_HUMAN
0.164815	0.403567	0.118641	0.35559	0.008051	Q63HN8.RN213_HUMAN
0.392995	0.403476	0.381596	0.403474	0.184729	P49116.NR2C2_HUMAN
0.304673	0.403339	0.224175	0.467738	0.131761	Q9H444.CHM4B_HUMAN
0.337979	0.403269	0.283338	0.37334	0.156869	P27540.ARNT_HUMAN
0.137044	0.403267	0.11384	0.294719	0.059516	Q8WVM8.SCFD1_HUMAN
0.224136	0.403234	0.209033	0.266016	0.119682	P51692.STA5B_HUMAN
0.211952	0.403227	0.206929	0.242909	0.11427	Q9HC07.TM165_HUMAN
0.510746	0.40316	0.501172	0.417096	0.385344	Q9UK58.CCNL1_HUMAN
0.198073	0.403107	0.209743	0.244789	0.164891	Q6P1M0.S27A4_HUMAN
0.387588	0.403105	0.345353	0.410715	0.229886	Q8N4Q1.MIA40_HUMAN
0.267785	0.403082	0.242805	0.331445	0.140834	Q9C0B1.FTO_HUMAN
0.302046	0.403046	0.240053	0.35401	0.152954	Q8IZ69.TRM2A_HUMAN
0.175732	0.402943	0.118807	0.294319	0.021614	Q9P270.SLAI2_HUMAN
0.243477	0.402724	0.252057	0.286905	0.145728	P0CG12.DERPC_HUMAN
0.221945	0.402706	0.184172	0.304918	0.130167	Q9H2G2.SLK_HUMAN
0.418033	0.402636	0.400986	0.521064	0.241899	Q9Y580.RBM7_HUMAN
0.370504	0.402504	0.327659	0.455276	0.199548	P07900;Q14568.HS90A_HUMAN
0.257427	0.402098	0.169783	0.377115	0.100775	P45974.UBP5_HUMAN
0.3046	0.402087	0.236174	0.377267	0.162244	Q9Y3C4.TPRKB_HUMAN
0.362933	0.402081	0.307024	0.421408	0.173425	P27448.MARK3_HUMAN
0.449038	0.402074	0.424576	0.372559	0.316756	Q9P031.TAP26_HUMAN
0.295389	0.402067	0.24401	0.389858	0.171108	Q969V3.NCLN_HUMAN
0.338819	0.402005	0.297916	0.350576	0.215999	Q13627.DYR1A_HUMAN
0.220416	0.401905	0.223389	0.28621	0.130248	A0FGR8.ESYT2_HUMAN
0.378614	0.401902	0.395178	0.391149	0.225402	O95639.CPSF4_HUMAN
0.290411	0.401783	0.30721	0.363498	0.172271	Q9BTE6.AASD1_HUMAN
0.308939	0.401494	0.38952	0.396234	0.252485	O60885;P25440;Q15059.BRD4_HUMAN
0.596659	0.401471	0.575138	0.465325	0.444427	Q5T5X7.BEND3_HUMAN
0.360916	0.401252	0.316315	0.459252	0.179622	P11441.UBL4A_HUMAN
0.363872	0.401095	0.319108	0.314606	0.219176	Q9C0B0.UNK_HUMAN
0.272593	0.400951	0.225242	0.339244	0.146502	P08754.GNAI3_HUMAN
0.390745	0.400945	0.379292	0.421186	0.22608	Q8N5F7.NKAP_HUMAN
0.211235	0.400909	0.160588	0.312679	0.10983	P49591.SYSC_HUMAN
0.406173	0.400853	0.447411	0.370273	0.292261	Q14191.WRN_HUMAN
0.399655	0.400836	0.398825	0.322216	0.296478	Q9H7E2.TDRD3_HUMAN
0.267487	0.400832	0.227448	0.323953	0.168832	Q96BR5.COA7_HUMAN
0.377388	0.400536	0.352799	0.438155	0.153837	P42575.CASP2_HUMAN
0.416344	0.400504	0.408517	0.464625	0.236974	Q86W50.MET16_HUMAN
0.353964	0.4005	0.284422	0.395066	0.180579	Q7L5N1.CSN6_HUMAN
[truncated: 13,313 more rows]
